# Supplementary material for: Denisovan introgression has shaped the immune system of present-day Papuans
Source: PLoS Genet. 2022 Dec 8;18(12):e1010470. doi: 10.1371/journal.pgen.1010470 (PMC9731433; doi:10.1371/journal.pgen.1010470)
Supplement: S1 Table — (XLSX) [file pgen.1010470.s001.xlsx]

## Sheet: Sheet1
Supplementary Table 1- Table reporting the number of aSNPs and naSNPs retained after each filtering step
	Denisova	Neanderthal	naSNPs
Initial number of SNPs	1339865	966075	5785079
No singletons	1048497	756397	4615313
Number of SNPs with known ancestral information	1031260	743025	4476996
Number of SNPs fixed in 1000 Genomes Project African populations	454277	316412	1108747
Number of aSNPs segregating within archaic haplotypes	153336	97399	1108747
Number of non-ambiguous aSNPs	140916	88625	1108747
Final number of SNPs	140916	88625	229541
Number of common-to-high frequency variants	82013	54415	136428
