# Supplementary material for: Denisovan introgression has shaped the immune system of present-day Papuans
Source: PLoS Genet. 2022 Dec 8;18(12):e1010470. doi: 10.1371/journal.pgen.1010470 (PMC9731433; doi:10.1371/journal.pgen.1010470)
Supplement: S2 Table — (TXT) [file pgen.1010470.s002.txt]

seqnames	start	end	REF	ALT	MAF	aoi	state_allele	allfreq	rsid	gene	distTSS	geneSymbol	providerName	alleleDiff
chr1	1091431	1091432	C	A	0	alt	derived	low	rs982175611	NA	NA	ZN331	ZN331_HUMAN.H11MO.0.C	-3.4
chr1	1094662	1094663	G	A	0	alt	derived	low	rs997458736	NA	NA	ZNF18	ZNF18_HUMAN.H11MO.0.C	5.4
chr1	1098476	1098477	G	A	0	alt	derived	low	rs574449943	NA	NA	REST	MA0138.1	2
chr1	1100091	1100092	C	T	0	alt	derived	low	rs1015680223	NA	NA	EGR1	MA0162.2	9
chr1	1103930	1103931	C	T	0	alt	derived	low	rs939248627	NA	NA	IRF4	IRF4_HUMAN.H11MO.0.A	5
chr1	1103958	1103959	T	G	0	ref	ancestral	low	rs7521584	NA	NA	NA	NA	NA
chr1	1105012	1105013	C	T	0	alt	derived	low	rs1010089343	NA	NA	KLF9	KLF9_HUMAN.H11MO.0.C	-1.7
chr1	1110271	1110272	G	A	0.2	alt	derived	interm	rs373310048	TNFRSF18	31679	KLF14	MA0740.1	-10
chr1	1112124	1112125	C	A	0.2	alt	derived	interm	rs11811026	TNFRSF18	29826	ERR1	ERR1_HUMAN.H11MO.0.A	3.4
chr1	1112318	1112319	C	A	0.2	alt	derived	interm	rs11811377	TNFRSF18	29632	SRBP2	SRBP2_HUMAN.H11MO.0.B	-1.7
chr1	1114523	1114524	C	T	0.2	alt	derived	interm	rs375453018	TNFRSF18	27427	NR1H4	NR1H4_HUMAN.H11MO.0.B	-2.4
chr1	1114552	1114553	C	T	0.2	alt	derived	interm	rs374835744	TNFRSF18	27398	ESR1	MA0112.3	2.7
chr1	1120725	1120726	C	T	0.2	alt	derived	interm	rs375273787	NA	NA	NA	NA	NA
chr1	1123714	1123715	C	T	0.2	alt	derived	interm	rs368721176	NA	NA	NA	NA	NA
chr1	1126761	1126762	C	T	0.2	alt	derived	interm	rs375244357	NA	NA	ZN136	ZN136_HUMAN.H11MO.0.C	-0.5
chr1	1126917	1126918	T	C	0.2	alt	derived	interm	rs371275748	NA	NA	MYC	MA0147.3	3.1
chr1	1128442	1128443	C	T	0.2	alt	derived	interm	rs369661793	NA	NA	THAP1	THAP1_HUMAN.H11MO.0.C	-0.9
chr1	1129410	1129411	G	T	0.2	alt	derived	interm	rs377201459	NA	NA	ZN586	ZN586_HUMAN.H11MO.0.C	7.1
chr1	1131052	1131053	C	T	0.2	alt	derived	interm	rs12066103	NA	NA	ZN121	ZN121_HUMAN.H11MO.0.C	-4.1
chr1	1132358	1132359	C	A	0.2	alt	derived	interm	rs372304905	NA	NA	ZNF85	ZNF85_HUMAN.H11MO.0.C	1.3
chr1	1136289	1136290	G	C	0.2	alt	derived	interm	rs531211855	TTLL10	27007	ZIC1	MA0696.1	-11.5
chr1	1141652	1141653	C	T	0.1	alt	derived	interm	NA	TTLL10	32370	SALL4	SALL4_HUMAN.H11MO.0.B	-6.4
chr1	1141734	1141735	G	A	0.1	alt	derived	interm	rs543105921	TTLL10	32452	THAP1	THAP1_HUMAN.H11MO.0.C	-1.6
chr1	1142212	1142213	C	T	0.1	alt	derived	interm	rs1014817478	TNFRSF4	7299	SP4	MA0685.1	-6.7
chr1	1225782	1225783	G	A	0	alt	ancestral	low	rs369333532	NA	NA	ZN582	ZN582_HUMAN.H11MO.0.C	2.8
chr1	1227157	1227158	T	C	0.2	alt	ancestral	interm	rs1007393536	ACAP3	16240	GLI3	GLI3_HUMAN.H11MO.0.B	4.4
chr1	1227989	1227990	C	T	0.2	alt	derived	interm	rs949236982	ACAP3	15408	NA	NA	NA
chr1	1228316	1228317	G	A	0.2	alt	derived	interm	rs922233931	NA	NA	ZBTB7A	MA0750.2	3.6
chr1	1230258	1230259	G	A	0.2	alt	derived	interm	rs1050115812	NA	NA	AP2A	AP2A_HUMAN.H11MO.0.A	-4.9
chr1	1231205	1231206	A	G	0.2	alt	ancestral	interm	rs749761079	NA	NA	HIC2	MA0738.1	10.1
chr1	1231870	1231871	C	A	0.2	alt	derived	interm	rs751692844	NA	NA	ESR1	MA0112.3	7.5
chr1	1232417	1232418	C	T	0.2	alt	derived	interm	rs996585533	NA	NA	KLF1	KLF1_HUMAN.H11MO.0.A	-6.4
chr1	1233220	1233221	A	G	0.2	alt	derived	interm	rs769038808	NA	NA	RFX1	RFX1_HUMAN.H11MO.0.B	1.4
chr1	1233580	1233581	G	T	0.2	ref	ancestral	interm	rs2297234	NA	NA	ZN770	ZN770_HUMAN.H11MO.1.C	-5.1
chr1	1234577	1234578	A	T	0.2	alt	derived	interm	NA	NA	NA	ZN329	ZN329_HUMAN.H11MO.0.C	-4.1
chr1	1236536	1236537	T	C	0.2	alt	ancestral	interm	rs970475112	NA	NA	THA11	THA11_HUMAN.H11MO.0.B	6.6
chr1	1237752	1237753	G	A	0.2	alt	derived	interm	rs1023371023	NA	NA	CTCFL	MA1102.1	-5.1
chr1	1240000	1240001	G	A	0.2	alt	derived	interm	rs572822297	SCNN1D	24185	ZN329	ZN329_HUMAN.H11MO.0.C	5.3
chr1	1240648	1240649	G	A	0.2	alt	derived	interm	rs1048225063	SCNN1D	24833	ZNF263	MA0528.1	-1.9
chr1	1240799	1240800	A	G	0.2	alt	derived	interm	rs902402308	SCNN1D	24984	KLF5	MA0599.1	-9.1
chr1	1240850	1240851	T	C	0.2	alt	derived	interm	rs1023797917	SCNN1D	25035	MYOD1	MYOD1_HUMAN.H11MO.0.A	-7.2
chr1	1240886	1240887	C	T	0.2	alt	derived	interm	rs951698314	SCNN1D	25071	RFX1	RFX1_HUMAN.H11MO.0.B	-1.1
chr1	1241613	1241614	G	A	0.2	alt	derived	interm	rs890842101	SCNN1D	25798	RFX1	RFX1_HUMAN.H11MO.0.B	-1.6
chr1	1245409	1245410	C	T	0.2	alt	derived	interm	rs575607121	CPSF3L	14579	SP1	MA0079.3	-10.6
chr1	1245912	1245913	C	T	0.2	alt	ancestral	interm	rs919722542	CPSF3L	14076	P73	P73_HUMAN.H11MO.1.A	2.8
chr1	1246465	1246466	G	A	0.2	alt	derived	interm	rs749524317	NA	NA	NA	NA	NA
chr1	1246474	1246475	G	A	0.2	alt	derived	interm	rs200389656	NA	NA	NA	NA	NA
chr1	1247351	1247352	A	G	0.2	alt	ancestral	interm	rs201530038	NA	NA	ZN341	ZN341_HUMAN.H11MO.0.C	5.4
chr1	1248338	1248339	G	A	0.2	alt	derived	interm	rs187845673	NA	NA	ZN770	ZN770_HUMAN.H11MO.0.C	-3.9
chr1	1249803	1249804	C	T	0.2	alt	derived	interm	rs550742824	NA	NA	ZIC3	ZIC3_HUMAN.H11MO.0.B	-1.6
chr1	1251312	1251313	G	T	0.2	alt	derived	interm	rs963368277	CPSF3L	8676	NA	NA	NA
chr1	1251534	1251535	T	C	0.2	alt	ancestral	interm	rs554674964	CPSF3L	8454	ARNT	ARNT_HUMAN.H11MO.0.B	-7.2
chr1	1251996	1251997	T	G	0.2	alt	derived	interm	rs181701421	NA	NA	NA	NA	NA
chr1	1252026	1252027	C	T	0.2	alt	derived	interm	rs186922974	NA	NA	NA	NA	NA
chr1	1252464	1252465	A	G	0.2	alt	derived	interm	rs549552380	NA	NA	THAP1	THAP1_HUMAN.H11MO.0.C	2.3
chr1	1252560	1252561	A	G	0.2	alt	derived	interm	rs187875711	NA	NA	RARA	RARA_HUMAN.H11MO.0.A	-0.4
chr1	1252706	1252707	G	A	0.2	alt	derived	interm	rs989224309	NA	NA	ZSC22	ZSC22_HUMAN.H11MO.0.C	-2.4
chr1	1253362	1253363	T	C	0.2	alt	derived	interm	rs533003597	NA	NA	ZN770	ZN770_HUMAN.H11MO.0.C	2.1
chr1	1255031	1255032	G	A	0.2	alt	derived	interm	rs916133372	NA	NA	NA	NA	NA
chr1	1255978	1255979	C	T	0.2	alt	derived	interm	rs540111658	PUSL1	12032	AP2C	AP2C_HUMAN.H11MO.0.A	-3.6
chr1	1257047	1257048	C	G	0.2	alt	derived	interm	rs533194676	PUSL1	13101	PAX5	MA0014.2	-4.7
chr1	1258370	1258371	G	A	0.2	alt	derived	interm	rs991074737	PUSL1	14424	PATZ1	PATZ1_HUMAN.H11MO.0.C	-3.7
chr1	1263156	1263157	A	G	0.2	alt	derived	interm	rs777545105	NA	NA	SP1	SP1_HUMAN.H11MO.1.A	4
chr1	1263237	1263238	T	C	0.2	alt	derived	interm	rs999430801	NA	NA	TFDP1	MA1122.1	2.1
chr1	1263408	1263409	T	C	0.2	alt	derived	interm	rs934087723	NA	NA	CTCF	CTCF_HUMAN.H11MO.0.A	3.5
chr1	1263600	1263601	G	C	0.2	alt	derived	interm	rs1046087962	NA	NA	SMAD2::SMAD3::SMAD4	MA0513.1	5.6
chr1	1263624	1263625	A	G	0.2	alt	derived	interm	rs947936413	NA	NA	ZBTB7A	MA0750.1	7.4
chr1	1263854	1263855	A	G	0.2	alt	derived	interm	rs1038112016	NA	NA	RFX5	RFX5_HUMAN.H11MO.0.A	-1.5
chr1	1263867	1263868	A	G	0.2	alt	derived	interm	rs996933738	NA	NA	TFAP2C(var.3)	MA0815.1	9.8
chr1	1263918	1263919	G	A	0.2	alt	derived	interm	rs960906254	NA	NA	TFAP2A	MA0003.2	-4.6
chr1	1266498	1266499	G	A	0.2	alt	derived	interm	rs952801536	GLTPD1	6352	PBX3	MA1114.1	3
chr1	1266962	1266963	T	C	0.2	alt	derived	interm	rs756387549	DVL1	17529	ESR1	MA0112.2	0.6
chr1	1269086	1269087	G	A	0.2	alt	derived	interm	rs763103776	NA	NA	TFAP2A(var.2)	MA0810.1	-3.3
chr1	1269897	1269898	C	G	0.2	alt	ancestral	interm	rs567914567	NA	NA	NA	NA	NA
chr1	1270419	1270420	G	A	0.1	alt	derived	interm	NA	NA	NA	KLF1	KLF1_HUMAN.H11MO.0.A	-5.8
chr1	1273182	1273183	A	G	0.2	alt	derived	interm	rs1037135220	NA	NA	ZIC3	ZIC3_HUMAN.H11MO.0.B	-4.4
chr1	1274935	1274936	G	T	0.2	alt	derived	interm	rs375988405	NA	NA	MZF1	MZF1_HUMAN.H11MO.0.B	6.2
chr1	1280928	1280929	C	G	0.2	alt	derived	interm	rs1025183993	TAS1R3	14235	CTCF	CTCF_HUMAN.H11MO.0.A	4.3
chr1	1281447	1281448	G	C	0.2	alt	derived	interm	rs957961358	TAS1R3	14754	P63	P63_HUMAN.H11MO.1.A	7.6
chr1	1283564	1283565	G	A	0.2	alt	derived	interm	rs968484323	TAS1R3	16871	HEN1	HEN1_HUMAN.H11MO.0.C	-3.5
chr1	1287835	1287836	G	A	0.2	alt	derived	interm	rs1004193056	MXRA8	6079	SP2	SP2_HUMAN.H11MO.0.A	-1.7
chr1	1292750	1292751	G	A	0.2	alt	derived	interm	rs998914126	NA	NA	GLI2	MA0734.1	5.1
chr1	1293784	1293785	C	T	0.2	alt	derived	interm	rs907944838	DVL1	-9293	NA	NA	NA
chr1	1294249	1294250	G	A	0.2	alt	derived	interm	NA	AURKAIP1	16287	NA	NA	NA
chr1	1295461	1295462	G	A	0.2	alt	derived	interm	rs999756737	AURKAIP1	15075	ZN329	ZN329_HUMAN.H11MO.0.C	5.3
chr1	1297794	1297795	G	A	0.2	ref	ancestral	interm	rs34207949	NA	NA	NA	NA	NA
chr1	1305659	1305660	G	A	0.2	alt	derived	interm	rs867761000	MXRA8	-11745	MTF1	MTF1_HUMAN.H11MO.0.C	-5.4
chr1	1306550	1306551	G	A	0.2	alt	derived	interm	rs1002438557	MXRA8	-12636	NA	NA	NA
chr1	1309370	1309371	G	C	0.2	alt	derived	interm	rs372247089	MXRA8	-15456	GLIS2	MA0736.1	-8.8
chr1	1310668	1310669	A	C	0.2	ref	ancestral	interm	rs2242398	CCNL2	24023	OSR2	OSR2_HUMAN.H11MO.0.C	4.6
chr1	1314037	1314038	C	T	0.2	alt	derived	interm	rs374730341	NA	NA	BACH1	BACH1_HUMAN.H11MO.0.A	-5.4
chr1	1314049	1314050	G	A	0.2	alt	derived	interm	rs954683258	NA	NA	RARA::RXRA	MA0159.1	2.4
chr1	1315790	1315791	A	G	0.2	alt	derived	interm	rs959572834	NA	NA	MNX1	MA0707.1	-5.4
chr1	1316488	1316489	T	C	0.2	alt	ancestral	interm	rs936442156	NA	NA	ZN263	ZN263_HUMAN.H11MO.0.A	1.7
chr1	1316786	1316787	G	A	0.2	alt	derived	interm	NA	NA	NA	NA	NA	NA
chr1	1317037	1317038	G	T	0.2	alt	ancestral	interm	rs999455461	NA	NA	NA	NA	NA
chr1	1317566	1317567	G	A	0.2	alt	derived	interm	rs951101829	NA	NA	NA	NA	NA
chr1	1323640	1323641	C	A	0.2	alt	derived	interm	rs1002847875	NA	NA	ZN320	ZN320_HUMAN.H11MO.0.C	-1.6
chr1	1323738	1323739	T	C	0.2	alt	derived	interm	rs974212544	NA	NA	NA	NA	NA
chr1	1324797	1324798	T	C	0.2	alt	derived	interm	NA	NA	NA	CREB1	MA0018.1	0.9
chr1	1329458	1329459	T	C	0.2	alt	ancestral	interm	NA	NA	NA	MAF	MAF_HUMAN.H11MO.0.A	1
chr1	1329665	1329666	A	G	0.2	alt	ancestral	interm	rs931177974	NA	NA	BATF3	BATF3_HUMAN.H11MO.0.B	0.4
chr1	1329990	1329991	T	C	0.2	alt	ancestral	interm	rs943842663	NA	NA	TCF4	MA0830.1	-11.1
chr1	1330654	1330655	A	C	0.2	alt	derived	interm	rs897912207	AURKAIP1	-20118	STAT2	STAT2_HUMAN.H11MO.0.A	0.8
chr1	1330931	1330932	A	G	0.2	alt	ancestral	interm	rs769325536	AURKAIP1	-20395	NA	NA	NA
chr1	1331818	1331819	A	G	0.2	alt	ancestral	interm	rs976247952	AURKAIP1	-21282	NA	NA	NA
chr1	1331824	1331825	G	T	0.2	alt	ancestral	interm	rs1050026909	AURKAIP1	-21288	NA	NA	NA
chr1	1332495	1332496	T	C	0.2	alt	ancestral	interm	rs1054016918	AURKAIP1	-21959	THB	THB_HUMAN.H11MO.0.C	2
chr1	1333290	1333291	A	G	0.2	alt	derived	interm	rs1022431121	AURKAIP1	-22754	MAFK	MA0496.1	1.5
chr1	1333843	1333844	C	A	0.2	alt	derived	interm	NA	AURKAIP1	-23307	ZIM3	ZIM3_HUMAN.H11MO.0.C	-1.1
chr1	1334186	1334187	G	A	0.2	alt	derived	interm	rs944302961	AURKAIP1	-23650	TFDP1	MA1122.1	-0.9
chr1	1334999	1335000	T	A	0.2	alt	derived	interm	rs1050382088	MRPL20	7693	NFIC	NFIC_HUMAN.H11MO.0.A	-2.4
chr1	1335013	1335014	G	C	0.2	alt	derived	interm	rs902965673	MRPL20	7679	ZN436	ZN436_HUMAN.H11MO.0.C	-5.9
chr1	1335294	1335295	C	A	0.2	alt	ancestral	interm	rs1026510659	MRPL20	7398	ZN667	ZN667_HUMAN.H11MO.0.C	2.2
chr1	1335747	1335748	C	T	0.2	alt	derived	interm	rs998102031	MRPL20	6945	ZN335	ZN335_HUMAN.H11MO.0.A	-2.9
chr1	1335804	1335805	G	A	0.2	alt	ancestral	interm	rs958046925	MRPL20	6888	ZN667	ZN667_HUMAN.H11MO.0.C	-1.5
chr1	1335972	1335973	C	T	0.2	alt	derived	interm	rs566098426	MRPL20	6720	NA	NA	NA
chr1	1336045	1336046	G	A	0.2	alt	derived	interm	rs1013610234	MRPL20	6647	NA	NA	NA
chr1	1336248	1336249	A	G	0.2	alt	ancestral	interm	rs954422474	MRPL20	6444	ZNF263	MA0528.1	-4
chr1	1336308	1336309	G	C	0.2	alt	ancestral	interm	rs935492338	MRPL20	6384	RREB1	MA0073.1	3.7
chr1	1336414	1336415	C	T	0.2	alt	derived	interm	rs996308024	MRPL20	6278	NA	NA	NA
chr1	1336726	1336727	A	G	0.2	alt	derived	interm	NA	MRPL20	5966	NA	NA	NA
chr1	1336855	1336856	G	A	0.2	alt	derived	interm	NA	MRPL20	5837	PLAG1	MA0163.1	-4.7
chr1	1337714	1337715	A	G	0.2	alt	derived	interm	rs991937435	MRPL20	4978	MAFK	MAFK_HUMAN.H11MO.1.A	-2.7
chr1	1338160	1338161	C	T	0.2	alt	derived	interm	rs905939527	NA	NA	NA	NA	NA
chr1	1338191	1338192	T	C	0.2	alt	ancestral	interm	rs976910321	NA	NA	NA	NA	NA
chr1	1338234	1338235	C	T	0.2	alt	derived	interm	rs895104210	NA	NA	TCF4	MA0830.1	11.1
chr1	1338926	1338927	A	C	0.2	alt	ancestral	interm	rs909680123	NA	NA	SMAD4	SMAD4_HUMAN.H11MO.0.B	6.4
chr1	1339017	1339018	G	C	0.2	alt	ancestral	interm	rs902870316	CCNL2	-4326	MTF1	MA0863.1	-3.9
chr1	1339147	1339148	C	T	0.2	alt	derived	interm	rs933714170	CCNL2	-4456	Z324A	Z324A_HUMAN.H11MO.0.C	-1.1
chr1	1339347	1339348	G	A	0.2	alt	derived	interm	rs571193128	CCNL2	-4656	NA	NA	NA
chr1	1339736	1339737	A	G	0.2	alt	ancestral	interm	rs998687969	CCNL2	-5045	NFKB1	MA0105.4	1.4
chr1	1339747	1339748	G	C	0.2	alt	derived	interm	rs1031594483	CCNL2	-5056	NA	NA	NA
chr1	1340635	1340636	C	A	0.2	alt	derived	interm	rs898931731	CCNL2	-5944	ZFX	ZFX_HUMAN.H11MO.1.A	-3.8
chr1	1340915	1340916	G	A	0.2	alt	derived	interm	NA	CCNL2	-6224	NA	NA	NA
chr1	1341044	1341045	A	T	0.2	alt	derived	interm	rs760147261	CCNL2	-6353	NA	NA	NA
chr1	1341600	1341601	G	T	0.2	alt	derived	interm	rs568542133	CCNL2	-6909	SMAD2::SMAD3::SMAD4	MA0513.1	7.8
chr1	1341708	1341709	T	C	0.2	alt	derived	interm	rs992404050	CCNL2	-7017	ZN121	ZN121_HUMAN.H11MO.0.C	5.1
chr1	1341783	1341784	A	G	0.2	alt	ancestral	interm	rs911212728	CCNL2	-7092	SP2	MA0516.1	7.7
chr1	1341887	1341888	C	G	0.2	alt	derived	interm	rs1025637493	CCNL2	-7196	ZSC31	ZSC31_HUMAN.H11MO.0.C	3.6
chr1	1342100	1342101	G	A	0.2	alt	derived	interm	NA	CCNL2	-7409	ZN281	ZN281_HUMAN.H11MO.0.A	-5.7
chr1	1342245	1342246	G	A	0.2	alt	derived	interm	rs777933366	CCNL2	-7554	THAP1	THAP1_HUMAN.H11MO.0.C	-1.9
chr1	1342483	1342484	G	A	0.2	alt	derived	interm	rs755066568	CCNL2	-7792	RFX5	MA0510.1	-9.7
chr1	1342498	1342499	A	G	0.2	alt	ancestral	interm	rs781167878	CCNL2	-7807	CTCFL	MA1102.1	-3.6
chr1	1342642	1342643	A	C	0.2	alt	ancestral	interm	rs763094649	CCNL2	-7951	HEY1	MA0823.1	1.9
chr1	1343720	1343721	G	A	0.2	alt	ancestral	interm	rs955901871	TMEM88B	-17787	NA	NA	NA
chr1	1344021	1344022	G	C	0.2	alt	ancestral	interm	rs940383789	TMEM88B	-17486	NA	NA	NA
chr1	1346786	1346787	C	T	0.2	alt	derived	interm	rs868362630	NA	NA	OSR2	OSR2_HUMAN.H11MO.0.C	-1
chr1	1346842	1346843	G	A	0.2	alt	derived	interm	NA	NA	NA	NFIC::TLX1	MA0119.1	3.8
chr1	1347648	1347649	G	A	0.2	alt	derived	interm	rs967230670	NA	NA	NA	NA	NA
chr1	1347751	1347752	G	A	0.2	alt	ancestral	interm	rs897902183	NA	NA	NA	NA	NA
chr1	1348576	1348577	G	T	0.2	alt	derived	interm	rs904114006	NA	NA	NA	NA	NA
chr1	1349229	1349230	G	A	0.1	alt	derived	interm	NA	NA	NA	NR1D1	NR1D1_HUMAN.H11MO.0.B	-1.2
chr1	1349482	1349483	G	T	0.2	alt	derived	interm	NA	NA	NA	NA	NA	NA
chr1	1352761	1352762	T	C	0.2	alt	derived	interm	rs895559063	NA	NA	NA	NA	NA
chr1	1353842	1353843	C	G	0.2	ref	ancestral	interm	rs112936646	NA	NA	NA	NA	NA
chr1	1476630	1476631	C	T	0	alt	derived	low	rs987797568	NA	NA	NA	NA	NA
chr1	1485223	1485224	G	A	0.1	alt	derived	interm	rs967374931	NA	NA	ID4	MA0824.1	8.3
chr1	1485659	1485660	C	T	0.1	alt	derived	interm	rs187653040	NA	NA	ATF6A	ATF6A_HUMAN.H11MO.0.B	-4.8
chr1	1486411	1486412	A	G	0.1	alt	derived	interm	rs1055213377	NA	NA	NA	NA	NA
chr1	1491054	1491055	C	T	0.1	alt	derived	interm	rs1032582228	NA	NA	NA	NA	NA
chr1	1495258	1495259	C	T	0.1	alt	derived	interm	rs952258398	NA	NA	THAP1	THAP1_HUMAN.H11MO.0.C	-2
chr1	1495693	1495694	T	C	0.1	alt	derived	interm	rs1006462913	NA	NA	ZEB1	MA0103.2	10
chr1	1496533	1496534	C	T	0.1	alt	derived	interm	rs377170103	NA	NA	NA	NA	NA
chr1	1499442	1499443	C	T	0.1	alt	derived	interm	rs1039582648	NA	NA	NA	NA	NA
chr1	1502866	1502867	T	G	0.1	alt	derived	interm	rs1008296326	TMEM240	-27130	PEBB	PEBB_HUMAN.H11MO.0.C	-1.6
chr1	1506123	1506124	G	A	0.1	alt	derived	interm	rs938530186	TMEM240	-30387	NA	NA	NA
chr1	1515552	1515553	A	C	0.1	alt	derived	interm	rs1037416836	NA	NA	ZN322	ZN322_HUMAN.H11MO.0.B	3.7
chr1	1517811	1517812	G	A	0.1	alt	derived	interm	rs949157648	NA	NA	NA	NA	NA
chr1	1518058	1518059	C	A	0.1	alt	derived	interm	rs900504314	NA	NA	ZN467	ZN467_HUMAN.H11MO.0.C	-2.2
chr1	1524289	1524290	C	T	0	alt	derived	low	rs1016570086	NA	NA	NA	NA	NA
chr1	1526392	1526393	C	T	0	alt	derived	low	rs973743656	NA	NA	NA	NA	NA
chr1	1542146	1542147	C	T	0	alt	derived	low	rs948446953	NA	NA	ETV2	ETV2_HUMAN.H11MO.0.B	0.6
chr1	1597830	1597831	C	G	0	alt	derived	low	rs923345584	NA	NA	CREB1	MA0018.1	4.2
chr1	1600465	1600466	A	G	0	ref	ancestral	low	rs76383439	NA	NA	NA	NA	NA
chr1	1600552	1600553	G	T	0	alt	derived	low	rs568266777	NA	NA	NA	NA	NA
chr1	1601126	1601127	C	A	0	alt	derived	low	rs527702193	NA	NA	ZN341	ZN341_HUMAN.H11MO.0.C	3.8
chr1	1601665	1601666	C	T	0	alt	derived	low	rs972228810	NA	NA	NA	NA	NA
chr1	1602544	1602545	T	C	0	alt	derived	low	rs1030537871	NA	NA	TAL1	TAL1_HUMAN.H11MO.1.A	-4
chr1	1610265	1610266	G	A	0	alt	derived	low	rs996796193	NA	NA	ZN329	ZN329_HUMAN.H11MO.0.C	3.9
chr1	1611938	1611939	G	A	0	alt	derived	low	rs890147216	NA	NA	NA	NA	NA
chr1	1611970	1611971	C	T	0	alt	derived	low	rs892224923	NA	NA	ZN331	ZN331_HUMAN.H11MO.0.C	0.6
chr1	1612217	1612218	G	A	0	alt	derived	low	rs530076178	NA	NA	NA	NA	NA
chr1	1612353	1612354	T	C	0	alt	derived	low	rs995352286	NA	NA	E2F4	MA0470.1	9.3
chr1	1613162	1613163	C	T	0	alt	derived	low	rs1026341339	NA	NA	NA	NA	NA
chr1	1688095	1688096	T	A	0	alt	derived	low	rs370529405	NA	NA	ZEB1	MA0103.3	8.7
chr1	1689611	1689612	G	A	0.1	alt	derived	interm	rs374724681	NADK	20297	NA	NA	NA
chr1	1691265	1691266	C	T	0.1	alt	derived	interm	rs368440602	NADK	18643	SP2	SP2_HUMAN.H11MO.0.A	-1.8
chr1	1695428	1695429	A	C	0.1	alt	derived	interm	rs377728719	SLC35E2	-17998	ZIC1	ZIC1_HUMAN.H11MO.0.B	5.1
chr1	1695510	1695511	G	A	0.1	alt	derived	interm	rs372220639	SLC35E2	-18080	NA	NA	NA
chr1	1695539	1695540	T	G	0.1	alt	derived	interm	rs374052883	SLC35E2	-18109	NA	NA	NA
chr1	1706885	1706886	G	A	0.1	alt	derived	interm	rs376290035	SLC35E2	-29455	SREBF1	MA0595.1	5
chr1	1707288	1707289	T	C	0.1	alt	derived	interm	rs373553864	SLC35E2	-29858	NFAC1	NFAC1_HUMAN.H11MO.0.B	1.8
chr1	1716095	1716096	C	T	0.1	alt	derived	interm	rs371189307	NA	NA	EWSR1-FLI1	MA0149.1	5.6
chr1	1717822	1717823	C	T	0.1	alt	derived	interm	rs369223270	NA	NA	NA	NA	NA
chr1	1729205	1729206	C	T	0.1	alt	derived	interm	rs368131943	GNB1	93289	NA	NA	NA
chr1	1738394	1738395	C	G	0.1	alt	derived	interm	rs373412408	NA	NA	RFX2	RFX2_HUMAN.H11MO.1.A	-7.6
chr1	1740471	1740472	A	C	0.1	alt	derived	interm	rs368701396	NA	NA	NA	NA	NA
chr1	1740494	1740495	A	C	0.1	ref	ancestral	interm	rs372014995	NA	NA	NA	NA	NA
chr1	1744978	1744979	G	A	0.1	alt	derived	interm	rs375846085	NA	NA	SOX13	MA1120.1	3.8
chr1	1745595	1745596	T	C	0.1	alt	derived	interm	rs369983274	NA	NA	POU2F2	MA0507.1	-6.5
chr1	1748216	1748217	T	C	0.1	alt	derived	interm	rs368458798	NA	NA	ATOH1	ATOH1_HUMAN.H11MO.0.B	8
chr1	1751511	1751512	A	G	0.1	alt	derived	interm	rs374718026	NA	NA	NRF1	NRF1_HUMAN.H11MO.0.A	1.9
chr1	1755440	1755441	G	A	0.1	alt	derived	interm	rs373664620	GNB1	67054	ZBT14	ZBT14_HUMAN.H11MO.0.C	-5.4
chr1	1757249	1757250	A	G	0.1	alt	derived	interm	rs995557394	NA	NA	SP1	SP1_HUMAN.H11MO.0.A	2.2
chr1	1760171	1760172	C	T	0.1	alt	derived	interm	rs373390995	GNB1	62323	NA	NA	NA
chr1	1761792	1761793	C	T	0.1	alt	derived	interm	rs368407689	NA	NA	ZN134	ZN134_HUMAN.H11MO.0.C	2.6
chr1	1766309	1766310	G	A	0.1	alt	derived	interm	rs112389822	NADK	-56401	NFKB1	MA0105.4	-1.4
chr1	1767669	1767670	A	G	0.1	alt	derived	interm	rs373450236	NADK	-57761	NA	NA	NA
chr1	1771796	1771797	T	C	0.1	alt	derived	interm	rs376174856	NADK	-61888	NA	NA	NA
chr1	1771824	1771825	G	A	0.1	alt	derived	interm	rs370548395	NADK	-61916	ZN322	ZN322_HUMAN.H11MO.0.B	1.6
chr1	1776210	1776211	C	T	0.1	alt	derived	interm	rs368145915	NADK	-66302	FOXJ3	FOXJ3_HUMAN.H11MO.1.B	7.4
chr1	1778344	1778345	G	T	0.1	alt	derived	interm	rs373049729	NADK	-68436	NA	NA	NA
chr1	1779360	1779361	A	G	0.1	alt	ancestral	interm	rs368385622	NADK	-69452	NA	NA	NA
chr1	1793729	1793730	G	A	0.1	alt	derived	interm	rs376012071	NADK	-83821	NA	NA	NA
chr1	1803948	1803949	C	T	0.1	alt	derived	interm	rs376477679	NADK	-94040	ZN467	ZN467_HUMAN.H11MO.0.C	-4.5
chr1	1805562	1805563	C	T	0.1	alt	derived	interm	rs377314439	NADK	-95654	NA	NA	NA
chr1	1807044	1807045	C	T	0.1	alt	derived	interm	rs372735204	NADK	-97136	NA	NA	NA
chr1	1810050	1810051	C	A	0.1	alt	derived	interm	rs373972109	NADK	-100142	NFATC3	MA0625.1	1.1
chr1	1812421	1812422	G	A	0.1	alt	derived	interm	rs375170093	NADK	-102513	ETV4	ETV4_HUMAN.H11MO.0.B	-1.1
chr1	1813085	1813086	C	T	0.1	alt	derived	interm	rs142567618	NADK	-103177	COT1	COT1_HUMAN.H11MO.0.C	3.7
chr1	1814196	1814197	C	T	0.1	alt	derived	interm	rs375788041	NADK	-104288	NA	NA	NA
chr1	1829416	1829417	G	A	0.1	alt	derived	interm	rs369618984	CALML6	-16849	PAX5	PAX5_HUMAN.H11MO.0.A	-1.6
chr1	1831496	1831497	C	G	0.1	alt	derived	interm	rs376021480	CALML6	-14769	ZN257	ZN257_HUMAN.H11MO.0.C	7.4
chr1	1831580	1831581	G	A	0.1	alt	derived	interm	rs367801574	CALML6	-14685	SMAD2	SMAD2_HUMAN.H11MO.0.A	-1.4
chr1	1832497	1832498	G	A	0.1	alt	derived	interm	rs373204148	CALML6	-13768	RUNX3	RUNX3_HUMAN.H11MO.0.A	-8
chr1	1833169	1833170	C	T	0.1	alt	derived	interm	rs377073368	CALML6	-13096	COT1	COT1_HUMAN.H11MO.1.C	-2.1
chr1	1846874	1846875	C	T	0.1	alt	derived	interm	rs368936257	NA	NA	NA	NA	NA
chr1	1847135	1847136	T	C	0.2	alt	ancestral	interm	rs375338040	NA	NA	ZSC31	ZSC31_HUMAN.H11MO.0.C	2.7
chr1	1848930	1848931	G	A	0.2	alt	derived	interm	rs367774779	CALML6	2665	AP2B	AP2B_HUMAN.H11MO.0.B	-2.8
chr1	1848948	1848949	T	G	0.2	alt	ancestral	interm	rs371182629	CALML6	2683	EHF	EHF_HUMAN.H11MO.0.B	-7.2
chr1	1849480	1849481	G	A	0.2	alt	derived	interm	rs374559693	CALML6	3215	ZSC22	ZSC22_HUMAN.H11MO.0.C	-1.6
chr1	1849796	1849797	C	T	0.1	alt	derived	interm	rs369655314	CALML6	3531	ZBTB7A	MA0750.2	-4.8
chr1	1851195	1851196	C	T	0.1	alt	derived	interm	rs1006614820	C1orf222	35958	SP1	SP1_HUMAN.H11MO.0.A	-6.3
chr1	1851224	1851225	C	T	0.1	ref	ancestral	interm	rs1017021939	C1orf222	35929	ZN770	ZN770_HUMAN.H11MO.0.C	-3.4
chr1	1852300	1852301	A	C	0.1	alt	derived	interm	rs376512828	NA	NA	ZN436	ZN436_HUMAN.H11MO.0.C	-2
chr1	1854133	1854134	T	A	0.2	alt	derived	interm	rs148954072	NA	NA	ZSC31	ZSC31_HUMAN.H11MO.0.C	1.8
chr1	1854296	1854297	G	A	0.2	alt	derived	interm	rs372109689	NA	NA	TAL1	TAL1_HUMAN.H11MO.1.A	-1.4
chr1	1855289	1855290	G	A	0.2	alt	derived	interm	rs149347956	NA	NA	MAZ	MAZ_HUMAN.H11MO.0.A	-1.1
chr1	1858101	1858102	G	A	0.1	alt	derived	interm	rs370702204	NA	NA	NA	NA	NA
chr1	1858310	1858311	G	A	0.2	alt	derived	interm	rs138863716	NA	NA	KLF8	KLF8_HUMAN.H11MO.0.C	-1.6
chr1	1858534	1858535	C	T	0.1	alt	derived	interm	rs189444965	NA	NA	ZIC1	MA0696.1	-8
chr1	1860151	1860152	G	A	0.2	alt	derived	interm	rs142119526	NA	NA	ZN329	ZN329_HUMAN.H11MO.0.C	3.9
chr1	1862555	1862556	A	G	0.2	alt	derived	interm	rs368628566	NA	NA	PEBB	PEBB_HUMAN.H11MO.0.C	-4
chr1	1865550	1865551	A	T	0.2	alt	ancestral	interm	rs375281891	NA	NA	NA	NA	NA
chr1	1870337	1870338	C	T	0.1	alt	derived	interm	rs371577557	NA	NA	ANDR	ANDR_HUMAN.H11MO.2.A	0.7
chr1	1870692	1870693	G	A	0.1	alt	derived	interm	rs1040645429	NA	NA	EWSR1-FLI1	MA0149.1	3.4
chr1	1870701	1870702	G	A	0.1	alt	derived	interm	rs1041718792	NA	NA	SP1	SP1_HUMAN.H11MO.0.A	-8
chr1	1870714	1870715	A	G	0.1	alt	derived	interm	rs369034184	NA	NA	SP1	SP1_HUMAN.H11MO.0.A	2.3
chr1	1870895	1870896	G	A	0.1	alt	derived	interm	rs965550663	NA	NA	TCF3	MA0522.2	-10.9
chr1	1872053	1872054	T	C	0.1	alt	derived	interm	rs375330304	NA	NA	NA	NA	NA
chr1	1872633	1872634	C	T	0.2	alt	derived	interm	rs369212162	NA	NA	MBD2	MBD2_HUMAN.H11MO.0.B	-6.5
chr1	1872660	1872661	G	A	0.2	alt	derived	interm	rs372757780	NA	NA	NA	NA	NA
chr1	1872856	1872857	G	A	0.2	alt	derived	interm	rs377715687	NA	NA	NA	NA	NA
chr1	1873060	1873061	C	T	0.2	alt	derived	interm	rs374139218	NA	NA	NR1D1	NR1D1_HUMAN.H11MO.0.B	3.1
chr1	1873845	1873846	G	A	0.1	alt	derived	interm	rs368562970	NA	NA	NA	NA	NA
chr1	1874252	1874253	C	T	0.1	alt	derived	interm	rs368232825	NA	NA	THAP1	THAP1_HUMAN.H11MO.0.C	-2.3
chr1	1874258	1874259	G	A	0.1	alt	derived	interm	rs372183203	NA	NA	SP1	SP1_HUMAN.H11MO.1.A	-3.9
chr1	1875358	1875359	C	T	0.1	alt	derived	interm	rs376448533	TMEM52	-24647	NR1H4	NR1H4_HUMAN.H11MO.0.B	-3
chr1	1876443	1876444	G	A	0.1	alt	derived	interm	rs369884737	NA	NA	NA	NA	NA
chr1	1876910	1876911	C	A	0.1	alt	derived	interm	rs369327490	NA	NA	RBPJ	MA1116.1	4.6
chr1	1877195	1877196	G	A	0.1	alt	derived	interm	rs370049463	NA	NA	COT2	COT2_HUMAN.H11MO.1.A	-3.9
chr1	1879516	1879517	C	T	0.1	alt	ancestral	interm	rs370867989	NA	NA	ZN121	ZN121_HUMAN.H11MO.0.C	2.2
chr1	1879619	1879620	C	T	0.1	alt	derived	interm	rs373660580	NA	NA	NA	NA	NA
chr1	1968517	1968518	G	A	0	alt	derived	low	rs370555056	NA	NA	RREB1	MA0073.1	-1.8
chr1	2282569	2282570	G	T	0	alt	derived	low	rs551212090	NA	NA	FOXM1	FOXM1_HUMAN.H11MO.0.A	2.1
chr1	2283327	2283328	A	G	0	alt	derived	low	rs943150595	NA	NA	NA	NA	NA
chr1	2285742	2285743	G	A	0	alt	derived	low	rs941205893	NA	NA	IRF3	IRF3_HUMAN.H11MO.0.B	0.9
chr1	2288945	2288946	G	A	0	alt	derived	low	rs1023869101	NA	NA	ZN134	ZN134_HUMAN.H11MO.0.C	-1.6
chr1	2315171	2315172	G	A	0.1	alt	derived	interm	rs368477124	NA	NA	NA	NA	NA
chr1	2315300	2315301	C	A	0.1	alt	derived	interm	rs367648082	NA	NA	ZNF740	MA0753.1	-4.1
chr1	2318622	2318623	G	A	0.1	alt	derived	interm	rs367895203	SKI	158489	NA	NA	NA
chr1	3023977	3023978	C	T	0.1	alt	derived	interm	rs566239815	NA	NA	NA	NA	NA
chr1	3024078	3024079	G	A	0.1	alt	derived	interm	rs557284921	NA	NA	ZIC4	MA0751.1	1
chr1	3030380	3030381	G	C	0.1	alt	derived	interm	rs537457704	NA	NA	NA	NA	NA
chr1	3036536	3036537	A	G	0.1	alt	ancestral	interm	rs547998737	ARHGEF16	-334453	SPIB	SPIB_HUMAN.H11MO.0.A	5.7
chr1	3037427	3037428	T	C	0.1	alt	derived	interm	rs560802994	NA	NA	NA	NA	NA
chr1	3041473	3041474	C	A	0.1	alt	derived	interm	rs552275152	NA	NA	STF1	STF1_HUMAN.H11MO.0.B	1.6
chr1	3043566	3043567	A	G	0.1	alt	ancestral	interm	rs12410830	NA	NA	NA	NA	NA
chr1	3048781	3048782	C	T	0.1	alt	derived	interm	rs377574637	ARHGEF16	-322208	SP1	SP1_HUMAN.H11MO.0.A	-2
chr1	3104621	3104622	G	C	0	alt	derived	low	rs540030021	NA	NA	NA	NA	NA
chr1	3117455	3117456	A	G	0	alt	derived	low	rs370205656	NA	NA	NA	NA	NA
chr1	3119430	3119431	T	C	0	alt	derived	low	rs369633033	NA	NA	KLF6	KLF6_HUMAN.H11MO.0.A	2.5
chr1	3151354	3151355	C	T	0.1	alt	derived	interm	rs1025290677	NA	NA	MAX	MA0058.3	-10.7
chr1	3151357	3151358	G	A	0.1	alt	derived	interm	rs370422948	NA	NA	MAX	MA0058.3	-3.8
chr1	3153473	3153474	C	T	0.1	alt	derived	interm	rs375561064	ARHGEF16	-217516	PATZ1	PATZ1_HUMAN.H11MO.0.C	-2
chr1	3154569	3154570	C	T	0.1	alt	derived	interm	rs370235040	NA	NA	HEN1	HEN1_HUMAN.H11MO.0.C	-3
chr1	3162709	3162710	C	T	0.1	alt	derived	interm	rs370120587	NA	NA	CTCF	CTCF_HUMAN.H11MO.0.A	-4.8
chr1	3173381	3173382	A	T	0.1	alt	derived	interm	rs74757721	NA	NA	ZSC31	ZSC31_HUMAN.H11MO.0.C	-2.1
chr1	3176694	3176695	A	T	0.2	alt	derived	interm	rs887513815	NA	NA	NA	NA	NA
chr1	3176716	3176717	C	G	0.2	alt	derived	interm	rs1017215441	NA	NA	NA	NA	NA
chr1	3181822	3181823	G	A	0.1	alt	derived	interm	rs1016082344	NA	NA	NA	NA	NA
chr1	3183477	3183478	G	A	0.1	alt	derived	interm	rs576158634	NA	NA	COT1	COT1_HUMAN.H11MO.1.C	-2.1
chr1	3183969	3183970	C	A	0.2	alt	derived	interm	rs974016939	NA	NA	NA	NA	NA
chr1	3184349	3184350	T	C	0.2	alt	derived	interm	rs986337540	NA	NA	SP2	SP2_HUMAN.H11MO.0.A	3.6
chr1	3188994	3188995	G	A	0.2	alt	derived	interm	rs937660179	NA	NA	NA	NA	NA
chr1	3192106	3192107	G	C	0.2	alt	derived	interm	rs983189886	NA	NA	RARA	RARA_HUMAN.H11MO.0.A	-7.5
chr1	3192850	3192851	G	A	0.2	alt	derived	interm	rs995886514	NA	NA	P73	P73_HUMAN.H11MO.1.A	-8
chr1	3193118	3193119	C	T	0.2	alt	derived	interm	rs770962807	NA	NA	NA	NA	NA
chr1	3199022	3199023	C	T	0.2	alt	derived	interm	rs993592821	NA	NA	CTCFL	MA1102.1	-4.6
chr1	3199218	3199219	G	T	0.2	alt	derived	interm	rs916505573	NA	NA	NA	NA	NA
chr1	3199467	3199468	G	T	0.2	alt	derived	interm	rs918234267	NA	NA	NA	NA	NA
chr1	3199484	3199485	A	C	0.2	alt	ancestral	interm	rs905135	NA	NA	KLF14	MA0740.1	0.7
chr1	3200962	3200963	G	A	0.2	alt	derived	interm	rs1044461160	PRDM16	215188	HIC2	MA0738.1	3.3
chr1	3201583	3201584	C	G	0.2	ref	ancestral	interm	rs369237255	NA	NA	NA	NA	NA
chr1	3202048	3202049	G	A	0.2	alt	derived	interm	rs904614087	NA	NA	NA	NA	NA
chr1	3202801	3202802	A	G	0.2	alt	derived	interm	rs1033241969	NA	NA	NA	NA	NA
chr1	3203237	3203238	C	T	0.2	alt	derived	interm	rs982016087	NA	NA	EGR1	MA0162.2	-11.2
chr1	3205079	3205080	T	C	0.2	alt	derived	interm	rs573035639	NA	NA	RFX5	MA0510.1	-8.6
chr1	3205758	3205759	G	A	0.2	alt	derived	interm	rs572924242	NA	NA	THAP1	THAP1_HUMAN.H11MO.0.C	-3.7
chr1	3210184	3210185	G	A	0.3	alt	derived	high	rs538875020	NA	NA	MZF1	MZF1_HUMAN.H11MO.0.B	-0.4
chr1	3211432	3211433	A	G	0.3	alt	derived	high	rs555287827	NA	NA	ZN329	ZN329_HUMAN.H11MO.0.C	2.5
chr1	3211689	3211690	G	C	0.2	alt	derived	interm	rs949697601	NA	NA	HIC2	MA0738.1	5.8
chr1	3212276	3212277	G	A	0.2	alt	derived	interm	rs531802477	NA	NA	NA	NA	NA
chr1	3212733	3212734	G	A	0.3	alt	derived	high	rs571048366	PRDM16	226959	ZNF76	ZNF76_HUMAN.H11MO.0.C	1.9
chr1	3222929	3222930	A	G	0.2	alt	derived	interm	rs570025659	NA	NA	NFAC2	NFAC2_HUMAN.H11MO.0.B	-0.9
chr1	3224774	3224775	G	A	0.1	alt	derived	interm	rs557884384	NA	NA	REST	MA0138.2	0.5
chr1	3228432	3228433	T	C	0.2	alt	derived	interm	rs2282195	NA	NA	THAP1	THAP1_HUMAN.H11MO.0.C	3.7
chr1	3229706	3229707	G	A	0.2	alt	derived	interm	rs2282194	PRDM16	243932	ZNF41	ZNF41_HUMAN.H11MO.1.C	-1.2
chr1	3230186	3230187	G	A	0.2	alt	derived	interm	rs570603771	PRDM16	244412	NRF1	NRF1_HUMAN.H11MO.0.A	-7.9
chr1	3234808	3234809	G	A	0.2	alt	derived	interm	rs533714963	NA	NA	NA	NA	NA
chr1	3235471	3235472	G	A	0.1	alt	derived	interm	rs769053407	NA	NA	NA	NA	NA
chr1	3235556	3235557	C	T	0.2	alt	derived	interm	rs12043519	NA	NA	SREBF1	MA0595.1	-1.2
chr1	3237257	3237258	C	T	0.1	alt	derived	interm	rs1056658331	PRDM16	251483	SP1	SP1_HUMAN.H11MO.0.A	-4.9
chr1	3237590	3237591	G	A	0.2	alt	derived	interm	rs536010507	PRDM16	251816	NA	NA	NA
chr1	3238014	3238015	G	T	0.2	alt	derived	interm	rs12042882	PRDM16	252240	GLIS2	MA0736.1	-6.2
chr1	3247890	3247891	A	T	0	ref	ancestral	low	rs376903095	NA	NA	TEAD1	TEAD1_HUMAN.H11MO.0.A	-4.7
chr1	3248306	3248307	G	A	0	alt	derived	low	rs1007388098	NA	NA	ZN322	ZN322_HUMAN.H11MO.0.B	-2.8
chr1	3248900	3248901	G	T	0	alt	derived	low	NA	NA	NA	NA	NA	NA
chr1	3250112	3250113	T	C	0.2	alt	derived	interm	rs1031364663	NA	NA	INSM1	INSM1_HUMAN.H11MO.0.C	5
chr1	3251456	3251457	C	T	0.2	alt	derived	interm	rs113371189	NA	NA	NA	NA	NA
chr1	3255802	3255803	G	A	0.2	alt	derived	interm	rs12058077	NA	NA	EBF1	MA0154.2	10.1
chr1	3255906	3255907	C	T	0.2	ref	ancestral	interm	rs371358108	NA	NA	NRF1	NRF1_HUMAN.H11MO.0.A	1.7
chr1	3274247	3274248	G	C	0.1	alt	derived	interm	rs907286712	PRDM16	288473	ZN335	ZN335_HUMAN.H11MO.0.A	3.4
chr1	3276898	3276899	T	C	0.1	alt	derived	interm	rs191063961	PRDM16	291124	NA	NA	NA
chr1	3277091	3277092	G	A	0.1	alt	derived	interm	rs115303132	PRDM16	291317	NA	NA	NA
chr1	3282050	3282051	A	G	0.1	alt	derived	interm	rs1032757050	PRDM16	296276	KLF4	KLF4_HUMAN.H11MO.0.A	-4.4
chr1	3285024	3285025	A	G	0.1	alt	derived	interm	rs1008010471	NA	NA	NA	NA	NA
chr1	3286736	3286737	G	A	0.1	alt	derived	interm	rs942611019	NA	NA	PLAG1	MA0163.1	2.8
chr1	3299826	3299827	G	A	0	alt	derived	low	rs144955066	NA	NA	MYOD1	MYOD1_HUMAN.H11MO.0.A	5
chr1	3631430	3631431	G	A	0	alt	derived	low	rs373353625	NA	NA	HEN1	HEN1_HUMAN.H11MO.0.C	-3.7
chr1	3687889	3687890	C	T	0	alt	ancestral	low	rs76581100	NA	NA	GCR	GCR_HUMAN.H11MO.0.A	-4.6
chr1	3693654	3693655	C	T	0	alt	derived	low	rs118114505	NA	NA	PATZ1	PATZ1_HUMAN.H11MO.0.C	-1.8
chr1	3693759	3693760	G	A	0	alt	derived	low	rs75713165	NA	NA	NA	NA	NA
chr1	3693834	3693835	G	C	0	alt	derived	low	rs117110389	NA	NA	TFAP2B(var.3)	MA0813.1	-6.3
chr1	3694080	3694081	C	T	0	alt	derived	low	rs75742653	NA	NA	KLF1	KLF1_HUMAN.H11MO.0.A	-5.8
chr1	3695519	3695520	C	T	0	alt	derived	low	NA	NA	NA	ZSC31	ZSC31_HUMAN.H11MO.0.C	-2.9
chr1	3696357	3696358	G	A	0	alt	derived	low	rs768689273	NA	NA	NA	NA	NA
chr1	3696529	3696530	T	C	0	alt	derived	low	NA	NA	NA	NA	NA	NA
chr1	3699011	3699012	G	A	0	alt	derived	low	NA	NA	NA	KLF12	KLF12_HUMAN.H11MO.0.C	-3.4
chr1	3699890	3699891	G	A	0	alt	derived	low	rs151222880	NA	NA	ZN563	ZN563_HUMAN.H11MO.1.C	4.5
chr1	3700850	3700851	C	G	0	alt	derived	low	rs2298228	NA	NA	NA	NA	NA
chr1	3701490	3701491	C	T	0	alt	derived	low	rs58614279	NA	NA	ZN770	ZN770_HUMAN.H11MO.0.C	-3.9
chr1	3701595	3701596	C	T	0	ref	not_determined	low	NA	NA	NA	NA	NA	NA
chr1	3702143	3702144	A	G	0	alt	derived	low	rs57921733	NA	NA	THAP1	MA0597.1	3.9
chr1	3706414	3706415	G	A	0	alt	ancestral	low	rs77748969	NA	NA	BACH1	BACH1_HUMAN.H11MO.0.A	-1.4
chr1	3706893	3706894	T	A	0	alt	derived	low	rs58717732	NA	NA	NA	NA	NA
chr1	3706894	3706895	C	T	0	alt	derived	low	rs58882037	NA	NA	NA	NA	NA
chr1	3707592	3707593	T	C	0	alt	derived	low	rs75598464	NA	NA	BHA15	BHA15_HUMAN.H11MO.0.B	1.9
chr1	3707729	3707730	G	A	0	alt	derived	low	rs77030949	NA	NA	ZN341	ZN341_HUMAN.H11MO.0.C	-1.3
chr1	3707977	3707978	C	A	0	alt	derived	low	NA	NA	NA	ZN768	ZN768_HUMAN.H11MO.0.C	-1
chr1	3708169	3708170	C	T	0	alt	derived	low	rs61080468	NA	NA	HES7	MA0822.1	5.1
chr1	3708552	3708553	A	C	0	alt	derived	low	rs57257868	NA	NA	NA	NA	NA
chr1	3708717	3708718	T	C	0	alt	ancestral	low	rs57161695	NA	NA	NA	NA	NA
chr1	3709181	3709182	C	A	0	alt	derived	low	NA	NA	NA	KLF4	KLF4_HUMAN.H11MO.0.A	-7.6
chr1	3709808	3709809	T	C	0	alt	derived	low	NA	NA	NA	NA	NA	NA
chr1	3710841	3710842	T	A	0	alt	derived	low	NA	NA	NA	ZEB1	MA0103.3	9.7
chr1	3717943	3717944	T	C	0	alt	derived	low	rs58013669	NA	NA	NA	NA	NA
chr1	3718613	3718614	G	A	0	ref	ancestral	low	rs375183656	NA	NA	NA	NA	NA
chr1	3719028	3719029	A	T	0	alt	derived	low	rs57699724	NA	NA	NA	NA	NA
chr1	3719285	3719286	G	T	0	alt	ancestral	low	rs114538497	NA	NA	PATZ1	PATZ1_HUMAN.H11MO.0.C	1.1
chr1	3729567	3729568	A	C	0	alt	derived	low	rs76759008	NA	NA	NA	NA	NA
chr1	3729796	3729797	T	C	0	alt	derived	low	rs79175490	NA	NA	NA	NA	NA
chr1	3731020	3731021	G	C	0	alt	derived	low	rs3795256	NA	NA	NA	NA	NA
chr1	3731617	3731618	G	C	0	alt	derived	low	rs3795255	NA	NA	NA	NA	NA
chr1	3732435	3732436	A	G	0	alt	derived	low	NA	NA	NA	TYY1	TYY1_HUMAN.H11MO.0.A	5.3
chr1	3733217	3733218	C	A	0	alt	derived	low	rs79287741	NA	NA	NR1H4	NR1H4_HUMAN.H11MO.0.B	-2.7
chr1	3733300	3733301	C	T	0	alt	derived	low	rs77285885	NA	NA	NA	NA	NA
chr1	3735596	3735597	G	A	0	alt	derived	low	rs76037079	NA	NA	NA	NA	NA
chr1	3735745	3735746	G	A	0	alt	derived	low	rs960366497	NA	NA	NA	NA	NA
chr1	3736568	3736569	G	T	0	alt	derived	low	rs1053891723	NA	NA	NA	NA	NA
chr1	3736923	3736924	T	C	0	alt	derived	low	rs58074017	NA	NA	SOX2	SOX2_HUMAN.H11MO.0.A	1.3
chr1	3737100	3737101	G	A	0	alt	derived	low	NA	NA	NA	EWSR1-FLI1	MA0149.1	-6.4
chr1	3739129	3739130	G	A	0	alt	derived	low	rs60128072	NA	NA	THAP1	THAP1_HUMAN.H11MO.0.C	-2
chr1	3740270	3740271	G	A	0	alt	derived	low	rs2275836	NA	NA	NA	NA	NA
chr1	3740426	3740427	T	C	0	alt	ancestral	low	rs79797528	NA	NA	ZN768	ZN768_HUMAN.H11MO.0.C	1.2
chr1	3740462	3740463	T	C	0	alt	ancestral	low	rs75385332	NA	NA	NA	NA	NA
chr1	3740719	3740720	C	T	0	alt	derived	low	rs145183297	NA	NA	ESR1	MA0112.3	-2.2
chr1	3742388	3742389	C	T	0	alt	derived	low	rs772163783	NA	NA	ZN436	ZN436_HUMAN.H11MO.0.C	-2.4
chr1	3743337	3743338	G	A	0	alt	ancestral	low	rs199565833	NA	NA	SOX3	SOX3_HUMAN.H11MO.0.B	5.6
chr1	3743776	3743777	A	G	0	alt	derived	low	rs1001973180	NA	NA	NA	NA	NA
chr1	3745028	3745029	C	T	0	alt	derived	low	rs894650740	NA	NA	NA	NA	NA
chr1	3746797	3746798	G	A	0	alt	derived	low	rs890067105	NA	NA	NA	NA	NA
chr1	3750346	3750347	T	C	0	alt	derived	low	rs374882639	NA	NA	NA	NA	NA
chr1	3752293	3752294	C	T	0	alt	derived	low	rs892064691	NA	NA	ZN708	ZN708_HUMAN.H11MO.0.C	-1.6
chr1	3754421	3754422	G	T	0	alt	derived	low	NA	NA	NA	TCF3	MA0522.2	-3
chr1	3756226	3756227	C	T	0	ref	ancestral	low	rs61746709	NA	NA	NA	NA	NA
chr1	3760769	3760770	C	T	0	alt	derived	low	rs932542787	NA	NA	NA	NA	NA
chr1	3764305	3764306	T	G	0	alt	derived	low	rs893267479	NA	NA	NA	NA	NA
chr1	3765258	3765259	C	A	0	alt	derived	low	NA	NA	NA	NA	NA	NA
chr1	3773854	3773855	T	C	0	alt	derived	low	rs917726911	NA	NA	TFAP2C	MA0524.1	0.6
chr1	3779700	3779701	T	C	0	alt	derived	low	rs1032515418	NA	NA	NA	NA	NA
chr1	4066179	4066180	C	T	0	alt	derived	low	rs369326206	NA	NA	NA	NA	NA
chr1	4069100	4069101	C	T	0.3	alt	derived	high	rs12027274	NA	NA	NA	NA	NA
chr1	4077321	4077322	G	T	0.3	alt	derived	high	rs78319330	NA	NA	IRF1	IRF1_HUMAN.H11MO.0.A	-0.5
chr1	4077925	4077926	C	T	0.3	alt	derived	high	rs59524797	NA	NA	NA	NA	NA
chr1	4080742	4080743	G	A	0.3	alt	derived	high	rs12026010	NA	NA	HES5	MA0821.1	-7.6
chr1	4128523	4128524	C	A	0	alt	ancestral	low	rs10753358	NA	NA	POU6F2	MA0793.1	-0.9
chr1	4128891	4128892	C	T	0	ref	not_determined	low	NA	NA	NA	PBX2	PBX2_HUMAN.H11MO.0.C	-1.3
chr1	4129644	4129645	G	A	0	alt	derived	low	NA	NA	NA	SCRT1	MA0743.1	-9.4
chr1	4133874	4133875	T	C	0	alt	derived	low	rs143070749	NA	NA	NA	NA	NA
chr1	4161291	4161292	A	G	0	alt	derived	low	NA	NA	NA	PAX5	PAX5_HUMAN.H11MO.0.A	3.2
chr1	4167756	4167757	G	A	0	alt	derived	low	rs1008404294	NA	NA	VEZF1	VEZF1_HUMAN.H11MO.0.C	-1.3
chr1	4171373	4171374	A	G	0	alt	derived	low	NA	NA	NA	NA	NA	NA
chr1	4176303	4176304	T	C	0	alt	derived	low	NA	NA	NA	NA	NA	NA
chr1	4177392	4177393	T	C	0	alt	derived	low	rs113028348	NA	NA	EWSR1-FLI1	MA0149.1	6.4
chr1	4179430	4179431	C	A	0	alt	derived	low	rs766504980	NA	NA	ZN436	ZN436_HUMAN.H11MO.0.C	-1.6
chr1	4425080	4425081	G	A	0.1	alt	derived	interm	rs76952170	NA	NA	NA	NA	NA
chr1	4429872	4429873	G	T	0.1	alt	derived	interm	rs72631092	NA	NA	NA	NA	NA
chr1	4432150	4432151	G	T	0.1	alt	derived	interm	rs72631098	NA	NA	NA	NA	NA
chr1	4432151	4432152	T	C	0.1	alt	derived	interm	rs72631100	NA	NA	NA	NA	NA
chr1	4435401	4435402	C	T	0.1	alt	derived	interm	rs79716136	NA	NA	NA	NA	NA
chr1	4435437	4435438	A	G	0.1	alt	derived	interm	rs72632711	NA	NA	NA	NA	NA
chr1	4435522	4435523	G	A	0.1	alt	derived	interm	rs72632712	NA	NA	NA	NA	NA
chr1	4449204	4449205	A	G	0.1	alt	derived	interm	rs72632736	NA	NA	NA	NA	NA
chr1	4453112	4453113	A	G	0.1	alt	derived	interm	rs72632744	NA	NA	NA	NA	NA
chr1	4454179	4454180	C	T	0.1	alt	ancestral	interm	rs72632746	NA	NA	NA	NA	NA
chr1	4458105	4458106	G	C	0.1	alt	derived	interm	rs72632752	NA	NA	NA	NA	NA
chr1	4497570	4497571	C	T	0.1	alt	ancestral	interm	rs1053205275	NA	NA	NA	NA	NA
chr1	4503725	4503726	T	C	0.1	alt	ancestral	interm	rs780581	NA	NA	NA	NA	NA
chr1	4507779	4507780	C	G	0.1	ref	ancestral	interm	rs79916352	NA	NA	NA	NA	NA
chr1	4546839	4546840	G	A	0	ref	not_determined	low	NA	NA	NA	IRF1	IRF1_HUMAN.H11MO.0.A	7.2
chr1	4553207	4553208	T	C	0	ref	not_determined	low	NA	NA	NA	ZNF41	ZNF41_HUMAN.H11MO.1.C	3.8
chr1	4725283	4725284	C	T	0	alt	derived	low	rs118062290	NA	NA	NA	NA	NA
chr1	4725423	4725424	G	A	0	alt	derived	low	rs1037204464	NA	NA	ZN214	ZN214_HUMAN.H11MO.0.C	0.4
chr1	4739492	4739493	G	A	0	alt	derived	low	rs116483127	NA	NA	NA	NA	NA
chr1	4739614	4739615	G	A	0	alt	derived	low	NA	NA	NA	NA	NA	NA
chr1	4740734	4740735	G	T	0	ref	not_determined	low	NA	NA	NA	ZN436	ZN436_HUMAN.H11MO.0.C	1.4
chr1	4740817	4740818	G	C	0	alt	derived	low	rs115772559	NA	NA	PO2F1	PO2F1_HUMAN.H11MO.0.C	-1.9
chr1	4741137	4741138	A	G	0	alt	derived	low	rs79830517	NA	NA	NA	NA	NA
chr1	4742665	4742666	C	T	0	alt	derived	low	rs115416385	NA	NA	WT1	WT1_HUMAN.H11MO.1.B	-3.9
chr1	4746630	4746631	C	T	0	alt	derived	low	rs78014182	NA	NA	NA	NA	NA
chr1	4747419	4747420	G	A	0	ref	ancestral	low	rs72637594	NA	NA	NA	NA	NA
chr1	4748190	4748191	C	A	0	alt	derived	low	rs116351988	NA	NA	ZN770	ZN770_HUMAN.H11MO.0.C	1.2
chr1	4748740	4748741	G	A	0	alt	derived	low	rs143923818	NA	NA	ZN770	ZN770_HUMAN.H11MO.0.C	-1.9
chr1	4794912	4794913	C	T	0	alt	derived	low	rs116230643	NA	NA	NA	NA	NA
chr1	4829881	4829882	G	A	0	alt	derived	low	rs2072902	NA	NA	COT1	COT1_HUMAN.H11MO.0.C	-0.6
chr1	4830514	4830515	A	G	0	alt	derived	low	rs368335736	NA	NA	FOXO1	FOXO1_HUMAN.H11MO.0.A	3.7
chr1	4834629	4834630	C	T	0	alt	derived	low	rs370390139	NA	NA	NA	NA	NA
chr1	4848027	4848028	A	G	0.3	alt	derived	high	rs372332400	NA	NA	NA	NA	NA
chr1	4850083	4850084	G	A	0.3	alt	derived	high	rs368422312	NA	NA	NA	NA	NA
chr1	4850441	4850442	G	C	0.3	alt	derived	high	rs145348921	NA	NA	NA	NA	NA
chr1	4857549	4857550	G	A	0.2	alt	derived	interm	rs373405380	AJAP1	142445	NA	NA	NA
chr1	4863432	4863433	G	T	0.2	alt	derived	interm	rs368551383	NA	NA	ASCL1	MA1100.1	-1.1
chr1	4865702	4865703	T	C	0.2	alt	derived	interm	rs377328628	NA	NA	NA	NA	NA
chr1	4866379	4866380	A	G	0.2	alt	derived	interm	rs377422533	NA	NA	NA	NA	NA
chr1	4867805	4867806	G	T	0.2	alt	derived	interm	rs367778334	NA	NA	NA	NA	NA
chr1	4867943	4867944	A	T	0.2	alt	derived	interm	rs369424041	NA	NA	NA	NA	NA
chr1	4868028	4868029	G	A	0.2	alt	derived	interm	rs373218802	NA	NA	NA	NA	NA
chr1	4868890	4868891	T	G	0.2	alt	derived	interm	rs377749347	NA	NA	NA	NA	NA
chr1	4877293	4877294	T	C	0.2	alt	derived	interm	rs373177074	NA	NA	NA	NA	NA
chr1	4877324	4877325	G	C	0.2	alt	derived	interm	rs375674940	NA	NA	NA	NA	NA
chr1	4892443	4892444	T	A	0.2	alt	derived	interm	rs367860445	NA	NA	NA	NA	NA
chr1	4930050	4930051	G	A	0.2	alt	derived	interm	rs373136616	NA	NA	NA	NA	NA
chr1	4933307	4933308	T	C	0	ref	ancestral	low	rs61764860	NA	NA	NA	NA	NA
chr1	4936983	4936984	G	A	0	alt	derived	low	rs141455883	NA	NA	NA	NA	NA
chr1	4947457	4947458	A	T	0	ref	ancestral	low	rs116275323	NA	NA	NA	NA	NA
chr1	4948215	4948216	T	C	0	ref	not_determined	low	NA	NA	NA	NA	NA	NA
chr1	4953135	4953136	C	T	0	alt	derived	low	rs138081420	NA	NA	NA	NA	NA
chr1	5041320	5041321	C	G	0	alt	derived	low	rs12138041	NA	NA	NA	NA	NA
chr1	5042721	5042722	C	G	0	alt	ancestral	low	rs72635339	NA	NA	NA	NA	NA
chr1	5042941	5042942	G	A	0	alt	derived	low	rs12132419	NA	NA	NA	NA	NA
chr1	5044500	5044501	A	G	0	alt	ancestral	low	rs12131010	NA	NA	NA	NA	NA
chr1	5047010	5047011	C	T	0	ref	ancestral	low	rs79254893	NA	NA	NA	NA	NA
chr1	5048637	5048638	A	G	0	alt	derived	low	rs75215913	NA	NA	NA	NA	NA
chr1	5052734	5052735	T	C	0	alt	derived	low	rs143451812	NA	NA	NA	NA	NA
chr1	5053416	5053417	C	G	0	alt	derived	low	rs79402291	NA	NA	NA	NA	NA
chr1	5053515	5053516	A	G	0	alt	derived	low	rs78183083	NA	NA	NA	NA	NA
chr1	5054350	5054351	C	T	0	ref	ancestral	low	rs12116428	NA	NA	NA	NA	NA
chr1	5055340	5055341	G	C	0	alt	ancestral	low	rs75675868	NA	NA	NFAC1	NFAC1_HUMAN.H11MO.0.B	-3
chr1	5062217	5062218	G	A	0	alt	derived	low	rs142956547	NA	NA	NA	NA	NA
chr1	5064004	5064005	A	C	0	alt	derived	low	rs138017554	NA	NA	NA	NA	NA
chr1	5064129	5064130	G	A	0	alt	derived	low	rs149088717	NA	NA	TFAP2C	MA0524.1	0.5
chr1	5064467	5064468	C	G	0	alt	derived	low	rs142933371	NA	NA	NA	NA	NA
chr1	5065287	5065288	A	G	0	alt	derived	low	rs144359310	NA	NA	NA	NA	NA
chr1	5069185	5069186	G	A	0	alt	derived	low	rs193065128	NA	NA	NA	NA	NA
chr1	5073230	5073231	A	G	0	alt	derived	low	rs149106142	NA	NA	NA	NA	NA
chr1	5073599	5073600	C	T	0	alt	derived	low	rs140941544	NA	NA	NA	NA	NA
chr1	5076233	5076234	G	A	0	alt	derived	low	rs139578227	NA	NA	NA	NA	NA
chr1	5076930	5076931	C	T	0	alt	derived	low	rs148130515	NA	NA	NA	NA	NA
chr1	5081951	5081952	C	T	0	alt	derived	low	rs150522612	NA	NA	NA	NA	NA
chr1	11795121	11795122	G	A	0.1	alt	derived	interm	rs376555822	DRAXIN	43336	SREBF1	MA0595.1	-5.7
chr1	11799973	11799974	T	C	0.1	alt	derived	interm	rs368839462	MTHFR	63328	AP2A	AP2A_HUMAN.H11MO.0.A	-1.6
chr1	11919046	11919047	C	T	0.2	alt	derived	interm	rs374516242	NA	NA	TP53	MA0106.1	-2.2
chr1	11920560	11920561	G	A	0.2	alt	derived	interm	rs370947410	NA	NA	IRF4	IRF4_HUMAN.H11MO.0.A	2
chr1	11930572	11930573	G	A	0.2	alt	derived	interm	rs371480821	NA	NA	SP1	SP1_HUMAN.H11MO.0.A	-2.3
chr1	11931844	11931845	T	A	0.2	alt	derived	interm	rs376249367	NA	NA	NA	NA	NA
chr1	11934110	11934111	C	T	0.2	alt	derived	interm	rs367738138	NA	NA	NA	NA	NA
chr1	11934553	11934554	C	T	0.2	alt	derived	interm	rs375204981	NA	NA	NA	NA	NA
chr1	11936046	11936047	T	C	0.2	alt	derived	interm	rs373367267	NA	NA	TFDP1	MA1122.1	1.4
chr1	11936908	11936909	G	A	0.2	alt	derived	interm	rs375061029	NA	NA	NA	NA	NA
chr1	11941167	11941168	G	C	0.2	alt	derived	interm	rs371864493	NA	NA	ZKSC1	ZKSC1_HUMAN.H11MO.0.B	2.9
chr1	11941581	11941582	C	T	0.2	alt	ancestral	interm	rs376492724	NA	NA	NA	NA	NA
chr1	12000511	12000512	C	G	0.1	alt	derived	interm	rs143576732	NA	NA	SOX10	SOX10_HUMAN.H11MO.0.B	-0.7
chr1	12002978	12002979	A	G	0.1	alt	derived	interm	rs368337470	NA	NA	ZN322	ZN322_HUMAN.H11MO.0.B	2.3
chr1	12003494	12003495	C	T	0.1	alt	derived	interm	rs371497355	NA	NA	P73	P73_HUMAN.H11MO.1.A	-1.5
chr1	12008205	12008206	C	T	0.1	alt	derived	interm	rs375216579	NA	NA	NA	NA	NA
chr1	12009473	12009474	T	C	0.1	alt	derived	interm	rs371277921	MFN2	-30895	NA	NA	NA
chr1	12009904	12009905	G	A	0.1	alt	derived	interm	rs371574381	MFN2	-30464	OSR2	OSR2_HUMAN.H11MO.0.C	-2.3
chr1	12010718	12010719	T	G	0.1	alt	derived	interm	rs372516179	NA	NA	NA	NA	NA
chr1	12012830	12012831	G	C	0.1	alt	derived	interm	rs368557643	MFN2	-27538	NFKB1	MA0105.4	-10.5
chr1	12015105	12015106	T	A	0.1	alt	derived	interm	rs376437784	MFN2	-25263	NA	NA	NA
chr1	12019416	12019417	T	C	0.1	alt	derived	interm	rs375729034	NA	NA	MEIS1	MEIS1_HUMAN.H11MO.1.B	2.1
chr1	12022962	12022963	G	A	0.1	alt	derived	interm	rs375360779	NA	NA	P63	P63_HUMAN.H11MO.0.A	2.3
chr1	12025507	12025508	C	T	0.1	alt	derived	interm	rs373714911	NA	NA	KLF9	KLF9_HUMAN.H11MO.0.C	3.4
chr1	12025787	12025788	G	T	0.1	alt	derived	interm	rs370843662	NA	NA	EBF1	MA0154.2	-12.2
chr1	12029915	12029916	A	T	0.1	alt	derived	interm	rs960648418	NA	NA	NA	NA	NA
chr1	12030615	12030616	T	C	0.1	alt	derived	interm	rs900213190	NA	NA	NA	NA	NA
chr1	12034316	12034317	A	T	0.1	alt	derived	interm	rs913118045	NA	NA	ZN770	ZN770_HUMAN.H11MO.0.C	2
chr1	12035195	12035196	T	C	0.1	alt	derived	interm	rs998127707	NA	NA	NA	NA	NA
chr1	12038034	12038035	C	T	0.1	alt	derived	interm	rs1027400380	PLOD1	43225	NA	NA	NA
chr1	12041730	12041731	C	G	0.1	alt	derived	interm	rs932627676	MIIP	-37792	VEZF1	VEZF1_HUMAN.H11MO.0.C	-2.1
chr1	12043519	12043520	G	C	0.1	alt	derived	interm	rs1040488899	MIIP	-36003	NA	NA	NA
chr1	12048665	12048666	G	A	0.1	alt	derived	interm	rs116980326	MIIP	-30857	NA	NA	NA
chr1	12049049	12049050	G	A	0.1	alt	derived	interm	rs1019621752	NA	NA	KLF4	KLF4_HUMAN.H11MO.0.A	4.4
chr1	12049095	12049096	G	A	0.1	alt	derived	interm	rs983987063	NA	NA	NA	NA	NA
chr1	12050899	12050900	A	C	0.1	alt	derived	interm	rs901742491	NA	NA	TFAP2C(var.3)	MA0815.1	9.8
chr1	12050991	12050992	G	A	0.1	alt	derived	interm	rs913887432	NA	NA	NFKB1	NFKB1_HUMAN.H11MO.1.B	-4.6
chr1	12051102	12051103	G	A	0.1	alt	derived	interm	rs901711450	NA	NA	NA	NA	NA
chr1	12054141	12054142	G	A	0.1	alt	derived	interm	rs948897649	NA	NA	ZIM3	ZIM3_HUMAN.H11MO.0.C	-1.1
chr1	12055455	12055456	T	C	0.1	alt	derived	interm	rs147910385	NA	NA	NA	NA	NA
chr1	12055736	12055737	G	C	0.1	alt	derived	interm	rs922899914	NA	NA	ZNF282	MA1154.1	3.9
chr1	12057732	12057733	G	A	0.1	ref	ancestral	interm	rs80100170	NA	NA	EGR1	MA0162.2	-3.9
chr1	12059409	12059410	T	C	0.1	alt	derived	interm	rs920675904	NA	NA	NA	NA	NA
chr1	12059917	12059918	C	T	0.1	alt	derived	interm	rs868700292	NA	NA	ZN263	ZN263_HUMAN.H11MO.0.A	-1.8
chr1	12059966	12059967	G	A	0.1	alt	ancestral	interm	rs981266238	NA	NA	ZN121	ZN121_HUMAN.H11MO.0.C	1.8
chr1	12061937	12061938	A	G	0.1	alt	derived	interm	rs763302683	NA	NA	WT1	WT1_HUMAN.H11MO.0.C	2.2
chr1	12063018	12063019	T	G	0.1	alt	derived	interm	rs1037372024	NA	NA	NA	NA	NA
chr1	12063048	12063049	C	G	0.1	alt	derived	interm	rs1002265168	NA	NA	NA	NA	NA
chr1	12063088	12063089	G	A	0.1	alt	derived	interm	rs1033745629	NA	NA	ZN260	ZN260_HUMAN.H11MO.0.C	-3.8
chr1	12065171	12065172	C	G	0.1	alt	derived	interm	rs1045869898	NA	NA	RXRA::VDR	MA0074.1	-3.7
chr1	12067634	12067635	A	G	0.1	alt	derived	interm	rs1046757005	NA	NA	ZN449	ZN449_HUMAN.H11MO.0.C	4.2
chr1	12068913	12068914	C	T	0.1	alt	derived	interm	rs1034031949	NA	NA	ZN436	ZN436_HUMAN.H11MO.0.C	-8
chr1	12069836	12069837	A	G	0.1	alt	derived	interm	rs961606841	NA	NA	NRF1	NRF1_HUMAN.H11MO.0.A	8
chr1	12070535	12070536	A	T	0.1	alt	derived	interm	rs893871726	NA	NA	NA	NA	NA
chr1	12072186	12072187	C	T	0.1	alt	derived	interm	rs1043994612	NA	NA	HMBOX1	MA0895.1	3.5
chr1	12072588	12072589	G	A	0.1	alt	derived	interm	rs960541367	NA	NA	RELB	RELB_HUMAN.H11MO.0.C	4.1
chr1	12088334	12088335	T	C	0.1	alt	derived	interm	rs913896547	NA	NA	ZN331	ZN331_HUMAN.H11MO.0.C	-3.1
chr1	12094998	12094999	A	C	0.2	alt	derived	interm	rs957125425	TNFRSF8	-28435	NA	NA	NA
chr1	12096114	12096115	A	G	0.2	alt	ancestral	interm	rs75858531	TNFRSF8	-27319	ZN341	ZN341_HUMAN.H11MO.0.C	2.1
chr1	12097437	12097438	C	T	0.2	alt	derived	interm	rs888331940	TNFRSF8	-25996	NA	NA	NA
chr1	12098318	12098319	G	A	0.2	alt	derived	interm	rs112836914	TNFRSF8	-25115	EBF1	MA0154.3	-4.3
chr1	12098328	12098329	A	C	0.2	alt	ancestral	interm	rs112396200	TNFRSF8	-25105	ZNF41	ZNF41_HUMAN.H11MO.0.C	-4.6
chr1	12098625	12098626	C	T	0.2	alt	derived	interm	rs1013393687	TNFRSF8	-24808	NA	NA	NA
chr1	12100138	12100139	G	A	0.2	alt	derived	interm	rs999710828	TNFRSF8	-23295	PAX5	MA0014.2	-8.3
chr1	12101114	12101115	C	A	0.2	alt	derived	interm	rs1050615436	TNFRSF8	-22319	SMAD2::SMAD3::SMAD4	MA0513.1	-1.2
chr1	12101690	12101691	A	G	0.2	alt	derived	interm	rs891653857	MIIP	22168	NA	NA	NA
chr1	12101876	12101877	C	T	0.2	alt	derived	interm	rs1053586085	MIIP	22354	KLF15	KLF15_HUMAN.H11MO.0.A	-4.4
chr1	12103968	12103969	G	A	0.2	alt	derived	interm	rs904779769	NA	NA	ZN382	ZN382_HUMAN.H11MO.0.C	-0.6
chr1	12104235	12104236	A	G	0.2	alt	derived	interm	rs1020271974	MIIP	24713	ZN121	ZN121_HUMAN.H11MO.0.C	-1.8
chr1	12105101	12105102	C	G	0.2	alt	derived	interm	rs373428668	MIIP	25579	ZN264	ZN264_HUMAN.H11MO.0.C	1.2
chr1	12105636	12105637	C	T	0.2	alt	derived	interm	rs184411278	MIIP	26114	NA	NA	NA
chr1	12111635	12111636	C	T	0.1	alt	derived	interm	rs900274489	MIIP	32113	OLIG2	OLIG2_HUMAN.H11MO.0.B	-3.7
chr1	12115098	12115099	G	A	0.1	alt	derived	interm	rs1020619280	NA	NA	NA	NA	NA
chr1	12118316	12118317	T	G	0	alt	derived	low	rs372094236	NA	NA	MAFK	MA0496.1	-4.5
chr1	12119103	12119104	G	A	0	alt	derived	low	rs910498100	NA	NA	KLF3	KLF3_HUMAN.H11MO.0.B	-5.2
chr1	12119447	12119448	C	G	0	alt	derived	low	rs367665890	NA	NA	ZSC22	ZSC22_HUMAN.H11MO.0.C	-4.7
chr1	12119725	12119726	C	T	0	alt	derived	low	rs376779823	NA	NA	ZN341	ZN341_HUMAN.H11MO.0.C	-2.7
chr1	12119897	12119898	G	A	0	alt	derived	low	rs376324108	NA	NA	CTCFL	MA1102.1	-5.1
chr1	12121390	12121391	C	G	0	alt	derived	low	rs370616101	NA	NA	NA	NA	NA
chr1	12132051	12132052	G	A	0	alt	derived	low	rs377036288	NA	NA	NA	NA	NA
chr1	12133753	12133754	C	T	0.1	alt	derived	interm	rs373601517	NA	NA	NA	NA	NA
chr1	12136727	12136728	T	C	0.1	alt	derived	interm	rs11569796	NA	NA	HES7	MA0822.1	5.7
chr1	12142000	12142001	G	C	0.1	alt	derived	interm	rs117016355	TNFRSF1B	-85059	E2F6	MA0471.1	6.8
chr1	12145101	12145102	T	A	0.1	alt	derived	interm	rs11569825	NA	NA	NA	NA	NA
chr1	12145827	12145828	C	T	0.1	alt	derived	interm	rs532840925	NA	NA	GATA1	GATA1_HUMAN.H11MO.0.A	-0.5
chr1	12202422	12202423	C	T	0.1	alt	derived	interm	rs760704087	TNFRSF8	78989	ZN341	ZN341_HUMAN.H11MO.0.C	-2.1
chr1	12202955	12202956	G	A	0.1	alt	derived	interm	rs553104080	TNFRSF8	79522	E2F6	E2F6_HUMAN.H11MO.0.A	-4.9
chr1	12204664	12204665	C	T	0.1	alt	derived	interm	rs571486785	TNFRSF8	81231	ZN121	ZN121_HUMAN.H11MO.0.C	-2.1
chr1	12213006	12213007	C	T	0.1	alt	derived	interm	rs946385586	TNFRSF8	89573	NA	NA	NA
chr1	12213784	12213785	T	C	0.1	alt	derived	interm	rs1010407495	TNFRSF8	90351	NA	NA	NA
chr1	12213822	12213823	G	C	0.1	alt	derived	interm	rs969264615	TNFRSF8	90389	ZNF18	ZNF18_HUMAN.H11MO.0.C	4.8
chr1	12219150	12219151	A	C	0.1	alt	derived	interm	rs1007561471	TNFRSF8	95717	NA	NA	NA
chr1	12219398	12219399	A	G	0.1	alt	derived	interm	rs1026971377	TNFRSF8	95965	ZN121	ZN121_HUMAN.H11MO.0.C	-1.8
chr1	12221801	12221802	G	T	0.1	alt	derived	interm	rs1051932927	TNFRSF8	98368	NFIC	NFIC_HUMAN.H11MO.0.A	-3.1
chr1	12222535	12222536	T	C	0.1	alt	derived	interm	rs949959349	TNFRSF8	99102	NA	NA	NA
chr1	12222931	12222932	T	C	0.1	alt	derived	interm	rs924467278	TNFRSF8	99498	ZN136	ZN136_HUMAN.H11MO.0.C	-0.4
chr1	12223947	12223948	C	T	0.1	alt	derived	interm	rs77615143	TNFRSF8	100514	ZIC1	MA0696.1	-8.7
chr1	12223953	12223954	G	C	0.1	alt	derived	interm	rs75965589	TNFRSF8	100520	ZIC1	MA0696.1	-7.3
chr1	12223955	12223956	T	C	0.1	alt	ancestral	interm	rs114541956	TNFRSF8	100522	MYOD1	MYOD1_HUMAN.H11MO.1.A	-7.2
chr1	12243348	12243349	C	G	0	alt	derived	low	rs376906477	NA	NA	RARA(var.2)	MA0730.1	-9
chr1	12243541	12243542	G	A	0	alt	ancestral	low	rs375579538	NA	NA	NA	NA	NA
chr1	12244009	12244010	A	T	0	alt	ancestral	low	rs369282309	NA	NA	NA	NA	NA
chr1	12244725	12244726	G	A	0	alt	derived	low	rs374703373	NA	NA	NA	NA	NA
chr1	12244964	12244965	G	C	0	alt	derived	low	rs562530685	NA	NA	RFX1	RFX1_HUMAN.H11MO.0.B	-4.7
chr1	12246214	12246215	A	G	0	alt	ancestral	low	rs368490138	NA	NA	ZNF85	ZNF85_HUMAN.H11MO.0.C	-2.6
chr1	12246856	12246857	G	T	0	alt	derived	low	rs375509940	NA	NA	NA	NA	NA
chr1	12267139	12267140	G	A	0.1	alt	derived	interm	rs370508215	NA	NA	NFE2	NFE2_HUMAN.H11MO.0.A	1.7
chr1	12267387	12267388	G	T	0.1	alt	derived	interm	rs368738070	NA	NA	ID4	MA0824.1	-9.1
chr1	12288532	12288533	G	C	0.1	alt	derived	interm	rs117013455	TNFRSF1B	61473	NA	NA	NA
chr1	12289534	12289535	A	G	0.1	alt	ancestral	interm	rs374897771	TNFRSF1B	62475	NA	NA	NA
chr1	12289552	12289553	A	G	0.1	alt	derived	interm	rs369250240	TNFRSF1B	62493	NA	NA	NA
chr1	12289590	12289591	T	C	0.1	alt	derived	interm	rs372590072	TNFRSF1B	62531	NA	NA	NA
chr1	12291250	12291251	C	T	0.1	alt	derived	interm	rs374884465	DHRS3	386486	ZEB1	ZEB1_HUMAN.H11MO.0.A	-2
chr1	12291578	12291579	T	C	0.1	alt	derived	interm	rs367857742	DHRS3	386158	NA	NA	NA
chr1	12298928	12298929	T	A	0.1	alt	derived	interm	rs372661374	NA	NA	NA	NA	NA
chr1	12309601	12309602	T	G	0.1	alt	derived	interm	rs373118492	NA	NA	COT2	COT2_HUMAN.H11MO.1.A	-0.9
chr1	12312492	12312493	C	T	0.1	alt	derived	interm	rs372504485	NA	NA	NA	NA	NA
chr1	12312566	12312567	C	T	0.1	alt	derived	interm	rs368865715	NA	NA	NA	NA	NA
chr1	12314422	12314423	A	G	0.1	alt	derived	interm	rs373676922	NA	NA	NA	NA	NA
chr1	12315282	12315283	C	T	0.1	alt	derived	interm	rs373227231	NA	NA	FOSL1	MA0477.1	-0.9
chr1	12316317	12316318	C	T	0.1	alt	derived	interm	rs368047009	NA	NA	NA	NA	NA
chr1	12316667	12316668	C	G	0	alt	derived	low	NA	NA	NA	NA	NA	NA
chr1	12320375	12320376	C	T	0.1	alt	derived	interm	rs374246740	NA	NA	ZEB1	MA0103.2	-10
chr1	12327512	12327513	A	C	0.1	alt	derived	interm	rs373671187	NA	NA	TCF7L1	MA1421.1	-1
chr1	12331626	12331627	G	A	0.1	alt	derived	interm	rs376315374	NA	NA	WT1	WT1_HUMAN.H11MO.0.C	-5.3
chr1	12340143	12340144	A	G	0.1	alt	derived	interm	rs374570377	NA	NA	NA	NA	NA
chr1	12341476	12341477	T	C	0.1	alt	derived	interm	rs370644429	NA	NA	NA	NA	NA
chr1	12341559	12341560	A	G	0.1	alt	derived	interm	rs370973468	NA	NA	GRHL2	GRHL2_HUMAN.H11MO.0.A	3.2
chr1	12342160	12342161	G	A	0.1	alt	derived	interm	rs371164011	NA	NA	NR6A1	NR6A1_HUMAN.H11MO.0.B	1.7
chr1	12343808	12343809	C	G	0.1	alt	derived	interm	rs373225343	NA	NA	NA	NA	NA
chr1	12344215	12344216	A	G	0.1	alt	derived	interm	rs188646453	NA	NA	NA	NA	NA
chr1	12344474	12344475	C	T	0.1	alt	derived	interm	rs369412190	NA	NA	NA	NA	NA
chr1	12345886	12345887	T	C	0.1	alt	derived	interm	rs367813739	NA	NA	NA	NA	NA
chr1	12345928	12345929	A	G	0.1	alt	derived	interm	rs371858846	NA	NA	NA	NA	NA
chr1	12347942	12347943	C	T	0.1	alt	derived	interm	rs373098317	DHRS3	329794	NA	NA	NA
chr1	12350074	12350075	C	A	0.1	alt	ancestral	interm	rs374354172	NA	NA	NA	NA	NA
chr1	12350076	12350077	C	T	0.1	alt	derived	interm	rs146788708	NA	NA	NA	NA	NA
chr1	12350297	12350298	G	A	0.1	alt	derived	interm	rs368353045	NA	NA	NA	NA	NA
chr1	12350735	12350736	G	A	0.1	alt	derived	interm	rs368873028	NA	NA	SREBF1	MA0595.1	5
chr1	12353539	12353540	G	A	0.1	alt	derived	interm	rs374992725	NA	NA	NA	NA	NA
chr1	12355772	12355773	T	A	0.1	alt	derived	interm	rs372587496	NA	NA	NA	NA	NA
chr1	12357735	12357736	A	G	0.1	alt	derived	interm	rs368046498	NA	NA	NA	NA	NA
chr1	12358780	12358781	C	T	0.1	alt	derived	interm	rs116095698	NA	NA	NA	NA	NA
chr1	12359104	12359105	C	T	0.1	alt	derived	interm	rs372888953	NA	NA	NA	NA	NA
chr1	12362491	12362492	A	G	0.1	alt	derived	interm	rs368717786	NA	NA	NA	NA	NA
chr1	12362858	12362859	T	C	0.1	alt	ancestral	interm	rs373297152	NA	NA	NA	NA	NA
chr1	12364447	12364448	C	G	0.1	alt	derived	interm	rs370862958	NA	NA	NA	NA	NA
chr1	12365927	12365928	G	A	0	alt	derived	low	rs988159083	NA	NA	NA	NA	NA
chr1	12366490	12366491	C	T	0.1	alt	derived	interm	rs372454358	NA	NA	NA	NA	NA
chr1	12371817	12371818	G	A	0.1	alt	ancestral	interm	rs375915587	NA	NA	MEF2A	MA0052.2	8.3
chr1	12372073	12372074	G	A	0	alt	derived	low	NA	NA	NA	NA	NA	NA
chr1	12373915	12373916	A	G	0.1	alt	derived	interm	rs373705286	NA	NA	NA	NA	NA
chr1	12377957	12377958	T	C	0.1	alt	derived	interm	rs369182777	NA	NA	NA	NA	NA
chr1	12379187	12379188	C	T	0.1	alt	ancestral	interm	rs373171933	NA	NA	STA5A	STA5A_HUMAN.H11MO.0.A	3.5
chr1	12380623	12380624	C	T	0.1	alt	derived	interm	rs377564436	NA	NA	NA	NA	NA
chr1	12382914	12382915	A	C	0.1	alt	derived	interm	rs372404999	NA	NA	NA	NA	NA
chr1	12384356	12384357	G	A	0.1	alt	derived	interm	rs373290648	NA	NA	RARA	MA0729.1	4.7
chr1	12384958	12384959	A	G	0.1	alt	derived	interm	rs375092957	NA	NA	NA	NA	NA
chr1	12387071	12387072	G	T	0.1	alt	ancestral	interm	rs72866676	NA	NA	NA	NA	NA
chr1	12392774	12392775	C	T	0.1	alt	derived	interm	rs377157067	NA	NA	NA	NA	NA
chr1	12394192	12394193	C	T	0.1	alt	derived	interm	rs368913823	NA	NA	EHF	EHF_HUMAN.H11MO.0.B	4.2
chr1	12395324	12395325	A	C	0.1	alt	derived	interm	rs369574393	NA	NA	PAX5	PAX5_HUMAN.H11MO.0.A	2.9
chr1	12398609	12398610	G	A	0.1	alt	derived	interm	rs372467948	NA	NA	NA	NA	NA
chr1	12399993	12399994	G	A	0.1	alt	derived	interm	rs368865408	DHRS3	277743	NA	NA	NA
chr1	12403186	12403187	C	G	0.1	alt	derived	interm	rs150984164	NA	NA	NA	NA	NA
chr1	12403646	12403647	G	A	0.1	alt	derived	interm	rs139592661	DHRS3	274090	P53	P53_HUMAN.H11MO.1.A	5.3
chr1	12408074	12408075	T	C	0.1	alt	derived	interm	rs143652195	NA	NA	NA	NA	NA
chr1	12412485	12412486	C	T	0.1	alt	derived	interm	rs371301455	NA	NA	NA	NA	NA
chr1	12419291	12419292	T	C	0.1	alt	derived	interm	rs370273132	NA	NA	NA	NA	NA
chr1	12423737	12423738	G	A	0.1	alt	derived	interm	rs148236542	NA	NA	MTF1	MTF1_HUMAN.H11MO.0.C	-5.4
chr1	12426516	12426517	C	T	0.1	alt	derived	interm	rs371797128	NA	NA	NA	NA	NA
chr1	12427957	12427958	C	T	0.1	alt	derived	interm	rs370040626	NA	NA	TCF4	MA0830.1	11.1
chr1	12428291	12428292	A	G	0.1	alt	derived	interm	rs370344455	NA	NA	NA	NA	NA
chr1	12431126	12431127	A	G	0.1	alt	derived	interm	rs77442248	NA	NA	NA	NA	NA
chr1	12434165	12434166	T	C	0.1	alt	derived	interm	rs17037991	NA	NA	NA	NA	NA
chr1	12436233	12436234	A	G	0.1	alt	derived	interm	rs374431277	DHRS3	241503	NA	NA	NA
chr1	12436577	12436578	A	G	0.1	alt	derived	interm	rs373863859	DHRS3	241159	NA	NA	NA
chr1	12445807	12445808	A	G	0.1	alt	derived	interm	rs369608922	DHRS3	231929	NA	NA	NA
chr1	12465126	12465127	C	T	0.1	alt	derived	interm	rs149040738	DHRS3	212610	NA	NA	NA
chr1	12466302	12466303	A	G	0.1	alt	derived	interm	rs370162851	DHRS3	211434	HOXC13	MA0907.1	1.5
chr1	12467019	12467020	G	A	0.1	alt	derived	interm	rs368197495	DHRS3	210717	SOX9	SOX9_HUMAN.H11MO.0.B	-1
chr1	12471111	12471112	C	A	0.1	alt	derived	interm	rs376813483	NA	NA	NA	NA	NA
chr1	12473708	12473709	A	G	0.1	alt	derived	interm	rs374828029	NA	NA	NA	NA	NA
chr1	12474387	12474388	A	G	0.1	alt	derived	interm	rs368219074	DHRS3	203349	NA	NA	NA
chr1	12474452	12474453	G	C	0.1	alt	derived	interm	rs372393698	DHRS3	203284	NA	NA	NA
chr1	12478016	12478017	A	G	0.1	alt	derived	interm	rs369982812	DHRS3	199720	ZN502	ZN502_HUMAN.H11MO.0.C	-2.3
chr1	12478701	12478702	A	G	0.1	alt	derived	interm	rs370479889	NA	NA	NA	NA	NA
chr1	12482612	12482613	T	G	0.1	alt	derived	interm	rs79459235	DHRS3	195124	NA	NA	NA
chr1	12492096	12492097	A	G	0.1	alt	derived	interm	rs368228974	NA	NA	NA	NA	NA
chr1	12492769	12492770	G	A	0.1	alt	derived	interm	rs149155184	VPS13D	202646	SALL4	SALL4_HUMAN.H11MO.0.B	2.6
chr1	12495157	12495158	T	C	0.1	alt	derived	interm	rs373763503	VPS13D	205034	NA	NA	NA
chr1	12504025	12504026	C	T	0.1	alt	derived	interm	rs1019946901	NA	NA	ZN770	ZN770_HUMAN.H11MO.0.C	-2.3
chr1	12510048	12510049	G	A	0.1	alt	derived	interm	rs369923102	VPS13D	219925	NA	NA	NA
chr1	12512202	12512203	C	G	0.1	alt	derived	interm	rs2143120	VPS13D	222079	ZN770	ZN770_HUMAN.H11MO.0.C	-1.2
chr1	12513133	12513134	T	C	0.1	alt	derived	interm	rs374678409	VPS13D	223010	NA	NA	NA
chr1	12514391	12514392	G	C	0.1	alt	derived	interm	rs373830992	VPS13D	224268	NA	NA	NA
chr1	12515594	12515595	T	C	0.1	alt	derived	interm	rs372718180	VPS13D	225471	NA	NA	NA
chr1	12516288	12516289	G	C	0.1	alt	derived	interm	rs140358707	VPS13D	226165	SP4	SP4_HUMAN.H11MO.0.A	-1.5
chr1	12516295	12516296	C	A	0.1	alt	derived	interm	rs143531591	VPS13D	226172	SP1	SP1_HUMAN.H11MO.0.A	-0.5
chr1	12526780	12526781	G	A	0.1	ref	ancestral	interm	rs11121913	VPS13D	236657	NA	NA	NA
chr1	12530333	12530334	T	C	0.1	alt	derived	interm	rs376129641	VPS13D	240210	NA	NA	NA
chr1	12530782	12530783	C	T	0.1	alt	derived	interm	rs77003940	VPS13D	240659	NA	NA	NA
chr1	12535719	12535720	C	T	0.1	alt	derived	interm	rs369193997	VPS13D	245596	NA	NA	NA
chr1	12538968	12538969	T	C	0.1	alt	derived	interm	rs371152688	VPS13D	248845	NA	NA	NA
chr1	12541103	12541104	C	T	0.1	alt	derived	interm	rs373295735	VPS13D	250980	NR2C2	MA0504.1	-4
chr1	12541198	12541199	G	T	0.1	alt	derived	interm	rs368978928	VPS13D	251075	ZN341	ZN341_HUMAN.H11MO.0.C	-1.6
chr1	12545382	12545383	C	G	0.2	alt	derived	interm	rs371544193	NA	NA	ESR1	MA0112.2	2
chr1	12548695	12548696	A	G	0.2	alt	derived	interm	rs368182913	NA	NA	ZN770	ZN770_HUMAN.H11MO.0.C	2.3
chr1	12553396	12553397	G	A	0.2	alt	derived	interm	rs180707708	NA	NA	SP1	SP1_HUMAN.H11MO.0.A	-5.8
chr1	12554504	12554505	C	T	0.2	alt	derived	interm	rs376464979	NA	NA	NA	NA	NA
chr1	12556071	12556072	T	C	0.2	alt	derived	interm	rs144312269	VPS13D	265948	ERF	MA0760.1	7.5
chr1	12564519	12564520	C	T	0.2	alt	derived	interm	rs74668778	NA	NA	NA	NA	NA
chr1	12565875	12565876	G	A	0.2	alt	derived	interm	rs139828623	NA	NA	NA	NA	NA
chr1	12566481	12566482	A	G	0.2	alt	derived	interm	rs144623492	VPS13D	276358	TCF3	MA0522.2	-5
chr1	12566663	12566664	C	T	0.2	alt	derived	interm	rs142159777	VPS13D	276540	ZIM3	ZIM3_HUMAN.H11MO.0.C	0.7
chr1	12568012	12568013	G	C	0.1	alt	derived	interm	rs117912889	NA	NA	MAZ	MAZ_HUMAN.H11MO.0.A	3.5
chr1	12569873	12569874	G	A	0.2	alt	derived	interm	rs117325312	VPS13D	279750	NA	NA	NA
chr1	12569921	12569922	A	G	0.2	alt	derived	interm	rs144375933	VPS13D	279798	NA	NA	NA
chr1	12569954	12569955	A	G	0.2	alt	derived	interm	rs190286491	VPS13D	279831	PRDM6	PRDM6_HUMAN.H11MO.0.C	-1.3
chr1	12570218	12570219	A	G	0.1	alt	ancestral	interm	rs142277469	VPS13D	280095	NA	NA	NA
chr1	12572137	12572138	A	G	0.2	alt	derived	interm	rs12563774	VPS13D	282014	NA	NA	NA
chr1	12572173	12572174	A	G	0.2	alt	derived	interm	rs12563776	VPS13D	282050	NA	NA	NA
chr1	12572215	12572216	G	A	0.2	alt	ancestral	interm	rs12564662	VPS13D	282092	TFAP2C	MA0524.1	-4.8
chr1	12572269	12572270	A	G	0.1	alt	ancestral	interm	rs12563788	VPS13D	282146	NA	NA	NA
chr1	12573365	12573366	C	T	0.2	alt	derived	interm	rs80037195	VPS13D	283242	NA	NA	NA
chr1	12573823	12573824	G	A	0.2	ref	ancestral	interm	rs12129750	VPS13D	283700	ZN547	ZN547_HUMAN.H11MO.0.C	0.8
chr1	12574870	12574871	T	C	0.2	alt	derived	interm	rs370409154	VPS13D	284747	ZN394	ZN394_HUMAN.H11MO.0.C	-1.4
chr1	12574930	12574931	C	T	0.2	alt	derived	interm	rs377252689	VPS13D	284807	PRDM1	MA0508.2	-1.8
chr1	12576558	12576559	C	T	0.2	alt	derived	interm	rs138939415	VPS13D	286435	ZBTB7A	MA0750.1	-3.1
chr1	12578090	12578091	T	G	0.2	alt	derived	interm	rs139290601	VPS13D	287967	GSC	MA0648.1	1.2
chr1	12579022	12579023	C	T	0.2	alt	derived	interm	rs368957006	VPS13D	288899	NA	NA	NA
chr1	12583376	12583377	A	G	0.1	alt	derived	interm	rs375889798	NA	NA	NA	NA	NA
chr1	12583719	12583720	G	A	0.1	alt	ancestral	interm	rs371846445	NA	NA	NA	NA	NA
chr1	12586545	12586546	C	T	0.1	alt	derived	interm	rs367767465	NA	NA	NA	NA	NA
chr1	12587320	12587321	T	C	0.2	alt	derived	interm	rs373279215	NA	NA	RORB	MA1150.1	-2.9
chr1	12587904	12587905	T	C	0.2	alt	ancestral	interm	rs373320107	NA	NA	CTCF	CTCF_HUMAN.H11MO.0.A	8
chr1	12588028	12588029	T	C	0.2	alt	ancestral	interm	rs375782993	NA	NA	E2F1	MA0024.1	4.1
chr1	12588066	12588067	T	A	0.2	alt	derived	interm	rs368323543	NA	NA	NA	NA	NA
chr1	12589509	12589510	A	G	0.2	alt	derived	interm	rs373303270	VPS13D	299386	NA	NA	NA
chr1	12591246	12591247	C	T	0.1	alt	derived	interm	rs367769932	NA	NA	ZN770	ZN770_HUMAN.H11MO.1.C	-2.3
chr1	12591451	12591452	C	T	0	alt	derived	low	rs371481871	NA	NA	NR1D1	NR1D1_HUMAN.H11MO.0.B	-2.4
chr1	14443663	14443664	G	T	0	alt	derived	low	NA	NA	NA	NA	NA	NA
chr1	14482483	14482484	C	A	0	alt	derived	low	rs145933012	NA	NA	NA	NA	NA
chr1	14483113	14483114	T	G	0	alt	derived	low	rs151207688	NA	NA	NA	NA	NA
chr1	14485485	14485486	G	C	0	alt	derived	low	rs143396136	NA	NA	NA	NA	NA
chr1	14489407	14489408	T	C	0	alt	derived	low	rs145832163	NA	NA	NA	NA	NA
chr1	14492059	14492060	A	G	0	alt	derived	low	rs79596919	NA	NA	NA	NA	NA
chr1	14493241	14493242	G	A	0	alt	derived	low	rs142817249	NA	NA	NA	NA	NA
chr1	14495301	14495302	A	G	0	alt	derived	low	rs75729265	NA	NA	MAF	MAF_HUMAN.H11MO.0.A	4.5
chr1	14658552	14658553	T	C	0	alt	derived	low	rs1031834727	NA	NA	NA	NA	NA
chr1	14659795	14659796	G	A	0	ref	ancestral	low	rs111255661	NA	NA	NA	NA	NA
chr1	14663943	14663944	A	G	0	alt	derived	low	NA	NA	NA	NA	NA	NA
chr1	14679706	14679707	T	G	0	alt	derived	low	rs938906632	NA	NA	NA	NA	NA
chr1	14680945	14680946	G	C	0	alt	derived	low	NA	NA	NA	NA	NA	NA
chr1	14681073	14681074	A	G	0	alt	derived	low	NA	NA	NA	NA	NA	NA
chr1	14681346	14681347	T	A	0	alt	derived	low	NA	NA	NA	NA	NA	NA
chr1	14697698	14697699	T	G	0	ref	ancestral	low	rs80122113	NA	NA	NA	NA	NA
chr1	14698001	14698002	T	C	0	alt	derived	low	rs946698664	NA	NA	NA	NA	NA
chr1	14698591	14698592	A	G	0	ref	ancestral	low	rs75506023	NA	NA	NA	NA	NA
chr1	15156350	15156351	G	C	0	alt	derived	low	rs534899079	NA	NA	NR2C1	NR2C1_HUMAN.H11MO.0.C	-1.6
chr1	15160029	15160030	C	G	0	alt	derived	low	NA	NA	NA	CTCF	CTCF_HUMAN.H11MO.0.A	1.9
chr1	15160269	15160270	G	A	0	alt	derived	low	rs112114294	NA	NA	ZBTB6	ZBTB6_HUMAN.H11MO.0.C	-2.5
chr1	15161064	15161065	A	T	0	alt	derived	low	rs113441401	NA	NA	ZN121	ZN121_HUMAN.H11MO.0.C	1.4
chr1	15161494	15161495	T	C	0	alt	derived	low	NA	NA	NA	NA	NA	NA
chr1	15169763	15169764	A	C	0	alt	derived	low	NA	NA	NA	NA	NA	NA
chr1	15170005	15170006	G	A	0	alt	derived	low	NA	NA	NA	POU6F2	MA0793.1	1.4
chr1	15172984	15172985	C	T	0	alt	derived	low	rs142043512	NA	NA	NA	NA	NA
chr1	15174215	15174216	G	A	0	alt	derived	low	rs1006790406	NA	NA	SMAD2::SMAD3::SMAD4	MA0513.1	3.3
chr1	15175025	15175026	G	A	0	alt	derived	low	rs192635546	NA	NA	NA	NA	NA
chr1	15175219	15175220	C	T	0	alt	derived	low	rs115950946	NA	NA	NA	NA	NA
chr1	15175287	15175288	G	A	0	alt	derived	low	rs879307125	NA	NA	ZN214	ZN214_HUMAN.H11MO.0.C	-2.3
chr1	15175352	15175353	G	A	0	alt	derived	low	rs766949664	NA	NA	NA	NA	NA
chr1	15175750	15175751	G	A	0	alt	derived	low	rs183713065	NA	NA	NR1H4	NR1H4_HUMAN.H11MO.0.B	-1.6
chr1	15175789	15175790	C	T	0	alt	derived	low	rs577803476	NA	NA	NA	NA	NA
chr1	15175903	15175904	G	A	0	alt	derived	low	rs113099892	NA	NA	TEAD2	MA1121.1	3.4
chr1	15176151	15176152	A	G	0	alt	derived	low	NA	NA	NA	ZN563	ZN563_HUMAN.H11MO.0.C	1
chr1	15176407	15176408	G	A	0	alt	derived	low	rs112671527	NA	NA	NA	NA	NA
chr1	15177373	15177374	A	G	0	alt	derived	low	NA	NA	NA	NA	NA	NA
chr1	15177553	15177554	A	G	0	alt	ancestral	low	rs61773562	NA	NA	TFAP4	TFAP4_HUMAN.H11MO.0.A	8
chr1	15177586	15177587	A	G	0	alt	derived	low	NA	NA	NA	NA	NA	NA
chr1	15177602	15177603	C	G	0	alt	derived	low	NA	NA	NA	NA	NA	NA
chr1	15177848	15177849	T	C	0	alt	ancestral	low	rs61773563	NA	NA	NA	NA	NA
chr1	15178102	15178103	T	C	0	alt	ancestral	low	NA	NA	NA	NA	NA	NA
chr1	15178248	15178249	C	G	0	alt	ancestral	low	rs61773564	NA	NA	ZN563	ZN563_HUMAN.H11MO.0.C	-3.2
chr1	15178277	15178278	T	C	0	alt	ancestral	low	rs61773565	NA	NA	NA	NA	NA
chr1	15178862	15178863	G	A	0	alt	derived	low	NA	NA	NA	ZNF85	ZNF85_HUMAN.H11MO.1.C	1.1
chr1	15178880	15178881	T	C	0	alt	derived	low	NA	NA	NA	FOSL1	FOSL1_HUMAN.H11MO.0.A	-7.2
chr1	15178892	15178893	C	T	0	alt	ancestral	low	NA	NA	NA	NA	NA	NA
chr1	15180396	15180397	G	A	0	alt	derived	low	NA	NA	NA	NA	NA	NA
chr1	15180652	15180653	G	T	0	alt	derived	low	NA	NA	NA	NA	NA	NA
chr1	15181604	15181605	C	T	0	alt	derived	low	rs546300335	NA	NA	NA	NA	NA
chr1	16408897	16408898	G	A	0.1	alt	derived	interm	rs896135232	NA	NA	NA	NA	NA
chr1	17462401	17462402	G	A	0	ref	not_determined	low	rs369834617	NA	NA	NA	NA	NA
chr1	17462426	17462427	A	G	0	alt	derived	low	rs148605816	NA	NA	NA	NA	NA
chr1	17462868	17462869	C	T	0	alt	derived	low	rs74864352	NA	NA	ZSCAN4	MA1155.1	0.9
chr1	17478261	17478262	G	A	0	alt	derived	low	rs538124800	NA	NA	NA	NA	NA
chr1	17481903	17481904	G	A	0	ref	not_determined	low	NA	NA	NA	NA	NA	NA
chr1	17482976	17482977	G	A	0	ref	not_determined	low	rs1002952725	NA	NA	NA	NA	NA
chr1	17483429	17483430	C	T	0	alt	derived	low	rs541856050	NA	NA	NA	NA	NA
chr1	17483840	17483841	C	T	0	alt	derived	low	rs72909830	NA	NA	NA	NA	NA
chr1	18128493	18128494	G	A	0.1	alt	derived	interm	rs923978048	NA	NA	NA	NA	NA
chr1	18131428	18131429	C	T	0.1	alt	derived	interm	rs1055061791	NA	NA	NA	NA	NA
chr1	18131534	18131535	C	T	0.1	alt	derived	interm	rs528995883	NA	NA	NA	NA	NA
chr1	18133790	18133791	C	A	0.1	alt	derived	interm	rs908705651	NA	NA	NA	NA	NA
chr1	18138727	18138728	A	G	0.1	alt	derived	interm	rs914688122	NA	NA	NA	NA	NA
chr1	18144937	18144938	C	A	0.1	alt	derived	interm	rs1004538231	NA	NA	NA	NA	NA
chr1	18145528	18145529	G	C	0.1	alt	derived	interm	rs940615775	NA	NA	NA	NA	NA
chr1	18145699	18145700	G	A	0.1	alt	derived	interm	NA	NA	NA	NA	NA	NA
chr1	18146060	18146061	G	C	0.1	alt	derived	interm	rs1030545886	NA	NA	SOX10	SOX10_HUMAN.H11MO.0.B	3.8
chr1	18147588	18147589	T	A	0.1	alt	derived	interm	NA	NA	NA	NA	NA	NA
chr1	18157417	18157418	G	T	0	alt	derived	low	rs940944757	NA	NA	NA	NA	NA
chr1	18161236	18161237	C	T	0	alt	derived	low	rs984695213	NA	NA	NA	NA	NA
chr1	18161953	18161954	G	A	0	alt	derived	low	rs893968268	NA	NA	NA	NA	NA
chr1	18174948	18174949	T	C	0	alt	derived	low	rs906588081	NA	NA	NA	NA	NA
chr1	18180191	18180192	G	A	0	alt	derived	low	rs548376879	NA	NA	NA	NA	NA
chr1	18301962	18301963	G	T	0	alt	derived	low	rs537788646	NA	NA	E2F6	MA0471.1	-9.7
chr1	18301977	18301978	C	T	0	alt	derived	low	rs557329955	NA	NA	NKX31	NKX31_HUMAN.H11MO.0.C	-0.9
chr1	18302202	18302203	A	G	0	alt	ancestral	low	rs539017627	NA	NA	NA	NA	NA
chr1	18302642	18302643	C	T	0	alt	derived	low	NA	NA	NA	NA	NA	NA
chr1	18303125	18303126	C	T	0	alt	ancestral	low	rs539803840	NA	NA	NA	NA	NA
chr1	18303699	18303700	G	A	0	alt	derived	low	rs544507285	NA	NA	NA	NA	NA
chr1	18305794	18305795	G	A	0	alt	derived	low	rs367706022	NA	NA	RBPJ	MA1116.1	7.1
chr1	18306692	18306693	T	G	0	alt	derived	low	rs993640819	NA	NA	NA	NA	NA
chr1	18308928	18308929	C	T	0	alt	derived	low	rs532685163	NA	NA	NA	NA	NA
chr1	18309862	18309863	G	T	0	alt	derived	low	NA	NA	NA	NA	NA	NA
chr1	18310140	18310141	T	C	0	alt	derived	low	rs554060623	NA	NA	NA	NA	NA
chr1	18310862	18310863	T	C	0	alt	derived	low	rs546894861	NA	NA	NA	NA	NA
chr1	18313391	18313392	G	C	0	alt	derived	low	rs943011306	NA	NA	NA	NA	NA
chr1	18313674	18313675	G	A	0	alt	derived	low	rs577840507	NA	NA	NA	NA	NA
chr1	18314224	18314225	G	A	0	alt	derived	low	rs543303955	NA	NA	NA	NA	NA
chr1	18314493	18314494	C	T	0	alt	derived	low	rs551522340	NA	NA	NA	NA	NA
chr1	18315527	18315528	T	A	0	alt	derived	low	rs186954344	NA	NA	NA	NA	NA
chr1	18316050	18316051	A	G	0	alt	derived	low	rs531500548	NA	NA	NA	NA	NA
chr1	18318919	18318920	C	G	0	alt	derived	low	rs534068355	NA	NA	NA	NA	NA
chr1	18320642	18320643	C	G	0	alt	derived	low	rs561012551	NA	NA	NA	NA	NA
chr1	18320757	18320758	G	T	0	alt	derived	low	rs575342377	NA	NA	ESR1	MA0112.2	-4.9
chr1	18327496	18327497	G	A	0	alt	derived	low	rs376750066	NA	NA	NA	NA	NA
chr1	18332549	18332550	C	T	0	alt	derived	low	rs372067974	NA	NA	NA	NA	NA
chr1	18341138	18341139	T	C	0.1	alt	derived	interm	rs57970673	NA	NA	NA	NA	NA
chr1	18341326	18341327	C	T	0.1	alt	derived	interm	rs368140243	NA	NA	NA	NA	NA
chr1	18341622	18341623	T	C	0.1	alt	derived	interm	rs80214379	NA	NA	THA11	THA11_HUMAN.H11MO.0.B	-1.2
chr1	18345158	18345159	A	C	0.1	alt	derived	interm	rs117656085	NA	NA	ANDR	ANDR_HUMAN.H11MO.2.A	-4.4
chr1	18350806	18350807	C	T	0.1	alt	derived	interm	rs368100596	NA	NA	ZN680	ZN680_HUMAN.H11MO.0.C	-2.9
chr1	18354017	18354018	C	T	0.1	alt	derived	interm	rs368782720	NA	NA	NA	NA	NA
chr1	18356243	18356244	A	G	0.1	alt	derived	interm	rs376040211	NA	NA	ZN816	ZN816_HUMAN.H11MO.0.C	5
chr1	18357251	18357252	T	C	0.1	alt	derived	interm	rs368521772	NA	NA	OZF	OZF_HUMAN.H11MO.0.C	-5.5
chr1	18357731	18357732	C	T	0.1	alt	derived	interm	rs368861604	NA	NA	NA	NA	NA
chr1	18362328	18362329	A	G	0.1	alt	derived	interm	rs372714370	ACTL8	280521	NA	NA	NA
chr1	18362789	18362790	C	T	0.1	alt	derived	interm	rs377665763	ACTL8	280982	NA	NA	NA
chr1	18367376	18367377	A	G	0.1	alt	derived	interm	rs370440256	ACTL8	285569	ZN214	ZN214_HUMAN.H11MO.0.C	2.7
chr1	18370647	18370648	G	A	0.1	alt	derived	interm	rs372902363	NA	NA	NA	NA	NA
chr1	18370966	18370967	T	G	0.1	alt	derived	interm	rs376153371	NA	NA	NA	NA	NA
chr1	18416642	18416643	T	A	0	alt	derived	low	rs12730245	NA	NA	ZN394	ZN394_HUMAN.H11MO.0.C	-2.9
chr1	18571506	18571507	G	A	0	alt	derived	low	rs562531956	NA	NA	NA	NA	NA
chr1	18572707	18572708	G	T	0	alt	derived	low	rs374934890	NA	NA	THAP1	THAP1_HUMAN.H11MO.0.C	-2.2
chr1	18573029	18573030	C	T	0	alt	derived	low	rs552188824	NA	NA	NFIA	NFIA_HUMAN.H11MO.0.C	-0.9
chr1	18576974	18576975	C	T	0	alt	derived	low	rs193031960	NA	NA	ZN335	ZN335_HUMAN.H11MO.0.A	-2.4
chr1	18580119	18580120	C	T	0	alt	derived	low	rs568301936	NA	NA	THB	THB_HUMAN.H11MO.0.C	2
chr1	18651454	18651455	T	C	0	alt	derived	low	rs546975233	NA	NA	NA	NA	NA
chr1	18659571	18659572	C	A	0	alt	derived	low	NA	NA	NA	NA	NA	NA
chr1	18664333	18664334	A	G	0	alt	derived	low	rs567382018	NA	NA	GATA2	GATA2_HUMAN.H11MO.0.A	1.4
chr1	18665182	18665183	C	T	0	alt	derived	low	rs942379637	NA	NA	NA	NA	NA
chr1	18674334	18674335	C	T	0	alt	derived	low	rs946696592	NA	NA	IRF3	MA1418.1	-5.6
chr1	18674455	18674456	A	T	0	alt	derived	low	rs1004015635	NA	NA	NA	NA	NA
chr1	18675366	18675367	A	T	0	alt	derived	low	rs1023626977	NA	NA	NA	NA	NA
chr1	18676258	18676259	G	A	0	alt	ancestral	low	rs897858870	NA	NA	NA	NA	NA
chr1	18676557	18676558	G	A	0	alt	derived	low	rs968899168	NA	NA	REST	MA0138.1	-3.2
chr1	18677162	18677163	C	T	0	alt	derived	low	rs974701905	NA	NA	MAZ	MAZ_HUMAN.H11MO.1.A	-2.4
chr1	18677295	18677296	C	T	0	alt	ancestral	low	rs906098578	NA	NA	NA	NA	NA
chr1	18707578	18707579	A	G	0	alt	derived	low	NA	NA	NA	NA	NA	NA
chr1	18708300	18708301	C	G	0	ref	ancestral	low	rs1577609	NA	NA	KLF9	KLF9_HUMAN.H11MO.0.C	-4.9
chr1	18708720	18708721	G	A	0	alt	derived	low	NA	NA	NA	NA	NA	NA
chr1	18711251	18711252	G	C	0	alt	derived	low	rs538497765	NA	NA	NA	NA	NA
chr1	18712916	18712917	C	T	0	alt	derived	low	rs554904323	NA	NA	KLF4	KLF4_HUMAN.H11MO.0.A	-5.8
chr1	18713405	18713406	A	G	0	alt	ancestral	low	rs533033673	NA	NA	ZFX	ZFX_HUMAN.H11MO.0.A	2.6
chr1	18713544	18713545	A	C	0	alt	derived	low	rs548840290	NA	NA	ZN335	ZN335_HUMAN.H11MO.0.A	-2.4
chr1	18713831	18713832	G	A	0	alt	ancestral	low	rs552992203	NA	NA	NR1D1	NR1D1_HUMAN.H11MO.0.B	-1.2
chr1	18982713	18982714	C	T	0	alt	derived	low	rs187784076	NA	NA	NA	NA	NA
chr1	18983180	18983181	T	C	0	alt	derived	low	rs370188279	NA	NA	NA	NA	NA
chr1	18984149	18984150	G	A	0	alt	derived	low	rs368582995	NA	NA	NA	NA	NA
chr1	18984430	18984431	G	A	0	alt	derived	low	rs372063734	NA	NA	AP2B	AP2B_HUMAN.H11MO.0.B	-4
chr1	18991374	18991375	G	A	0	alt	derived	low	rs139149048	NA	NA	ZBT48	ZBT48_HUMAN.H11MO.0.C	-8
chr1	19024414	19024415	G	T	0.1	alt	derived	interm	NA	NA	NA	NFIC	NFIC_HUMAN.H11MO.1.A	0.7
chr1	19024858	19024859	C	T	0.1	alt	derived	interm	NA	NA	NA	NA	NA	NA
chr1	19026693	19026694	G	A	0.1	alt	derived	interm	NA	NA	NA	ZBTB18	MA0698.1	1.5
chr1	19101842	19101843	A	G	0	alt	derived	low	rs35942967	NA	NA	NA	NA	NA
chr1	19103709	19103710	G	C	0.1	alt	derived	interm	rs532415483	NA	NA	NA	NA	NA
chr1	19104279	19104280	G	A	0.1	alt	derived	interm	rs564874101	NA	NA	FLI1	FLI1_HUMAN.H11MO.0.A	-5.5
chr1	19105525	19105526	G	A	0.1	alt	derived	interm	rs551879876	NA	NA	TEAD1	TEAD1_HUMAN.H11MO.0.A	3.2
chr1	19191018	19191019	G	A	0	alt	derived	low	rs372285021	NA	NA	NA	NA	NA
chr1	19218008	19218009	G	A	0.1	alt	derived	interm	rs76465841	NA	NA	NR1H3	NR1H3_HUMAN.H11MO.0.B	0.8
chr1	19220775	19220776	C	G	0.1	alt	derived	interm	rs78507003	NA	NA	NA	NA	NA
chr1	19223726	19223727	C	T	0.1	alt	derived	interm	rs76561256	NA	NA	NA	NA	NA
chr1	19229468	19229469	C	A	0.1	alt	derived	interm	rs78979091	IFFO2	53711	SP2	SP2_HUMAN.H11MO.0.A	-2.6
chr1	19230163	19230164	G	A	0	ref	not_determined	low	NA	NA	NA	NA	NA	NA
chr1	19390298	19390299	C	T	0.1	alt	derived	interm	rs138944198	NA	NA	SP1	MA0079.3	-5.2
chr1	19478599	19478600	G	A	0.1	alt	derived	interm	rs2282330	NA	NA	NA	NA	NA
chr1	19481223	19481224	G	A	0.1	alt	derived	interm	rs114874414	NA	NA	NA	NA	NA
chr1	19481849	19481850	G	A	0.1	alt	derived	interm	rs79789247	NA	NA	NA	NA	NA
chr1	19502707	19502708	G	C	0.1	alt	derived	interm	rs139528289	NA	NA	OSR2	OSR2_HUMAN.H11MO.0.C	1.3
chr1	19502928	19502929	C	A	0.1	alt	derived	interm	rs76673399	NA	NA	ZN528	ZN528_HUMAN.H11MO.0.C	-2.9
chr1	19503936	19503937	A	T	0.1	alt	derived	interm	rs78463695	NA	NA	NA	NA	NA
chr1	19510942	19510943	T	G	0.1	alt	derived	interm	rs79813307	NA	NA	NA	NA	NA
chr1	19512604	19512605	G	A	0.1	alt	derived	interm	rs78335236	IFFO2	-229425	P53	P53_HUMAN.H11MO.1.A	-1.3
chr1	19512783	19512784	T	C	0.1	alt	derived	interm	rs76000272	IFFO2	-229604	E2F7	MA0758.1	-5.2
chr1	19514789	19514790	T	G	0.1	alt	derived	interm	rs139926760	NA	NA	NA	NA	NA
chr1	19516164	19516165	T	C	0.1	alt	derived	interm	rs80184889	NA	NA	PBX3	MA1114.1	3.1
chr1	19516501	19516502	C	A	0.1	alt	derived	interm	rs79910580	NA	NA	NA	NA	NA
chr1	19520858	19520859	T	C	0.1	alt	derived	interm	rs77140558	NA	NA	P63	P63_HUMAN.H11MO.1.A	-0.7
chr1	19521157	19521158	G	A	0.1	alt	derived	interm	rs144155218	NA	NA	ZN335	ZN335_HUMAN.H11MO.0.A	1.4
chr1	19522337	19522338	C	G	0.1	alt	derived	interm	rs79184183	NA	NA	NA	NA	NA
chr1	19526372	19526373	A	C	0.1	alt	derived	interm	rs75749512	NA	NA	NA	NA	NA
chr1	19533574	19533575	G	A	0.1	alt	derived	interm	rs77502348	IFFO2	-250395	ZIM3	ZIM3_HUMAN.H11MO.0.C	-7.9
chr1	19534841	19534842	G	A	0.1	alt	derived	interm	rs149558176	IFFO2	-251662	OSR2	OSR2_HUMAN.H11MO.0.C	-1.4
chr1	19538796	19538797	C	T	0.1	alt	derived	interm	rs75212321	MRTO4	-39236	NA	NA	NA
chr1	19540528	19540529	G	A	0.1	alt	derived	interm	rs4147448	MRTO4	-37504	GLIS1	MA0735.1	-11
chr1	19651899	19651900	C	G	0	alt	derived	low	rs375088128	NA	NA	ESR2	MA0258.1	6.9
chr1	19652515	19652516	C	T	0	alt	derived	low	rs369642524	NA	NA	RARA(var.2)	MA0730.1	-6.9
chr1	19655350	19655351	G	A	0	alt	derived	low	rs368988699	NA	NA	SMAD3	SMAD3_HUMAN.H11MO.0.B	-2.2
chr1	19658570	19658571	C	T	0	ref	not_determined	low	NA	NA	NA	ZN436	ZN436_HUMAN.H11MO.0.C	-3.7
chr1	19660228	19660229	G	A	0	alt	derived	low	rs374688904	NA	NA	NA	NA	NA
chr1	19667546	19667547	G	C	0	alt	derived	low	rs367767130	NA	NA	NA	NA	NA
chr1	19668575	19668576	C	T	0	alt	derived	low	rs376589943	NA	NA	NA	NA	NA
chr1	19669742	19669743	C	T	0	alt	derived	low	rs367569556	NA	NA	CTCF	CTCF_HUMAN.H11MO.0.A	-3.5
chr1	19675620	19675621	C	T	0	alt	derived	low	rs374545289	NA	NA	NA	NA	NA
chr1	19676150	19676151	G	A	0	ref	not_determined	low	rs377161594	NA	NA	WT1	WT1_HUMAN.H11MO.0.C	-4.8
chr1	19676186	19676187	G	A	0	alt	derived	low	rs370605365	NA	NA	NA	NA	NA
chr1	19678447	19678448	C	T	0	alt	derived	low	rs370373114	NA	NA	SRBP2	SRBP2_HUMAN.H11MO.0.B	-1.4
chr1	19679596	19679597	C	T	0	alt	derived	low	rs760875414	NA	NA	NHLH1	MA0048.1	2.7
chr1	19681140	19681141	A	G	0	alt	derived	low	rs374645781	NA	NA	NA	NA	NA
chr1	19687258	19687259	G	A	0	alt	derived	low	rs374531497	NA	NA	THAP1	MA0597.1	-3.9
chr1	19690813	19690814	C	A	0	alt	derived	low	rs372881759	NA	NA	NA	NA	NA
chr1	19694107	19694108	G	A	0	alt	derived	low	rs375962623	NA	NA	NA	NA	NA
chr1	19695408	19695409	T	C	0	ref	not_determined	low	rs1047018779	NA	NA	KAISO	KAISO_HUMAN.H11MO.2.A	-7
chr1	19702302	19702303	C	T	0	alt	derived	low	rs374544927	NA	NA	NA	NA	NA
chr1	19703409	19703410	A	G	0	alt	derived	low	rs374286162	NA	NA	NA	NA	NA
chr1	19728197	19728198	T	C	0	alt	derived	low	rs370915752	NA	NA	NA	NA	NA
chr1	19728576	19728577	T	C	0	ref	not_determined	low	rs371272697	NA	NA	RARA	RARA_HUMAN.H11MO.0.A	-5
chr1	19728916	19728917	T	C	0	ref	not_determined	low	rs375034089	NA	NA	HEN1	HEN1_HUMAN.H11MO.0.C	2.1
chr1	19730247	19730248	T	C	0	alt	derived	low	rs370058255	NA	NA	NA	NA	NA
chr1	19738969	19738970	G	A	0	alt	derived	low	rs368142191	NA	NA	ZN121	ZN121_HUMAN.H11MO.0.C	-2.1
chr1	20095498	20095499	G	A	0	alt	derived	low	rs2281244	NA	NA	NA	NA	NA
chr1	20096220	20096221	G	T	0	ref	ancestral	low	rs1266437	NA	NA	ZN467	ZN467_HUMAN.H11MO.0.C	-3.1
chr1	20099180	20099181	C	T	0	alt	derived	low	rs75882276	NA	NA	NA	NA	NA
chr1	20153709	20153710	T	C	0	alt	derived	low	rs368027116	NA	NA	NA	NA	NA
chr1	20155006	20155007	C	T	0	alt	derived	low	rs376141419	NA	NA	NA	NA	NA
chr1	20155952	20155953	G	C	0	alt	derived	low	rs370413663	NA	NA	NA	NA	NA
chr1	20159380	20159381	G	C	0	alt	derived	low	rs369099581	NA	NA	NA	NA	NA
chr1	20468769	20468770	G	A	0	alt	derived	low	rs1028837982	NA	NA	RBPJ	MA1116.1	-1.6
chr1	20469699	20469700	C	T	0	alt	derived	low	rs977771846	NA	NA	ZN382	ZN382_HUMAN.H11MO.0.C	4.9
chr1	20469880	20469881	A	G	0	alt	derived	low	rs968762718	NA	NA	ZN770	ZN770_HUMAN.H11MO.1.C	-7.2
chr1	20477686	20477687	A	G	0	alt	derived	low	rs1025335341	NA	NA	NEUROD1	MA1109.1	-3.3
chr1	20489341	20489342	C	T	0	alt	derived	low	rs774883509	NA	NA	NA	NA	NA
chr1	20491586	20491587	C	T	0	alt	derived	low	rs896307820	NA	NA	PATZ1	PATZ1_HUMAN.H11MO.0.C	-1.7
chr1	20492917	20492918	C	T	0	alt	derived	low	rs934471481	NA	NA	RARA	RARA_HUMAN.H11MO.2.A	-5.2
chr1	20500825	20500826	C	T	0	alt	derived	low	rs966344722	NA	NA	ZN467	ZN467_HUMAN.H11MO.0.C	-1.2
chr1	20832984	20832985	C	T	0	alt	derived	low	rs376512889	NA	NA	PPARG	PPARG_HUMAN.H11MO.0.A	-2.9
chr1	20834654	20834655	T	C	0	ref	not_determined	low	rs371657123	NA	NA	RFX5	RFX5_HUMAN.H11MO.0.A	4.3
chr1	20839319	20839320	A	G	0	alt	derived	low	rs373781455	NA	NA	NA	NA	NA
chr1	20850054	20850055	G	A	0	alt	derived	low	rs370190196	NA	NA	NA	NA	NA
chr1	20858639	20858640	T	C	0	alt	derived	low	rs377764577	NA	NA	NA	NA	NA
chr1	20860355	20860356	G	T	0	alt	derived	low	rs188765525	NA	NA	STAT1	STAT1_HUMAN.H11MO.0.A	1.3
chr1	20861065	20861066	T	A	0	alt	derived	low	rs376508910	NA	NA	NA	NA	NA
chr1	20861874	20861875	A	G	0	alt	derived	low	rs370216821	NA	NA	VEZF1	VEZF1_HUMAN.H11MO.0.C	1.5
chr1	20864365	20864366	G	A	0	alt	derived	low	rs191451044	NA	NA	NA	NA	NA
chr1	20866056	20866057	G	A	0	ref	ancestral	low	rs55734477	NA	NA	NA	NA	NA
chr1	20867363	20867364	T	C	0	ref	not_determined	low	NA	NA	NA	NA	NA	NA
chr1	20868695	20868696	C	T	0	alt	derived	low	rs191348473	NA	NA	STAT1	STAT1_HUMAN.H11MO.1.A	1.3
chr1	20870124	20870125	G	A	0	alt	derived	low	rs183573738	NA	NA	NA	NA	NA
chr1	20870541	20870542	C	T	0	alt	derived	low	rs183821047	NA	NA	ZN770	ZN770_HUMAN.H11MO.0.C	-2.3
chr1	20871193	20871194	A	G	0	alt	derived	low	rs377150292	NA	NA	NR2E3	NR2E3_HUMAN.H11MO.0.C	2.4
chr1	20875254	20875255	T	C	0	alt	derived	low	rs377710220	NA	NA	SP1	SP1_HUMAN.H11MO.0.A	2
chr1	20876271	20876272	C	T	0	alt	derived	low	rs368993292	NA	NA	NA	NA	NA
chr1	20876888	20876889	A	T	0	alt	derived	low	rs373299571	NA	NA	ZN121	ZN121_HUMAN.H11MO.0.C	-2.3
chr1	20877798	20877799	G	A	0	alt	derived	low	rs374561678	NA	NA	NA	NA	NA
chr1	20880945	20880946	C	G	0	alt	derived	low	rs373477525	NA	NA	SALL4	SALL4_HUMAN.H11MO.0.B	6
chr1	20910359	20910360	G	A	0	alt	derived	low	rs367724814	NA	NA	NA	NA	NA
chr1	20911162	20911163	C	T	0	alt	derived	low	rs376047531	NA	NA	NA	NA	NA
chr1	20911658	20911659	A	G	0	alt	derived	low	rs370681346	NA	NA	NA	NA	NA
chr1	20912901	20912902	C	T	0	alt	derived	low	NA	NA	NA	ZN121	ZN121_HUMAN.H11MO.0.C	-4.1
chr1	20918934	20918935	G	T	0	alt	derived	low	rs372078873	NA	NA	NA	NA	NA
chr1	20929044	20929045	G	A	0	alt	derived	low	rs372593564	NA	NA	NA	NA	NA
chr1	20929165	20929166	G	A	0	alt	derived	low	rs372876610	NA	NA	PLAG1	MA0163.1	-2.3
chr1	20929803	20929804	C	A	0	alt	derived	low	rs377041281	NA	NA	NA	NA	NA
chr1	20950527	20950528	C	T	0.1	alt	ancestral	interm	rs367722149	NA	NA	NA	NA	NA
chr1	20951034	20951035	C	T	0.1	alt	derived	interm	rs376549263	NA	NA	NA	NA	NA
chr1	20951533	20951534	T	C	0.1	alt	ancestral	interm	rs372804762	NA	NA	ZN490	ZN490_HUMAN.H11MO.0.C	2.2
chr1	20957553	20957554	G	A	0.1	alt	derived	interm	rs373579754	NA	NA	NA	NA	NA
chr1	20962616	20962617	C	G	0.1	alt	derived	interm	rs369109535	NA	NA	NA	NA	NA
chr1	20963243	20963244	T	A	0.1	alt	derived	interm	rs370865309	NA	NA	ZN554	ZN554_HUMAN.H11MO.0.C	-3.1
chr1	20963374	20963375	G	A	0.1	alt	derived	interm	rs377546198	NA	NA	ZSC22	ZSC22_HUMAN.H11MO.0.C	-3
chr1	20963583	20963584	T	G	0.1	alt	derived	interm	rs371166600	NA	NA	ZFX	ZFX_HUMAN.H11MO.0.A	5.1
chr1	20963860	20963861	C	T	0.1	alt	derived	interm	rs896240249	NA	NA	IRF3	IRF3_HUMAN.H11MO.0.B	-1
chr1	20966806	20966807	A	G	0.1	alt	derived	interm	rs373540436	NA	NA	CTCFL	MA1102.1	2.2
chr1	20968150	20968151	C	A	0.1	alt	derived	interm	rs375035432	NA	NA	IRF8	IRF8_HUMAN.H11MO.0.B	-4.9
chr1	20968866	20968867	G	T	0.1	alt	derived	interm	rs944189225	NA	NA	ZNF263	MA0528.1	-6.1
chr1	20968868	20968869	G	T	0.1	alt	derived	interm	rs932912959	NA	NA	ZNF263	MA0528.1	-2.4
chr1	20971008	20971009	C	G	0.1	alt	derived	interm	rs372280083	NA	NA	NA	NA	NA
chr1	20974430	20974431	C	T	0.1	alt	derived	interm	rs372715845	NA	NA	SMAD3	SMAD3_HUMAN.H11MO.0.B	1.9
chr1	20974559	20974560	C	G	0.1	alt	derived	interm	NA	NA	NA	ZN770	ZN770_HUMAN.H11MO.1.C	-2.4
chr1	20978607	20978608	C	T	0.1	alt	derived	interm	rs370417447	NA	NA	SP1	SP1_HUMAN.H11MO.0.A	-2.1
chr1	20980948	20980949	C	T	0.1	alt	derived	interm	rs377417527	NA	NA	NA	NA	NA
chr1	20989839	20989840	C	T	0.1	alt	derived	interm	rs377455338	NA	NA	ZN770	ZN770_HUMAN.H11MO.0.C	-1.3
chr1	20998795	20998796	A	G	0.1	alt	derived	interm	rs367862158	NA	NA	NA	NA	NA
chr1	22495931	22495932	A	G	0	alt	derived	low	rs1002092632	NA	NA	NA	NA	NA
chr1	22506382	22506383	A	G	0.2	alt	derived	interm	rs935607945	NA	NA	NR1H3	NR1H3_HUMAN.H11MO.0.B	1.6
chr1	22507156	22507157	A	G	0.2	alt	ancestral	interm	rs1047750279	NA	NA	KLF15	KLF15_HUMAN.H11MO.0.A	2.5
chr1	22519318	22519319	G	A	0.2	alt	derived	interm	rs1012894486	NA	NA	NA	NA	NA
chr1	22521395	22521396	T	C	0.2	alt	derived	interm	rs1007393842	NA	NA	NA	NA	NA
chr1	22521570	22521571	A	T	0.2	alt	derived	interm	rs2982288	NA	NA	NA	NA	NA
chr1	22521603	22521604	G	A	0.2	alt	derived	interm	rs2998271	NA	NA	NA	NA	NA
chr1	22525218	22525219	G	C	0.2	alt	derived	interm	rs2982290	NA	NA	ZNF263	MA0528.1	10.6
chr1	22525966	22525967	A	G	0.2	alt	derived	interm	rs2998269	NA	NA	NA	NA	NA
chr1	22529452	22529453	A	G	0.2	alt	derived	interm	rs929073809	NA	NA	ZN667	ZN667_HUMAN.H11MO.0.C	2.4
chr1	22530526	22530527	G	A	0.2	alt	derived	interm	rs564215634	NA	NA	NA	NA	NA
chr1	22531506	22531507	C	A	0.2	alt	derived	interm	rs1034532531	NA	NA	NA	NA	NA
chr1	22596897	22596898	G	T	0.2	alt	derived	interm	rs1053932641	NA	NA	ZN770	ZN770_HUMAN.H11MO.0.C	-1.7
chr1	22599493	22599494	C	T	0.2	alt	derived	interm	rs1051148179	NA	NA	NA	NA	NA
chr1	22600891	22600892	T	C	0.2	alt	derived	interm	rs1004394594	NA	NA	NA	NA	NA
chr1	22603855	22603856	C	G	0.2	alt	derived	interm	rs146314318	NA	NA	GLI3	GLI3_HUMAN.H11MO.0.B	4.1
chr1	22611279	22611280	T	C	0.2	ref	derived	interm	rs75386458	NA	NA	ZN436	ZN436_HUMAN.H11MO.0.C	8
chr1	22611926	22611927	G	A	0.2	alt	derived	interm	rs889377664	NA	NA	PRDM1	MA0508.1	4.3
chr1	22612324	22612325	C	T	0.2	alt	derived	interm	rs936157168	NA	NA	SP1	SP1_HUMAN.H11MO.0.A	-1.9
chr1	22612781	22612782	G	A	0.2	alt	derived	interm	rs903129968	NA	NA	NA	NA	NA
chr1	22617139	22617140	C	T	0.2	alt	derived	interm	rs188435526	NA	NA	CTCFL	MA1102.1	3.6
chr1	22618727	22618728	C	T	0.2	alt	derived	interm	rs934286552	NA	NA	REST	MA0138.1	2
chr1	22621433	22621434	C	T	0.2	alt	derived	interm	rs921180795	NA	NA	NA	NA	NA
chr1	22621813	22621814	C	T	0.2	alt	derived	interm	rs918061084	NA	NA	NA	NA	NA
chr1	22621878	22621879	C	T	0.2	alt	derived	interm	rs1006224498	NA	NA	SRBP2	SRBP2_HUMAN.H11MO.0.B	-0.8
chr1	22628559	22628560	G	A	0.2	alt	derived	interm	rs953463761	NA	NA	NA	NA	NA
chr1	22632415	22632416	G	T	0.2	alt	derived	interm	rs1004273005	NA	NA	NA	NA	NA
chr1	22644991	22644992	C	T	0.1	ref	ancestral	interm	rs116724501	NA	NA	NA	NA	NA
chr1	22645013	22645014	T	G	0.1	alt	derived	interm	rs1019777162	NA	NA	KLF5	MA0599.1	11.2
chr1	22645275	22645276	C	T	0.1	alt	derived	interm	rs931217051	NA	NA	RFX1	RFX1_HUMAN.H11MO.0.B	-5.3
chr1	22645436	22645437	G	A	0.1	alt	derived	interm	rs1011166943	NA	NA	FLI1	FLI1_HUMAN.H11MO.0.A	-1.7
chr1	22646186	22646187	G	A	0.1	alt	derived	interm	rs987754140	NA	NA	ZN140	ZN140_HUMAN.H11MO.0.C	0.4
chr1	22648642	22648643	G	A	0.1	alt	ancestral	interm	rs762291121	NA	NA	ZIC4	MA0751.1	-3.8
chr1	22649018	22649019	G	A	0.1	ref	ancestral	interm	rs72649429	NA	NA	NA	NA	NA
chr1	22649900	22649901	G	A	0.1	alt	derived	interm	rs961809109	NA	NA	NA	NA	NA
chr1	22699340	22699341	G	C	0.1	alt	derived	interm	NA	NA	NA	NA	NA	NA
chr1	22702367	22702368	G	A	0.1	alt	derived	interm	NA	NA	NA	KLF9	KLF9_HUMAN.H11MO.0.C	-7.3
chr1	22706660	22706661	C	A	0.1	alt	derived	interm	rs112410871	NA	NA	NR2F1	MA0017.2	-12.6
chr1	22709687	22709688	G	A	0.1	alt	derived	interm	rs561971857	NA	NA	NA	NA	NA
chr1	22711265	22711266	T	C	0.1	alt	derived	interm	rs118158712	NA	NA	ZNF143	MA0088.2	9.6
chr1	22711787	22711788	A	G	0.1	alt	derived	interm	NA	NA	NA	NA	NA	NA
chr1	22719321	22719322	T	C	0.1	alt	derived	interm	rs542575531	NA	NA	ATOH1	ATOH1_HUMAN.H11MO.0.B	8
chr1	22728241	22728242	C	T	0.1	alt	derived	interm	rs150242140	NA	NA	NA	NA	NA
chr1	22732029	22732030	C	T	0.1	alt	derived	interm	rs559181912	NA	NA	SP1	SP1_HUMAN.H11MO.0.A	-4.9
chr1	22733156	22733157	C	T	0.1	alt	derived	interm	rs140389542	NA	NA	NA	NA	NA
chr1	22734264	22734265	G	T	0.1	alt	derived	interm	NA	NA	NA	KLF15	KLF15_HUMAN.H11MO.0.A	-3.4
chr1	22763573	22763574	G	A	0	alt	derived	low	rs77266320	NA	NA	NA	NA	NA
chr1	22777506	22777507	T	C	0	alt	derived	low	rs138122774	NA	NA	NA	NA	NA
chr1	22778731	22778732	C	G	0	alt	derived	low	NA	NA	NA	ZN322	ZN322_HUMAN.H11MO.0.B	3
chr1	22778815	22778816	T	C	0	alt	derived	low	rs144430210	NA	NA	ZN341	ZN341_HUMAN.H11MO.0.C	3.2
chr1	22784953	22784954	G	A	0	alt	derived	low	rs117631902	NA	NA	ZN121	ZN121_HUMAN.H11MO.0.C	-4.1
chr1	22786953	22786954	C	G	0	alt	derived	low	rs146143477	NA	NA	NA	NA	NA
chr1	22791394	22791395	A	G	0	alt	derived	low	rs78831582	NA	NA	NA	NA	NA
chr1	22795887	22795888	A	G	0	alt	derived	low	rs145223591	NA	NA	ZN770	ZN770_HUMAN.H11MO.0.C	1.8
chr1	22795888	22795889	C	T	0	alt	derived	low	rs145879722	NA	NA	ZN770	ZN770_HUMAN.H11MO.0.C	-2.6
chr1	22796074	22796075	G	A	0	alt	derived	low	rs149012390	NA	NA	NA	NA	NA
chr1	22796383	22796384	C	T	0	alt	derived	low	rs148142490	NA	NA	NA	NA	NA
chr1	22804332	22804333	G	A	0	alt	derived	low	rs78317832	NA	NA	P53	P53_HUMAN.H11MO.0.A	4.4
chr1	22807847	22807848	C	T	0	alt	derived	low	rs80216212	NA	NA	NA	NA	NA
chr1	22808480	22808481	G	A	0	alt	derived	low	NA	NA	NA	NA	NA	NA
chr1	22809808	22809809	G	A	0	alt	derived	low	rs117728499	NA	NA	TEAD2	MA1121.1	-3.7
chr1	22819305	22819306	T	A	0	alt	derived	low	NA	NA	NA	PRGR	PRGR_HUMAN.H11MO.0.A	-2
chr1	22822618	22822619	A	T	0	ref	ancestral	low	rs1050867641	NA	NA	NA	NA	NA
chr1	22831036	22831037	T	C	0	alt	derived	low	rs118190097	NA	NA	NA	NA	NA
chr1	22831927	22831928	C	T	0	alt	derived	low	rs79816532	NA	NA	NA	NA	NA
chr1	22835172	22835173	G	A	0	alt	derived	low	rs144579554	NA	NA	NA	NA	NA
chr1	22837874	22837875	A	G	0	alt	ancestral	low	rs78871751	NA	NA	MEIS1	MEIS1_HUMAN.H11MO.1.B	8
chr1	22838825	22838826	A	G	0	alt	derived	low	rs118059217	NA	NA	NA	NA	NA
chr1	22839818	22839819	T	C	0	alt	derived	low	NA	NA	NA	NA	NA	NA
chr1	22843491	22843492	G	A	0	alt	derived	low	rs117157219	NA	NA	NA	NA	NA
chr1	22844515	22844516	G	A	0	alt	ancestral	low	rs146015625	NA	NA	P53	P53_HUMAN.H11MO.0.A	-1
chr1	22847278	22847279	A	G	0	alt	derived	low	NA	NA	NA	NA	NA	NA
chr1	22847647	22847648	A	G	0	alt	derived	low	rs117930238	NA	NA	LYL1	LYL1_HUMAN.H11MO.0.A	6.1
chr1	22851946	22851947	G	A	0	alt	derived	low	rs1006126626	NA	NA	RUNX2	MA0511.1	-8.8
chr1	22852865	22852866	G	A	0	alt	derived	low	rs762594669	NA	NA	ESR2	MA0258.1	5
chr1	22858294	22858295	G	C	0	alt	derived	low	rs141248672	NA	NA	AP2B	AP2B_HUMAN.H11MO.0.B	-3
chr1	22859808	22859809	G	A	0	alt	derived	low	rs118156977	NA	NA	NA	NA	NA
chr1	22859840	22859841	G	A	0	alt	ancestral	low	rs117056688	NA	NA	NA	NA	NA
chr1	22862520	22862521	T	C	0	alt	derived	low	rs150092670	NA	NA	KLF6	KLF6_HUMAN.H11MO.0.A	2.4
chr1	22863289	22863290	C	T	0	alt	derived	low	rs117791125	NA	NA	NA	NA	NA
chr1	22863595	22863596	G	C	0	alt	derived	low	rs138984975	NA	NA	NA	NA	NA
chr1	22869801	22869802	T	G	0	alt	ancestral	low	rs115718912	NA	NA	NA	NA	NA
chr1	22872082	22872083	A	G	0	alt	ancestral	low	rs78574376	NA	NA	ZN341	ZN341_HUMAN.H11MO.1.C	5.1
chr1	22872438	22872439	G	T	0	alt	derived	low	rs139214744	NA	NA	NA	NA	NA
chr1	22872470	22872471	G	A	0	alt	derived	low	rs75539249	NA	NA	NA	NA	NA
chr1	22872753	22872754	T	C	0	alt	ancestral	low	rs148417960	NA	NA	NA	NA	NA
chr1	22872775	22872776	T	G	0	alt	ancestral	low	rs145404650	NA	NA	ZN770	ZN770_HUMAN.H11MO.0.C	4.6
chr1	22874980	22874981	A	G	0	alt	derived	low	NA	NA	NA	RARA	RARA_HUMAN.H11MO.0.A	0.8
chr1	22875788	22875789	A	G	0	alt	ancestral	low	NA	NA	NA	NA	NA	NA
chr1	22875942	22875943	C	T	0	alt	derived	low	NA	NA	NA	ZN770	ZN770_HUMAN.H11MO.1.C	-6.4
chr1	22876059	22876060	G	A	0	alt	derived	low	rs944823574	NA	NA	WT1	WT1_HUMAN.H11MO.0.C	-1.2
chr1	23128135	23128136	G	T	0	alt	derived	low	rs77374930	NA	NA	NA	NA	NA
chr1	23136660	23136661	C	T	0	alt	derived	low	rs552612458	NA	NA	NA	NA	NA
chr1	23140096	23140097	T	C	0	alt	derived	low	rs946450366	NA	NA	NR1D1	NR1D1_HUMAN.H11MO.0.B	1.5
chr1	23151246	23151247	G	A	0.1	alt	derived	interm	rs768127375	NA	NA	KAISO	KAISO_HUMAN.H11MO.1.A	-3.1
chr1	23155142	23155143	C	T	0.1	alt	derived	interm	rs1027802549	NA	NA	RFX5	MA0510.1	0.9
chr1	23156923	23156924	T	C	0.1	alt	derived	interm	rs1049597519	NA	NA	NA	NA	NA
chr1	23156924	23156925	G	A	0.1	alt	derived	interm	rs887894450	NA	NA	NA	NA	NA
chr1	23158588	23158589	A	G	0.1	alt	derived	interm	rs1020711207	KDM1A	-187397	ZN281	ZN281_HUMAN.H11MO.0.A	4.9
chr1	23158594	23158595	A	G	0.1	alt	derived	interm	rs968743953	KDM1A	-187391	ZN467	ZN467_HUMAN.H11MO.0.C	3.3
chr1	23159766	23159767	C	T	0.1	alt	derived	interm	rs898720259	NA	NA	NA	NA	NA
chr1	23160018	23160019	T	A	0.1	alt	derived	interm	rs1020628171	NA	NA	ZN263	ZN263_HUMAN.H11MO.0.A	4.7
chr1	23160272	23160273	T	G	0.1	ref	ancestral	interm	rs4654821	NA	NA	NA	NA	NA
chr1	23162405	23162406	T	G	0.1	alt	derived	interm	rs993730129	NA	NA	NA	NA	NA
chr1	23168642	23168643	T	C	0.1	alt	derived	interm	rs1038768794	NA	NA	THAP1	THAP1_HUMAN.H11MO.0.C	0.6
chr1	23169463	23169464	A	G	0.1	alt	derived	interm	rs905714042	NA	NA	NA	NA	NA
chr1	23170356	23170357	A	C	0.1	alt	derived	interm	rs754232642	NA	NA	Z354A	Z354A_HUMAN.H11MO.0.C	-0.9
chr1	23172440	23172441	A	T	0.1	alt	derived	interm	rs1032987323	KDM1A	-173545	NA	NA	NA
chr1	23173436	23173437	C	T	0.1	alt	derived	interm	rs1030790833	KDM1A	-172549	SP2	SP2_HUMAN.H11MO.0.A	-1.8
chr1	23174190	23174191	T	C	0.1	alt	derived	interm	rs952717341	KDM1A	-171795	ZN263	ZN263_HUMAN.H11MO.0.A	4
chr1	23179561	23179562	C	T	0.1	alt	derived	interm	rs537895558	NA	NA	NA	NA	NA
chr1	23201969	23201970	T	G	0	alt	derived	low	NA	NA	NA	ZN547	ZN547_HUMAN.H11MO.0.C	3.2
chr1	23204253	23204254	C	A	0	alt	derived	low	NA	NA	NA	NA	NA	NA
chr1	23209996	23209997	G	A	0.1	alt	ancestral	interm	rs375203962	EPHB2	172534	NA	NA	NA
chr1	23210121	23210122	T	C	0.1	alt	derived	interm	rs377223665	EPHB2	172659	NA	NA	NA
chr1	23210207	23210208	G	A	0.1	alt	derived	interm	NA	EPHB2	172745	NA	NA	NA
chr1	23219355	23219356	T	G	0.1	alt	derived	interm	rs754547916	NA	NA	NA	NA	NA
chr1	23219989	23219990	C	G	0.1	alt	derived	interm	NA	NA	NA	ZN490	ZN490_HUMAN.H11MO.0.C	7.4
chr1	23220760	23220761	T	A	0	alt	derived	low	NA	NA	NA	RARA	RARA_HUMAN.H11MO.0.A	3.1
chr1	23222268	23222269	T	C	0.1	alt	derived	interm	NA	NA	NA	NA	NA	NA
chr1	23225018	23225019	A	G	0.1	alt	derived	interm	rs934189373	NA	NA	NA	NA	NA
chr1	23245745	23245746	T	A	0.1	alt	derived	interm	rs979433649	NA	NA	NA	NA	NA
chr1	23302399	23302400	T	C	0	alt	derived	low	NA	NA	NA	PAX9	MA0781.1	10.3
chr1	23307721	23307722	A	C	0	alt	derived	low	NA	NA	NA	RARA	RARA_HUMAN.H11MO.1.A	0.5
chr1	23308742	23308743	G	A	0	alt	derived	low	NA	NA	NA	NA	NA	NA
chr1	23315225	23315226	C	T	0	alt	derived	low	rs1027802430	NA	NA	NA	NA	NA
chr1	23316966	23316967	G	A	0	alt	derived	low	rs544602525	NA	NA	NA	NA	NA
chr1	23317135	23317136	A	T	0	alt	derived	low	rs542470332	NA	NA	NA	NA	NA
chr1	23319101	23319102	G	T	0	alt	derived	low	NA	NA	NA	NA	NA	NA
chr1	23320419	23320420	C	T	0	alt	derived	low	NA	NA	NA	NA	NA	NA
chr1	23320519	23320520	A	G	0	alt	derived	low	NA	NA	NA	NA	NA	NA
chr1	23324241	23324242	C	T	0	alt	ancestral	low	rs114240231	NA	NA	NA	NA	NA
chr1	23326084	23326085	G	A	0	alt	derived	low	rs988064430	NA	NA	NA	NA	NA
chr1	23547746	23547747	C	T	0	alt	derived	low	rs530226076	NA	NA	NA	NA	NA
chr1	23548117	23548118	C	T	0	alt	derived	low	rs1047663259	NA	NA	SP3	SP3_HUMAN.H11MO.0.B	-1.4
chr1	23551796	23551797	G	A	0	alt	derived	low	NA	NA	NA	NA	NA	NA
chr1	23553228	23553229	A	G	0	alt	derived	low	rs1039369698	NA	NA	ZN582	ZN582_HUMAN.H11MO.0.C	2.4
chr1	23553424	23553425	G	T	0	alt	derived	low	rs968791402	NA	NA	NA	NA	NA
chr1	23569381	23569382	T	G	0	alt	derived	low	rs1053585330	NA	NA	NR2C2	MA0504.1	2.7
chr1	23569681	23569682	G	A	0	alt	derived	low	rs1022901512	NA	NA	NA	NA	NA
chr1	23575222	23575223	G	T	0	alt	derived	low	rs772842657	NA	NA	ZN770	ZN770_HUMAN.H11MO.0.C	-6.3
chr1	23681171	23681172	C	T	0	alt	derived	low	rs182197358	NA	NA	NA	NA	NA
chr1	23682377	23682378	C	T	0	alt	derived	low	NA	NA	NA	NA	NA	NA
chr1	23687737	23687738	T	C	0	alt	derived	low	rs183377365	NA	NA	NA	NA	NA
chr1	23691384	23691385	T	C	0	alt	derived	low	NA	NA	NA	NA	NA	NA
chr1	23693217	23693218	C	T	0	alt	derived	low	rs565902555	NA	NA	NR2C2	NR2C2_HUMAN.H11MO.0.B	-4.7
chr1	23703719	23703720	C	T	0	alt	derived	low	NA	NA	NA	NA	NA	NA
chr1	23704447	23704448	G	A	0	alt	derived	low	NA	NA	NA	SMAD3	SMAD3_HUMAN.H11MO.0.B	-3.5
chr1	23705771	23705772	A	G	0	alt	derived	low	NA	NA	NA	E2F2	E2F2_HUMAN.H11MO.0.B	2
chr1	23706984	23706985	C	T	0	alt	derived	low	NA	NA	NA	ESR1	MA0112.2	-0.9
chr1	23707178	23707179	C	G	0	alt	derived	low	NA	NA	NA	NA	NA	NA
chr1	23854088	23854089	C	T	0	alt	derived	low	NA	NA	NA	NR5A2	NR5A2_HUMAN.H11MO.0.B	-8
chr1	23856749	23856750	A	G	0.1	alt	derived	interm	NA	ASAP3	-46079	ESRRB	MA0141.3	-5.9
chr1	23857005	23857006	G	C	0.1	alt	derived	interm	rs558453767	ASAP3	-46335	ZN816	ZN816_HUMAN.H11MO.0.C	-4.4
chr1	23878833	23878834	C	A	0.1	alt	derived	interm	NA	E2F2	-21122	ZN320	ZN320_HUMAN.H11MO.0.C	1
chr1	23894233	23894234	A	T	0.2	ref	ancestral	interm	rs7518539	MDS2	-59590	NA	NA	NA
chr1	23900270	23900271	G	T	0.2	alt	derived	interm	rs940627816	MDS2	-53553	ZN768	ZN768_HUMAN.H11MO.0.C	-4
chr1	23900591	23900592	G	A	0.2	alt	derived	interm	rs1000200822	MDS2	-53232	PAX7	MA0680.1	3.6
chr1	23903402	23903403	C	T	0.2	alt	derived	interm	rs762122529	MDS2	-50421	ZNF263	MA0528.1	-1.3
chr1	23910745	23910746	A	G	0.2	alt	derived	interm	rs1041765537	NA	NA	NA	NA	NA
chr1	23918006	23918007	A	C	0.2	alt	derived	interm	rs1050623881	MDS2	-35817	BHA15	BHA15_HUMAN.H11MO.0.B	1.5
chr1	23927923	23927924	T	G	0.2	alt	derived	interm	rs376435765	ID3	-41639	NA	NA	NA
chr1	23948104	23948105	C	T	0	alt	derived	low	rs75771130	NA	NA	ESR2	MA0258.2	3.5
chr1	23948179	23948180	C	A	0	alt	derived	low	rs75304127	NA	NA	NEUROG2	MA0669.1	-7.5
chr1	24025240	24025241	C	T	0.1	alt	derived	interm	rs1046696449	TCEB3	-44404	NA	NA	NA
chr1	24025327	24025328	C	T	0.1	alt	derived	interm	rs1026209410	TCEB3	-44317	NA	NA	NA
chr1	24031893	24031894	C	T	0.1	alt	derived	interm	rs988755347	NA	NA	NA	NA	NA
chr1	24033282	24033283	C	T	0.1	alt	derived	interm	NA	NA	NA	NA	NA	NA
chr1	24033306	24033307	A	G	0.1	alt	derived	interm	rs900500295	NA	NA	NA	NA	NA
chr1	24036788	24036789	T	G	0.1	alt	derived	interm	rs1018833414	NA	NA	ZN329	ZN329_HUMAN.H11MO.0.C	-5.2
chr1	24038071	24038072	G	A	0.1	alt	derived	interm	rs950583901	NA	NA	NA	NA	NA
chr1	24038696	24038697	A	G	0.1	alt	derived	interm	rs1043858552	NA	NA	NA	NA	NA
chr1	24067580	24067581	A	C	0	alt	derived	low	rs1000693853	NA	NA	ZN490	ZN490_HUMAN.H11MO.0.C	-7
chr1	24074283	24074284	G	C	0	alt	derived	low	rs1027641130	NA	NA	NA	NA	NA
chr1	24079239	24079240	C	G	0	alt	derived	low	rs1019098608	NA	NA	PAX5	PAX5_HUMAN.H11MO.0.A	-1
chr1	24081204	24081205	G	C	0	alt	derived	low	rs1006948114	NA	NA	NA	NA	NA
chr1	24081560	24081561	C	T	0	alt	derived	low	rs1006812540	NA	NA	NA	NA	NA
chr1	24088911	24088912	C	T	0	alt	derived	low	rs1040299241	NA	NA	NA	NA	NA
chr1	24089690	24089691	G	A	0	alt	derived	low	rs562724981	NA	NA	NA	NA	NA
chr1	24090091	24090092	G	T	0	alt	derived	low	rs1020355873	NA	NA	NA	NA	NA
chr1	24095399	24095400	C	A	0	alt	derived	low	NA	NA	NA	NA	NA	NA
chr1	24106056	24106057	A	T	0	alt	derived	low	rs1048127408	NA	NA	NA	NA	NA
chr1	24112234	24112235	C	T	0	alt	derived	low	rs755873786	NA	NA	NA	NA	NA
chr1	24115168	24115169	C	A	0	alt	derived	low	rs1024650510	NA	NA	NA	NA	NA
chr1	24115378	24115379	C	G	0	alt	derived	low	rs760117752	NA	NA	CEBPB	CEBPB_HUMAN.H11MO.0.A	-7.5
chr1	24128580	24128581	G	C	0	alt	derived	low	rs1035212301	NA	NA	KLF1	KLF1_HUMAN.H11MO.0.A	-7.6
chr1	24129362	24129363	A	C	0	alt	derived	low	rs1048769891	NA	NA	NA	NA	NA
chr1	24130639	24130640	C	T	0	alt	derived	low	rs938236563	NA	NA	ZN121	ZN121_HUMAN.H11MO.0.C	2.2
chr1	24146789	24146790	G	A	0	alt	derived	low	rs1035272315	NA	NA	NA	NA	NA
chr1	24171532	24171533	A	G	0	alt	derived	low	rs1032985896	NA	NA	NA	NA	NA
chr1	24176219	24176220	C	T	0	alt	derived	low	rs369558567	NA	NA	TCF4	MA0830.1	-0.6
chr1	24181104	24181105	A	T	0	alt	derived	low	rs926499103	NA	NA	NA	NA	NA
chr1	24206919	24206920	C	T	0	alt	derived	low	rs951307715	NA	NA	ZN770	ZN770_HUMAN.H11MO.1.C	-6.4
chr1	24209242	24209243	G	A	0	alt	derived	low	rs549391143	NA	NA	SP1	MA0079.3	-5.2
chr1	24211203	24211204	C	T	0	alt	derived	low	rs190846227	NA	NA	USF1	MA0093.2	10.7
chr1	24213370	24213371	C	T	0	alt	derived	low	rs755219519	NA	NA	NA	NA	NA
chr1	24213675	24213676	C	T	0	alt	derived	low	rs908367385	NA	NA	SRBP2	SRBP2_HUMAN.H11MO.0.B	-3.9
chr1	24219511	24219512	A	T	0	alt	derived	low	rs1045891932	NA	NA	NA	NA	NA
chr1	24220063	24220064	A	G	0	alt	ancestral	low	rs2501401	NA	NA	NA	NA	NA
chr1	24222244	24222245	C	T	0	alt	derived	low	rs191531535	NA	NA	WT1	WT1_HUMAN.H11MO.0.C	-4.8
chr1	24223557	24223558	G	A	0	alt	derived	low	rs924258444	NA	NA	ZN121	ZN121_HUMAN.H11MO.0.C	-2.2
chr1	24232213	24232214	G	A	0	alt	derived	low	rs934909288	NA	NA	ZN768	ZN768_HUMAN.H11MO.0.C	7
chr1	24234585	24234586	C	T	0	alt	derived	low	rs928253088	NA	NA	ZFX	ZFX_HUMAN.H11MO.1.A	-2.3
chr1	24243346	24243347	G	A	0	alt	derived	low	rs773548954	NA	NA	TFAP2A(var.3)	MA0872.1	-9.1
chr1	24243354	24243355	G	A	0	alt	ancestral	low	rs984960636	NA	NA	TFAP2A(var.3)	MA0872.1	-9.3
chr1	24432093	24432094	C	T	0	alt	derived	low	rs376931520	NA	NA	NA	NA	NA
chr1	24435631	24435632	T	C	0.1	alt	derived	interm	rs368208797	NA	NA	NKX25	NKX25_HUMAN.H11MO.0.B	-6.2
chr1	24437503	24437504	G	A	0.1	alt	derived	interm	rs375586251	NA	NA	PAX9	MA0781.1	3.4
chr1	24440145	24440146	C	T	0.1	alt	derived	interm	rs367584113	NA	NA	NR2C2	MA0504.1	-7.7
chr1	24441308	24441309	A	G	0.1	alt	derived	interm	rs375561879	NA	NA	NA	NA	NA
chr1	24441652	24441653	G	A	0.1	alt	derived	interm	rs369873540	NA	NA	ZN281	ZN281_HUMAN.H11MO.0.A	1.4
chr1	24444011	24444012	A	G	0.1	alt	derived	interm	rs371137005	NA	NA	CEBPE	CEBPE_HUMAN.H11MO.0.A	-1.5
chr1	24444148	24444149	A	G	0.1	alt	derived	interm	rs375434651	NA	NA	NA	NA	NA
chr1	24444397	24444398	C	T	0.1	alt	derived	interm	rs367811720	NA	NA	KLF5	MA0599.1	-11.3
chr1	24450039	24450040	G	A	0.1	alt	derived	interm	rs369716883	NA	NA	NA	NA	NA
chr1	24450139	24450140	G	T	0.1	alt	ancestral	interm	rs373626317	NA	NA	NA	NA	NA
chr1	24450450	24450451	G	A	0.1	alt	derived	interm	rs375760657	NA	NA	SRF	MA0083.1	4.7
chr1	24451543	24451544	G	A	0.1	alt	derived	interm	rs375214309	NA	NA	NA	NA	NA
chr1	24455678	24455679	G	A	0.1	alt	derived	interm	rs370938133	NA	NA	NA	NA	NA
chr1	24458177	24458178	A	T	0.1	alt	derived	interm	rs375215567	NA	NA	NA	NA	NA
chr1	24459045	24459046	A	C	0.1	alt	derived	interm	rs368938726	NA	NA	PAX5	PAX5_HUMAN.H11MO.0.A	3.6
chr1	24460159	24460160	A	G	0.1	alt	derived	interm	rs371307792	NA	NA	NA	NA	NA
chr1	24461180	24461181	G	T	0.1	alt	derived	interm	rs374322347	NA	NA	ETS2	ETS2_HUMAN.H11MO.0.B	3.5
chr1	24469192	24469193	T	C	0.1	alt	derived	interm	rs370553076	NA	NA	NA	NA	NA
chr1	24470926	24470927	C	T	0.1	alt	derived	interm	rs371921774	NA	NA	NA	NA	NA
chr1	24474372	24474373	G	C	0.1	alt	derived	interm	rs370970326	NA	NA	NA	NA	NA
chr1	24474758	24474759	G	A	0.1	alt	derived	interm	rs368430944	NA	NA	NA	NA	NA
chr1	24474981	24474982	A	G	0.1	alt	derived	interm	rs368863573	NA	NA	NA	NA	NA
chr1	24480016	24480017	C	G	0.1	alt	derived	interm	rs372549974	NA	NA	RUNX2	RUNX2_HUMAN.H11MO.0.A	4
chr1	24486938	24486939	T	C	0.1	alt	derived	interm	rs375742395	NA	NA	NA	NA	NA
chr1	24487087	24487088	G	A	0.1	alt	ancestral	interm	rs377671722	NA	NA	THAP1	THAP1_HUMAN.H11MO.0.C	-2
chr1	24493484	24493485	T	G	0.1	alt	derived	interm	rs367823102	NA	NA	NA	NA	NA
chr1	24564613	24564614	C	T	0	alt	derived	low	rs370775543	NA	NA	ZN768	ZN768_HUMAN.H11MO.0.C	0.6
chr1	24569475	24569476	G	A	0	ref	not_determined	low	NA	NA	NA	NA	NA	NA
chr1	24574156	24574157	C	T	0	alt	derived	low	rs372643840	NA	NA	NA	NA	NA
chr1	24574163	24574164	G	A	0	alt	derived	low	rs369895525	NA	NA	NA	NA	NA
chr1	24574457	24574458	C	A	0	alt	derived	low	NA	NA	NA	NA	NA	NA
chr1	24576047	24576048	C	T	0	alt	derived	low	rs371061003	NA	NA	TFAP2C	MA0524.1	-3.6
chr1	24576793	24576794	C	T	0	alt	derived	low	rs374916103	NA	NA	NA	NA	NA
chr1	24579150	24579151	G	A	0	alt	derived	low	rs376113549	NA	NA	NR1H3	NR1H3_HUMAN.H11MO.0.B	-2.7
chr1	24581585	24581586	A	G	0	alt	derived	low	rs112044056	NA	NA	ELK1	MA0028.2	12.9
chr1	24582960	24582961	T	A	0	alt	derived	low	rs112053991	NA	NA	NA	NA	NA
chr1	24583935	24583936	C	T	0	alt	derived	low	rs113093101	NA	NA	NA	NA	NA
chr1	24584443	24584444	G	A	0	alt	derived	low	rs113201958	NA	NA	NA	NA	NA
chr1	24584461	24584462	G	A	0	alt	derived	low	rs111256877	NA	NA	ELK1	MA0028.1	-3.4
chr1	25401734	25401735	A	G	0	alt	derived	low	rs1017943593	NA	NA	NA	NA	NA
chr1	25404360	25404361	G	A	0	alt	derived	low	rs950055430	NA	NA	HIC2	MA0738.1	-1.6
chr1	25408333	25408334	C	T	0	alt	derived	low	rs923432689	NA	NA	NA	NA	NA
chr1	25418110	25418111	G	A	0	alt	derived	low	rs371353773	NA	NA	ZNF143	MA0088.2	-2.1
chr1	25418376	25418377	G	A	0	alt	ancestral	low	rs368627176	NA	NA	ZN335	ZN335_HUMAN.H11MO.0.A	-2.4
chr1	25429791	25429792	T	C	0.1	alt	derived	interm	NA	RUNX3	-138291	MXI1	MXI1_HUMAN.H11MO.1.A	2.7
chr1	25430983	25430984	G	A	0.1	alt	derived	interm	NA	RUNX3	-139483	NA	NA	NA
chr1	25436757	25436758	T	A	0.1	alt	derived	interm	NA	RUNX3	-145257	BATF3	BATF3_HUMAN.H11MO.0.B	-3.4
chr1	25438786	25438787	T	C	0.1	alt	derived	interm	NA	RUNX3	-147286	ZNF76	ZNF76_HUMAN.H11MO.0.C	1.7
chr1	25439430	25439431	G	A	0.1	alt	derived	interm	NA	RUNX3	-147930	NA	NA	NA
chr1	25440194	25440195	G	A	0.1	alt	derived	interm	NA	RUNX3	-148694	SMAD2::SMAD3::SMAD4	MA0513.1	-8.4
chr1	25442197	25442198	A	C	0.1	alt	derived	interm	NA	RUNX3	-150697	NA	NA	NA
chr1	25442376	25442377	T	C	0.1	alt	derived	interm	NA	RUNX3	-150876	NA	NA	NA
chr1	25446738	25446739	C	G	0.1	alt	derived	interm	NA	RUNX3	-155238	ZN563	ZN563_HUMAN.H11MO.1.C	-2.4
chr1	25448200	25448201	G	A	0	alt	derived	low	rs745687586	NA	NA	NA	NA	NA
chr1	25449007	25449008	C	T	0.1	alt	derived	interm	rs772100533	NA	NA	THA11	THA11_HUMAN.H11MO.0.B	1.3
chr1	25526808	25526809	C	T	0	alt	derived	low	rs529179242	NA	NA	NFIC::TLX1	MA0119.1	3.8
chr1	25527723	25527724	C	T	0	alt	derived	low	NA	NA	NA	GCR	GCR_HUMAN.H11MO.1.A	-0.8
chr1	25528360	25528361	A	G	0	alt	derived	low	NA	NA	NA	MNX1	MA0707.1	-7.7
chr1	25752084	25752085	T	C	0	alt	derived	low	NA	NA	NA	MEIS1	MEIS1_HUMAN.H11MO.1.B	2.1
chr1	25753521	25753522	C	A	0	alt	derived	low	NA	NA	NA	ZN121	ZN121_HUMAN.H11MO.0.C	-3.9
chr1	25761565	25761566	C	T	0	alt	derived	low	NA	NA	NA	NA	NA	NA
chr1	25767383	25767384	G	A	0	alt	derived	low	rs186711619	NA	NA	NA	NA	NA
chr1	25779405	25779406	C	G	0	alt	derived	low	NA	NA	NA	RARA	MA0729.1	-7.2
chr1	26015569	26015570	G	A	0	alt	derived	low	rs754598183	NA	NA	REL	REL_HUMAN.H11MO.0.B	1
chr1	26017662	26017663	G	T	0	alt	derived	low	rs1050713214	NA	NA	NA	NA	NA
chr1	26020731	26020732	A	G	0	alt	derived	low	rs770076312	NA	NA	SMAD3	SMAD3_HUMAN.H11MO.0.B	-4.7
chr1	26022380	26022381	G	A	0	alt	derived	low	NA	NA	NA	REST	MA0138.2	-3.3
chr1	26022381	26022382	C	A	0	alt	derived	low	NA	NA	NA	REST	MA0138.1	-0.4
chr1	26024008	26024009	T	C	0	alt	derived	low	rs1049724827	NA	NA	NA	NA	NA
chr1	26025010	26025011	C	T	0	alt	derived	low	rs571438181	NA	NA	PTF1A	PTF1A_HUMAN.H11MO.0.B	4.6
chr1	26027085	26027086	G	A	0	alt	derived	low	rs753303171	NA	NA	NA	NA	NA
chr1	26029888	26029889	G	A	0	ref	ancestral	low	rs2004760	NA	NA	ZN770	ZN770_HUMAN.H11MO.0.C	-2.3
chr1	26041981	26041982	C	G	0	alt	derived	low	NA	NA	NA	NA	NA	NA
chr1	26042603	26042604	A	G	0	alt	derived	low	NA	NA	NA	NA	NA	NA
chr1	26045237	26045238	T	A	0	alt	derived	low	NA	NA	NA	NA	NA	NA
chr1	26045436	26045437	T	C	0	alt	derived	low	NA	NA	NA	NA	NA	NA
chr1	26046646	26046647	C	G	0	alt	derived	low	NA	NA	NA	NA	NA	NA
chr1	26046928	26046929	C	T	0	alt	derived	low	rs768162275	NA	NA	RXRG	MA0856.1	5.8
chr1	26049317	26049318	G	C	0	alt	derived	low	NA	NA	NA	ZN331	ZN331_HUMAN.H11MO.0.C	-7.5
chr1	26051776	26051777	A	G	0	alt	derived	low	NA	NA	NA	NA	NA	NA
chr1	26055104	26055105	G	A	0	alt	derived	low	rs181054122	NA	NA	ZSC22	ZSC22_HUMAN.H11MO.0.C	-3
chr1	26063654	26063655	T	C	0	alt	derived	low	NA	NA	NA	NA	NA	NA
chr1	26066057	26066058	A	C	0	alt	derived	low	NA	NA	NA	NA	NA	NA
chr1	26087441	26087442	A	G	0	alt	derived	low	rs533056941	NA	NA	NR1H4	NR1H4_HUMAN.H11MO.0.B	1.3
chr1	26090352	26090353	C	T	0	alt	derived	low	rs750259181	NA	NA	SMAD2	SMAD2_HUMAN.H11MO.0.A	3.4
chr1	26091286	26091287	C	T	0	alt	derived	low	NA	NA	NA	NR1H4	NR1H4_HUMAN.H11MO.0.B	1
chr1	26092059	26092060	T	G	0	alt	derived	low	rs545475954	NA	NA	FLI1	FLI1_HUMAN.H11MO.0.A	-1.2
chr1	26092339	26092340	T	C	0	alt	derived	low	NA	NA	NA	PLAG1	MA0163.1	4.2
chr1	26093231	26093232	G	A	0	alt	derived	low	NA	NA	NA	NR2F1	MA0017.2	-12.6
chr1	26098322	26098323	G	A	0	alt	derived	low	NA	NA	NA	THAP1	THAP1_HUMAN.H11MO.0.C	-3.7
chr1	26151968	26151969	C	T	0.1	alt	derived	interm	NA	NA	NA	NA	NA	NA
chr1	26152370	26152371	G	A	0.1	alt	derived	interm	NA	NA	NA	NA	NA	NA
chr1	26157122	26157123	G	A	0.1	alt	derived	interm	NA	NA	NA	NA	NA	NA
chr1	26158104	26158105	G	A	0.1	alt	derived	interm	NA	AUNIP	27798	NA	NA	NA
chr1	26174125	26174126	A	G	0.1	alt	derived	interm	NA	NA	NA	NA	NA	NA
chr1	26182795	26182796	C	T	0.1	alt	derived	interm	NA	NA	NA	ZFX	ZFX_HUMAN.H11MO.1.A	-1.7
chr1	26183694	26183695	T	C	0.1	alt	derived	interm	NA	MTFR1L	37011	NA	NA	NA
chr1	26192690	26192691	C	A	0.1	alt	derived	interm	NA	AUNIP	-6788	NA	NA	NA
chr1	26207432	26207433	G	A	0.1	alt	derived	interm	NA	NA	NA	NA	NA	NA
chr1	26209212	26209213	T	C	0.1	alt	derived	interm	NA	NA	NA	NA	NA	NA
chr1	26217446	26217447	G	A	0.1	alt	derived	interm	NA	NA	NA	SIX1	SIX1_HUMAN.H11MO.0.A	5.5
chr1	26221000	26221001	G	A	0.1	alt	derived	interm	NA	NA	NA	GATA2	MA0036.2	9.4
chr1	26222103	26222104	C	G	0.1	alt	derived	interm	NA	PAQR7	-24360	PAX5	PAX5_HUMAN.H11MO.0.A	2.8
chr1	26230723	26230724	G	A	0.1	alt	derived	interm	NA	PAQR7	-32980	NA	NA	NA
chr1	26235056	26235057	A	G	0.1	alt	derived	interm	NA	NA	NA	NA	NA	NA
chr1	26235400	26235401	T	G	0.1	alt	derived	interm	rs931457728	NA	NA	NA	NA	NA
chr1	26235832	26235833	A	G	0.1	alt	ancestral	interm	rs1011891894	NA	NA	TFE2	TFE2_HUMAN.H11MO.0.A	-7.2
chr1	26235990	26235991	C	T	0.1	alt	derived	interm	NA	NA	NA	CUX1	CUX1_HUMAN.H11MO.0.C	-2.3
chr1	26237210	26237211	G	A	0.1	alt	derived	interm	NA	NA	NA	ZN281	ZN281_HUMAN.H11MO.0.A	-2.7
chr1	26268814	26268815	A	G	0.1	alt	derived	interm	NA	NA	NA	NA	NA	NA
chr1	26275080	26275081	T	C	0	alt	derived	low	NA	NA	NA	NFIC	NFIC_HUMAN.H11MO.0.A	4.7
chr1	26277151	26277152	G	A	0.1	alt	derived	interm	NA	NA	NA	PKNOX1	MA0782.1	5.7
chr1	26287337	26287338	C	A	0.1	alt	derived	interm	NA	NA	NA	ZN121	ZN121_HUMAN.H11MO.0.C	-5.2
chr1	26287454	26287455	G	A	0.1	alt	derived	interm	NA	NA	NA	NA	NA	NA
chr1	26287588	26287589	C	T	0.1	alt	derived	interm	rs188317048	NA	NA	KLF4	KLF4_HUMAN.H11MO.0.A	-5.8
chr1	26294552	26294553	G	C	0.1	alt	derived	interm	NA	NA	NA	ZN770	ZN770_HUMAN.H11MO.1.C	-6
chr1	26306072	26306073	G	A	0.1	alt	derived	interm	NA	NA	NA	NA	NA	NA
chr1	26307313	26307314	A	G	0.1	alt	derived	interm	NA	NA	NA	SUH	SUH_HUMAN.H11MO.0.A	0.5
chr1	26309054	26309055	T	A	0.1	alt	derived	interm	rs554814274	NA	NA	SMCA1	SMCA1_HUMAN.H11MO.0.C	-0.9
chr1	26313173	26313174	A	G	0.1	alt	derived	interm	NA	STMN1	-80217	PAX5	MA0014.2	3
chr1	26315075	26315076	G	A	0.1	alt	derived	interm	rs563197441	STMN1	-82119	ZN770	ZN770_HUMAN.H11MO.0.C	-1.6
chr1	26316979	26316980	C	T	0.1	alt	derived	interm	rs983163277	STMN1	-84023	KLF15	KLF15_HUMAN.H11MO.0.A	-1.7
chr1	26322519	26322520	C	T	0.1	alt	derived	interm	NA	STMN1	-89563	NA	NA	NA
chr1	26323699	26323700	C	T	0.1	alt	derived	interm	NA	STMN1	-90743	NR1H2::RXRA	MA0115.1	1.8
chr1	26326125	26326126	T	A	0.1	alt	derived	interm	rs565326105	NA	NA	NA	NA	NA
chr1	26330383	26330384	G	T	0.1	alt	derived	interm	NA	EXTL1	-17887	SOX17	SOX17_HUMAN.H11MO.0.C	4.1
chr1	26332593	26332594	C	G	0.1	alt	derived	interm	NA	NA	NA	ZN329	ZN329_HUMAN.H11MO.0.C	-4.7
chr1	26333957	26333958	A	G	0.1	alt	derived	interm	rs577372281	NA	NA	P73	P73_HUMAN.H11MO.1.A	-2
chr1	26335301	26335302	T	G	0.1	alt	derived	interm	rs1043778208	NA	NA	NA	NA	NA
chr1	26335881	26335882	G	A	0.1	alt	derived	interm	NA	NA	NA	TFAP2C	MA0524.1	-7
chr1	26910715	26910716	T	G	0.1	alt	derived	interm	NA	ARID1A	-111808	NA	NA	NA
chr1	26912171	26912172	A	G	0.1	alt	derived	interm	NA	NA	NA	TEAD2	MA1121.1	1
chr1	26914398	26914399	G	A	0.1	alt	derived	interm	NA	NA	NA	NA	NA	NA
chr1	26916425	26916426	G	A	0.1	alt	derived	interm	rs554621049	NA	NA	NA	NA	NA
chr1	26921577	26921578	A	G	0.1	alt	derived	interm	NA	NA	NA	NA	NA	NA
chr1	26926772	26926773	A	C	0.1	alt	derived	interm	NA	NA	NA	NA	NA	NA
chr1	26932828	26932829	C	T	0.1	ref	ancestral	interm	rs151229694	NA	NA	PAX5	PAX5_HUMAN.H11MO.0.A	-1.6
chr1	26933303	26933304	G	A	0.1	alt	derived	interm	NA	ARID1A	-89220	NA	NA	NA
chr1	26933351	26933352	T	G	0.1	alt	derived	interm	NA	ARID1A	-89172	NA	NA	NA
chr1	26937752	26937753	A	G	0.1	alt	derived	interm	NA	NA	NA	NA	NA	NA
chr1	26937970	26937971	G	A	0.1	alt	derived	interm	NA	NA	NA	NA	NA	NA
chr1	26943665	26943666	C	T	0.1	alt	derived	interm	NA	ARID1A	-78858	ZN394	ZN394_HUMAN.H11MO.0.C	3.1
chr1	26947994	26947995	C	G	0.1	alt	derived	interm	NA	RPS6KA1	75652	STAT3	MA0144.2	11.2
chr1	26957260	26957261	T	C	0.1	alt	derived	interm	NA	RPS6KA1	84918	PRDM1	MA0508.1	-7.8
chr1	31115351	31115352	G	A	0	alt	derived	low	rs76641689	NA	NA	NR1H3	NR1H3_HUMAN.H11MO.0.B	0.9
chr1	31116010	31116011	T	G	0	alt	derived	low	rs12021664	NA	NA	NA	NA	NA
chr1	31123219	31123220	A	G	0.1	alt	derived	interm	rs1020836672	NA	NA	NA	NA	NA
chr1	31123233	31123234	G	A	0.1	alt	derived	interm	rs12562909	NA	NA	TFAP2C(var.3)	MA0815.1	-9.6
chr1	31136441	31136442	T	C	0	alt	derived	low	rs12564374	NA	NA	NA	NA	NA
chr1	31136814	31136815	T	C	0	alt	derived	low	rs1008626608	NA	NA	NA	NA	NA
chr1	31140871	31140872	A	G	0.1	alt	derived	interm	rs963685772	MATN1	55562	NA	NA	NA
chr1	31141262	31141263	C	T	0.1	alt	derived	interm	rs58957715	MATN1	55171	PPARG	MA0066.1	4.1
chr1	31146497	31146498	A	G	0.1	alt	derived	interm	rs986575939	NA	NA	FIGLA	MA0820.1	6.7
chr1	31148556	31148557	A	G	0.1	alt	derived	interm	rs535771550	NA	NA	TFEB	TFEB_HUMAN.H11MO.0.C	7.3
chr1	31149303	31149304	T	C	0.1	alt	derived	interm	rs79951922	NA	NA	NA	NA	NA
chr1	31149584	31149585	T	A	0.1	alt	derived	interm	rs76912545	NA	NA	NA	NA	NA
chr1	31150990	31150991	T	C	0.1	alt	derived	interm	rs75262501	NA	NA	NA	NA	NA
chr1	31151131	31151132	G	T	0.1	alt	derived	interm	rs78715304	NA	NA	NA	NA	NA
chr1	31153321	31153322	T	G	0.1	alt	derived	interm	rs956666979	NA	NA	NA	NA	NA
chr1	31153504	31153505	G	C	0.1	alt	derived	interm	rs896068519	NA	NA	KLF15	KLF15_HUMAN.H11MO.0.A	4.1
chr1	31157681	31157682	A	T	0.1	alt	derived	interm	rs75886526	MATN1	38752	SMAD2::SMAD3::SMAD4	MA0513.1	-1.1
chr1	31160377	31160378	C	T	0.1	alt	derived	interm	rs74735042	NA	NA	MYOD1	MYOD1_HUMAN.H11MO.0.A	-8
chr1	31160447	31160448	G	C	0.1	alt	derived	interm	rs76673369	NA	NA	KLF3	KLF3_HUMAN.H11MO.0.B	5
chr1	31164856	31164857	T	G	0.1	alt	derived	interm	rs374728812	NA	NA	ZN335	ZN335_HUMAN.H11MO.0.A	1.3
chr1	31165202	31165203	G	A	0	alt	derived	low	rs368861948	NA	NA	BRAC	BRAC_HUMAN.H11MO.0.A	2.2
chr1	31165950	31165951	G	A	0.1	alt	derived	interm	rs373589870	NA	NA	NA	NA	NA
chr1	31166613	31166614	C	G	0.1	alt	derived	interm	rs374720828	NA	NA	ZFX	ZFX_HUMAN.H11MO.0.A	-5.9
chr1	31166682	31166683	C	T	0.1	alt	derived	interm	rs368063801	NA	NA	NA	NA	NA
chr1	31167493	31167494	C	A	0.1	alt	derived	interm	rs370242473	NA	NA	PAX5	PAX5_HUMAN.H11MO.0.A	-3.4
chr1	31169901	31169902	G	A	0.1	alt	derived	interm	rs371251324	NA	NA	ZFX	ZFX_HUMAN.H11MO.0.A	7.2
chr1	31170440	31170441	C	A	0.1	alt	derived	interm	rs376306605	NA	NA	ZN329	ZN329_HUMAN.H11MO.0.C	-4.6
chr1	31170681	31170682	G	T	0.1	alt	derived	interm	rs377062280	NA	NA	ZN768	ZN768_HUMAN.H11MO.0.C	1.6
chr1	31170753	31170754	G	A	0.1	alt	derived	interm	rs376205513	NA	NA	NA	NA	NA
chr1	31171372	31171373	G	A	0.1	alt	derived	interm	rs377194395	NA	NA	NA	NA	NA
chr1	31171461	31171462	G	T	0.1	alt	derived	interm	rs367873586	NA	NA	ZFX	ZFX_HUMAN.H11MO.1.A	-3.3
chr1	31173282	31173283	G	C	0.1	alt	derived	interm	rs376429315	NA	NA	EWSR1-FLI1	MA0149.1	-6
chr1	31173295	31173296	G	T	0.1	alt	derived	interm	rs146688073	NA	NA	PRDM1	PRDM1_HUMAN.H11MO.0.A	-2.6
chr1	31174420	31174421	C	T	0.1	alt	derived	interm	rs144563934	NA	NA	PRDM1	MA0508.2	-7
chr1	31174573	31174574	G	A	0.1	alt	derived	interm	rs376873409	NA	NA	SRBP2	SRBP2_HUMAN.H11MO.0.B	0.9
chr1	31175498	31175499	C	T	0.1	alt	derived	interm	rs369250389	NA	NA	PPARG	PPARG_HUMAN.H11MO.0.A	-2.9
chr1	31176680	31176681	C	T	0.1	alt	derived	interm	rs147269655	NA	NA	Z324A	Z324A_HUMAN.H11MO.0.C	-3.2
chr1	31177074	31177075	G	C	0.1	alt	derived	interm	rs375615579	NA	NA	NA	NA	NA
chr1	31182027	31182028	C	T	0.1	alt	derived	interm	rs368354402	NA	NA	ATF2	ATF2_HUMAN.H11MO.2.C	6.9
chr1	31212951	31212952	A	G	0.1	alt	derived	interm	rs371204720	LAPTM5	17715	VEZF1	VEZF1_HUMAN.H11MO.0.C	1.9
chr1	31213749	31213750	G	A	0.1	alt	derived	interm	rs369537054	MATN1	-17316	KLF13	MA0657.1	-0.5
chr1	31214388	31214389	A	G	0.1	alt	derived	interm	rs149909342	MATN1	-17955	PATZ1	PATZ1_HUMAN.H11MO.0.C	1.8
chr1	31214597	31214598	G	T	0.1	alt	derived	interm	rs149034623	MATN1	-18164	ZEB1	MA0103.2	9.2
chr1	31220962	31220963	G	C	0.1	alt	derived	interm	rs368592373	MATN1	-24529	NA	NA	NA
chr1	31389357	31389358	G	A	0	alt	derived	low	NA	NA	NA	ZN263	ZN263_HUMAN.H11MO.1.A	7.2
chr1	31395406	31395407	G	A	0	alt	derived	low	NA	NA	NA	NA	NA	NA
chr1	31397197	31397198	G	A	0	alt	derived	low	NA	NA	NA	THAP1	THAP1_HUMAN.H11MO.0.C	-1.5
chr1	31405997	31405998	T	A	0	alt	derived	low	NA	NA	NA	NA	NA	NA
chr1	31406416	31406417	C	T	0	alt	derived	low	NA	NA	NA	NA	NA	NA
chr1	31410277	31410278	G	A	0	alt	derived	low	NA	NA	NA	EGR1	MA0162.2	1.7
chr1	31410866	31410867	G	A	0	alt	derived	low	rs553555789	NA	NA	ZN554	ZN554_HUMAN.H11MO.0.C	-4.3
chr1	31416503	31416504	A	G	0	alt	ancestral	low	NA	NA	NA	NA	NA	NA
chr1	31418030	31418031	G	A	0	alt	derived	low	rs557421719	NA	NA	NA	NA	NA
chr1	31423577	31423578	C	T	0	alt	derived	low	rs759670716	NA	NA	NA	NA	NA
chr1	31430070	31430071	T	C	0	alt	derived	low	NA	NA	NA	NA	NA	NA
chr1	31436319	31436320	C	T	0	alt	derived	low	NA	NA	NA	NA	NA	NA
chr1	31448738	31448739	T	G	0	alt	derived	low	NA	NA	NA	ZN121	ZN121_HUMAN.H11MO.0.C	-1.8
chr1	31454879	31454880	A	C	0	alt	derived	low	NA	NA	NA	NA	NA	NA
chr1	31458197	31458198	T	C	0	alt	derived	low	NA	NA	NA	NA	NA	NA
chr1	31461107	31461108	T	C	0	alt	derived	low	NA	NA	NA	ATF6A	ATF6A_HUMAN.H11MO.0.B	4.8
chr1	31461261	31461262	A	T	0	alt	derived	low	rs114034050	NA	NA	NA	NA	NA
chr1	31461702	31461703	C	T	0	alt	derived	low	NA	NA	NA	ZIC1	ZIC1_HUMAN.H11MO.0.B	-2.2
chr1	31464369	31464370	T	C	0	alt	derived	low	rs983779103	NA	NA	NA	NA	NA
chr1	31470615	31470616	G	A	0	alt	derived	low	rs534321729	NA	NA	CEBPB	MA0466.1	12.5
chr1	31480194	31480195	G	C	0	alt	ancestral	low	NA	NA	NA	NA	NA	NA
chr1	31499581	31499582	G	A	0	alt	derived	low	rs774923636	NA	NA	NA	NA	NA
chr1	31503083	31503084	T	C	0	alt	derived	low	rs151204943	NA	NA	NA	NA	NA
chr1	31507634	31507635	T	A	0	ref	not_determined	low	NA	NA	NA	TBX21	TBX21_HUMAN.H11MO.0.A	0.5
chr1	31508433	31508434	T	C	0	alt	derived	low	NA	NA	NA	NA	NA	NA
chr1	31516313	31516314	T	G	0	alt	derived	low	NA	NA	NA	MYOD1	MYOD1_HUMAN.H11MO.0.A	-7.2
chr1	31523405	31523406	C	T	0	alt	derived	low	NA	NA	NA	NA	NA	NA
chr1	31526452	31526453	T	C	0	alt	derived	low	NA	NA	NA	ZN708	ZN708_HUMAN.H11MO.0.C	1.9
chr1	31526531	31526532	G	C	0	alt	derived	low	rs117931185	NA	NA	ZN121	ZN121_HUMAN.H11MO.0.C	-3.4
chr1	31527487	31527488	T	A	0	alt	derived	low	NA	NA	NA	NFAC1	NFAC1_HUMAN.H11MO.1.B	-1.1
chr1	31530841	31530842	C	T	0	alt	derived	low	NA	NA	NA	NA	NA	NA
chr1	31533553	31533554	T	G	0	alt	derived	low	NA	NA	NA	REL	MA0101.1	3
chr1	31533648	31533649	G	A	0	alt	derived	low	rs745944682	NA	NA	NA	NA	NA
chr1	31546044	31546045	A	G	0	alt	derived	low	rs114551033	NA	NA	ZSCAN4	MA1155.1	7
chr1	31547139	31547140	G	A	0	alt	derived	low	NA	NA	NA	NA	NA	NA
chr1	31554561	31554562	C	T	0	alt	derived	low	NA	NA	NA	NA	NA	NA
chr1	31688692	31688693	A	G	0.2	alt	derived	interm	rs369779227	PUM1	-150151	RARA	RARA_HUMAN.H11MO.1.A	3.2
chr1	31689431	31689432	A	G	0.2	alt	derived	interm	rs373090515	NA	NA	NA	NA	NA
chr1	31692459	31692460	G	A	0.2	alt	derived	interm	rs759957861	NA	NA	FLI1	MA0475.2	-12.6
chr1	31693161	31693162	G	A	0.2	alt	derived	interm	rs937193816	NA	NA	TCF4	MA0830.1	-3.2
chr1	31694307	31694308	G	A	0.2	alt	derived	interm	rs141448742	NA	NA	NA	NA	NA
chr1	31695670	31695671	G	A	0.2	alt	derived	interm	rs983232445	NA	NA	NA	NA	NA
chr1	31696283	31696284	T	C	0.2	alt	derived	interm	rs377123636	NA	NA	FOXJ2	FOXJ2_HUMAN.H11MO.0.C	-4.7
chr1	31699528	31699529	C	T	0.2	alt	derived	interm	rs377471232	NA	NA	KLF4	KLF4_HUMAN.H11MO.0.A	-5.8
chr1	31702708	31702709	T	C	0.2	alt	derived	interm	rs946882	NA	NA	NA	NA	NA
chr1	31703413	31703414	C	G	0.2	alt	ancestral	interm	rs75167230	NA	NA	ZN436	ZN436_HUMAN.H11MO.0.C	-4.1
chr1	31703530	31703531	T	C	0.2	alt	derived	interm	rs116991691	NA	NA	RREB1	MA0073.1	2
chr1	31708639	31708640	C	A	0.2	alt	derived	interm	rs61094986	NA	NA	NA	NA	NA
chr1	31713370	31713371	G	C	0.3	alt	derived	high	rs77491657	NA	NA	NA	NA	NA
chr1	31715315	31715316	A	C	0.3	alt	derived	high	rs143261108	NA	NA	ZN770	ZN770_HUMAN.H11MO.0.C	-4.5
chr1	31716404	31716405	C	T	0.3	alt	derived	high	rs914670758	NA	NA	Z324A	Z324A_HUMAN.H11MO.0.C	-3.1
chr1	31718063	31718064	C	T	0.3	alt	derived	high	rs2185420	NA	NA	NA	NA	NA
chr1	31720270	31720271	C	T	0.3	alt	derived	high	rs140541066	NA	NA	REST	MA0138.1	2.4
chr1	31722028	31722029	A	G	0.3	alt	derived	high	rs75704529	NA	NA	NA	NA	NA
chr1	31723288	31723289	A	C	0.3	alt	derived	high	rs937961768	NA	NA	NA	NA	NA
chr1	31723591	31723592	C	T	0.3	alt	derived	high	rs927840570	NA	NA	NA	NA	NA
chr1	31729448	31729449	T	C	0.3	alt	derived	high	rs146231630	NA	NA	NA	NA	NA
chr1	31730515	31730516	G	A	0.3	alt	derived	high	rs75228322	NA	NA	NA	NA	NA
chr1	31731302	31731303	G	A	0.3	alt	derived	high	rs916329281	NA	NA	NA	NA	NA
chr1	31732199	31732200	G	A	0.3	alt	derived	high	rs965190721	NA	NA	MYOD1	MYOD1_HUMAN.H11MO.0.A	7.2
chr1	31732333	31732334	A	C	0.2	alt	derived	interm	rs77279890	NA	NA	NA	NA	NA
chr1	31737403	31737404	A	C	0.3	alt	derived	high	rs77477311	NA	NA	NA	NA	NA
chr1	31737958	31737959	C	T	0.3	alt	derived	high	rs75044934	NA	NA	TP53	MA0106.2	4
chr1	31742705	31742706	T	A	0.3	alt	derived	high	rs118047552	NA	NA	NA	NA	NA
chr1	31743727	31743728	A	G	0.3	alt	derived	high	rs907807486	NA	NA	NA	NA	NA
chr1	31745346	31745347	G	C	0.3	alt	derived	high	rs1020704729	NA	NA	NFE2L2	MA0150.1	4.4
chr1	31746787	31746788	C	A	0.3	alt	derived	high	rs906695383	NA	NA	ZN134	ZN134_HUMAN.H11MO.0.C	0.9
chr1	31746849	31746850	A	G	0.3	alt	derived	high	rs1020637666	NA	NA	NA	NA	NA
chr1	31748329	31748330	C	A	0.3	alt	derived	high	rs1031115601	NA	NA	NA	NA	NA
chr1	31753345	31753346	G	T	0.3	alt	derived	high	rs118062900	NA	NA	FOXA1	MA0148.3	10.8
chr1	31754871	31754872	G	A	0.3	alt	derived	high	rs534575249	NA	NA	NA	NA	NA
chr1	31755757	31755758	A	C	0.3	alt	derived	high	rs148927432	NA	NA	ZN770	ZN770_HUMAN.H11MO.1.C	4.6
chr1	31758221	31758222	G	C	0.3	alt	derived	high	rs140478690	NA	NA	NA	NA	NA
chr1	31760413	31760414	C	T	0.3	alt	derived	high	rs3766288	NA	NA	NA	NA	NA
chr1	31767998	31767999	A	G	0.3	alt	derived	high	rs117616673	NKAIN1	-55598	ZN770	ZN770_HUMAN.H11MO.1.C	-7.2
chr1	31769282	31769283	C	A	0.3	alt	derived	high	rs989824026	NKAIN1	-56882	NA	NA	NA
chr1	31770375	31770376	C	G	0.3	alt	derived	high	rs903361647	FABP3	75547	NA	NA	NA
chr1	31772225	31772226	G	A	0.3	alt	derived	high	rs900508778	FABP3	73697	NA	NA	NA
chr1	31778196	31778197	G	A	0.3	alt	derived	high	rs187975453	NA	NA	PAX5	MA0014.2	-2.2
chr1	31778458	31778459	A	T	0.3	alt	derived	high	rs559212705	NA	NA	ZNF384	MA1125.1	1
chr1	31795475	31795476	T	C	0.3	alt	derived	high	rs1022952313	NA	NA	NA	NA	NA
chr1	31799776	31799777	G	A	0.3	ref	ancestral	high	rs756233	NA	NA	NA	NA	NA
chr1	31805055	31805056	G	A	0	alt	derived	low	rs976012973	NA	NA	NA	NA	NA
chr1	31807539	31807540	T	A	0	alt	derived	low	rs1055486756	NA	NA	NA	NA	NA
chr1	31812225	31812226	C	T	0	alt	derived	low	rs888720096	NA	NA	ARNT	ARNT_HUMAN.H11MO.0.B	-2.1
chr1	31822606	31822607	T	A	0	alt	derived	low	rs1043679827	NA	NA	STAT1	STAT1_HUMAN.H11MO.0.A	4.7
chr1	31822607	31822608	A	T	0	alt	derived	low	rs924861142	NA	NA	NA	NA	NA
chr1	31828485	31828486	A	G	0	alt	derived	low	rs989988723	NA	NA	POU4F2	MA0683.1	-5.3
chr1	31834533	31834534	G	A	0	alt	derived	low	rs61780110	NA	NA	NA	NA	NA
chr1	31840049	31840050	T	G	0	alt	derived	low	NA	NA	NA	NA	NA	NA
chr1	31907929	31907930	C	T	0.2	alt	derived	interm	NA	TINAGL1	-134206	SP1	SP1_HUMAN.H11MO.0.A	-6.3
chr1	31913662	31913663	G	A	0.2	alt	derived	interm	NA	NA	NA	NA	NA	NA
chr1	31916613	31916614	G	C	0.2	alt	derived	interm	NA	NA	NA	NA	NA	NA
chr1	31917768	31917769	G	A	0.2	alt	derived	interm	NA	NA	NA	NA	NA	NA
chr1	31918696	31918697	C	T	0.2	alt	derived	interm	rs191813735	TINAGL1	-123439	ZSCAN4	MA1155.1	-7
chr1	31918707	31918708	C	T	0.2	alt	derived	interm	NA	TINAGL1	-123428	ZKSC1	ZKSC1_HUMAN.H11MO.0.B	3.3
chr1	31921839	31921840	T	C	0.2	alt	derived	interm	NA	NA	NA	NA	NA	NA
chr1	31923166	31923167	G	C	0.2	alt	derived	interm	NA	NA	NA	NA	NA	NA
chr1	31924706	31924707	A	G	0.2	alt	derived	interm	NA	NA	NA	NA	NA	NA
chr1	31925719	31925720	T	C	0.2	alt	derived	interm	NA	NA	NA	NA	NA	NA
chr1	31926636	31926637	G	A	0.2	alt	derived	interm	NA	NA	NA	NA	NA	NA
chr1	31927244	31927245	C	T	0.2	alt	ancestral	interm	rs114857271	NA	NA	NA	NA	NA
chr1	31927832	31927833	G	A	0.2	alt	derived	interm	NA	NA	NA	ZN335	ZN335_HUMAN.H11MO.0.A	2.4
chr1	31928520	31928521	C	T	0.2	alt	derived	interm	NA	NA	NA	NA	NA	NA
chr1	31933409	31933410	T	C	0.2	alt	derived	interm	NA	NA	NA	NA	NA	NA
chr1	31934087	31934088	A	G	0.2	alt	derived	interm	NA	NA	NA	RARA	RARA_HUMAN.H11MO.0.A	-5
chr1	31934552	31934553	C	T	0.2	alt	derived	interm	NA	NA	NA	NA	NA	NA
chr1	31937841	31937842	C	T	0.2	alt	derived	interm	NA	NA	NA	NA	NA	NA
chr1	31941650	31941651	C	T	0.2	alt	derived	interm	NA	NA	NA	NA	NA	NA
chr1	31944207	31944208	C	T	0.2	alt	derived	interm	NA	NA	NA	ANDR	ANDR_HUMAN.H11MO.2.A	0.9
chr1	31944471	31944472	T	C	0.2	alt	derived	interm	NA	NA	NA	PBX2	MA1113.1	-4.2
chr1	31997387	31997388	G	A	0.2	alt	derived	interm	NA	NA	NA	NA	NA	NA
chr1	31998556	31998557	A	G	0.2	alt	derived	interm	NA	NA	NA	NA	NA	NA
chr1	31999429	31999430	G	A	0.2	alt	derived	interm	NA	NA	NA	NA	NA	NA
chr1	32001186	32001187	G	A	0.2	alt	derived	interm	NA	SERINC2	118775	PBX3	MA1114.1	-3.1
chr1	32001467	32001468	A	T	0.2	ref	ancestral	interm	rs116257116	SERINC2	119056	NA	NA	NA
chr1	32001675	32001676	G	C	0.2	alt	derived	interm	NA	SERINC2	119264	ZN121	ZN121_HUMAN.H11MO.0.C	-3
chr1	32001818	32001819	A	G	0.2	alt	derived	interm	NA	SERINC2	119407	ZN134	ZN134_HUMAN.H11MO.0.C	2.1
chr1	32002388	32002389	G	A	0.2	alt	derived	interm	NA	SERINC2	119977	PLAG1	MA0163.1	-4.7
chr1	32002487	32002488	G	T	0.2	alt	derived	interm	NA	NA	NA	SP1	SP1_HUMAN.H11MO.0.A	-8
chr1	32003108	32003109	G	A	0.2	alt	derived	interm	NA	NA	NA	ZN320	ZN320_HUMAN.H11MO.0.C	-3.9
chr1	32008562	32008563	G	A	0.2	alt	derived	interm	NA	NA	NA	CREB1	MA0018.1	-4.6
chr1	32009224	32009225	A	G	0.2	ref	ancestral	interm	rs72662935	NA	NA	NA	NA	NA
chr1	32018261	32018262	A	G	0.1	ref	ancestral	interm	rs117399968	NA	NA	NA	NA	NA
chr1	32022916	32022917	G	A	0.1	alt	derived	interm	rs371668117	NA	NA	NA	NA	NA
chr1	32024581	32024582	C	T	0.1	alt	derived	interm	rs74224385	NA	NA	NA	NA	NA
chr1	32025826	32025827	C	A	0.1	alt	derived	interm	rs76000580	NA	NA	NA	NA	NA
chr1	32028072	32028073	C	A	0.1	alt	derived	interm	rs375163300	NA	NA	NA	NA	NA
chr1	32028412	32028413	A	G	0.1	alt	derived	interm	rs12407438	NA	NA	PATZ1	PATZ1_HUMAN.H11MO.1.C	1.7
chr1	32028676	32028677	G	A	0.1	alt	derived	interm	rs373403770	NA	NA	GRHL2	GRHL2_HUMAN.H11MO.0.A	-5.8
chr1	32030590	32030591	A	G	0.1	alt	derived	interm	rs79094488	NA	NA	NA	NA	NA
chr1	32033221	32033222	G	A	0.1	ref	ancestral	interm	rs7529828	NA	NA	NR1D1	NR1D1_HUMAN.H11MO.0.B	2.2
chr1	32757029	32757030	C	T	0	alt	derived	low	NA	NA	NA	NA	NA	NA
chr1	32759255	32759256	G	A	0	alt	derived	low	rs889100573	NA	NA	NA	NA	NA
chr1	32759328	32759329	C	T	0	alt	derived	low	NA	NA	NA	PAX5	PAX5_HUMAN.H11MO.0.A	-3.2
chr1	32762795	32762796	T	C	0	ref	ancestral	low	rs374881726	NA	NA	NA	NA	NA
chr1	32766062	32766063	A	G	0	alt	derived	low	rs375643108	NA	NA	E2F4	MA0470.1	9.3
chr1	32771324	32771325	A	G	0	alt	derived	low	rs755355069	NA	NA	ZN554	ZN554_HUMAN.H11MO.0.C	3.7
chr1	32772431	32772432	A	G	0	alt	derived	low	rs375043388	NA	NA	NA	NA	NA
chr1	32775095	32775096	C	T	0	alt	derived	low	NA	NA	NA	ZN121	ZN121_HUMAN.H11MO.0.C	-3.9
chr1	32779323	32779324	C	A	0	alt	derived	low	NA	NA	NA	NA	NA	NA
chr1	32790695	32790696	G	A	0	alt	derived	low	rs140906701	NA	NA	RELB	MA1117.1	2.5
chr1	32793577	32793578	G	A	0	alt	derived	low	NA	NA	NA	NA	NA	NA
chr1	32794792	32794793	A	G	0	alt	derived	low	NA	NA	NA	NA	NA	NA
chr1	32794937	32794938	T	C	0	ref	ancestral	low	rs371723432	NA	NA	NA	NA	NA
chr1	32795097	32795098	A	G	0	alt	derived	low	rs374316262	NA	NA	NA	NA	NA
chr1	32796741	32796742	T	C	0	alt	derived	low	rs371522401	NA	NA	NA	NA	NA
chr1	32796937	32796938	A	C	0	alt	derived	low	NA	NA	NA	NR1D1	NR1D1_HUMAN.H11MO.0.B	1.7
chr1	32799136	32799137	T	C	0	alt	derived	low	NA	NA	NA	CTCFL	CTCFL_HUMAN.H11MO.0.A	3.2
chr1	32803509	32803510	G	T	0	alt	derived	low	NA	NA	NA	ESR1	MA0112.2	-1.2
chr1	32805591	32805592	G	T	0	alt	derived	low	NA	NA	NA	NA	NA	NA
chr1	32808516	32808517	G	C	0	alt	derived	low	NA	NA	NA	NA	NA	NA
chr1	32809740	32809741	C	A	0	alt	derived	low	NA	NA	NA	WT1	WT1_HUMAN.H11MO.0.C	-4.9
chr1	32811173	32811174	A	G	0	alt	derived	low	NA	NA	NA	NA	NA	NA
chr1	32812191	32812192	C	T	0	alt	derived	low	NA	NA	NA	NA	NA	NA
chr1	32814549	32814550	G	A	0	alt	derived	low	NA	NA	NA	NA	NA	NA
chr1	32818721	32818722	C	G	0	alt	derived	low	NA	NA	NA	KLF5	MA0599.1	-10.8
chr1	32819189	32819190	C	A	0	alt	derived	low	NA	NA	NA	NFIC	NFIC_HUMAN.H11MO.0.A	-1.9
chr1	32821328	32821329	G	A	0	alt	derived	low	rs535561675	NA	NA	NHLH1	MA0048.1	-3.7
chr1	32823389	32823390	G	T	0	alt	derived	low	NA	NA	NA	NA	NA	NA
chr1	32823570	32823571	T	A	0	alt	derived	low	NA	NA	NA	SP4	SP4_HUMAN.H11MO.1.A	-1.9
chr1	32826843	32826844	C	A	0	alt	derived	low	NA	NA	NA	PTF1A	PTF1A_HUMAN.H11MO.0.B	-1.4
chr1	32829850	32829851	G	C	0	alt	derived	low	NA	NA	NA	NA	NA	NA
chr1	32830080	32830081	C	T	0	alt	derived	low	NA	NA	NA	RFX2	RFX2_HUMAN.H11MO.1.A	2.8
chr1	32830336	32830337	G	C	0	alt	derived	low	NA	NA	NA	NA	NA	NA
chr1	32831192	32831193	G	A	0	ref	ancestral	low	rs370217955	NA	NA	NA	NA	NA
chr1	32832253	32832254	C	T	0	alt	derived	low	NA	NA	NA	NA	NA	NA
chr1	32832988	32832989	T	C	0	alt	derived	low	NA	NA	NA	RARA	RARA_HUMAN.H11MO.1.A	2.1
chr1	32844163	32844164	T	C	0	alt	derived	low	NA	NA	NA	GLIS2	MA0736.1	4.6
chr1	32846998	32846999	C	T	0	alt	derived	low	NA	NA	NA	TFAP2A	MA0003.1	-7
chr1	32854649	32854650	G	A	0	alt	derived	low	rs558873719	NA	NA	NA	NA	NA
chr1	32855176	32855177	T	A	0	alt	derived	low	NA	NA	NA	MYOD1	MYOD1_HUMAN.H11MO.0.A	6
chr1	32865441	32865442	A	G	0	ref	not_determined	low	NA	NA	NA	TFAP4	TFAP4_HUMAN.H11MO.0.A	8
chr1	32877496	32877497	A	C	0	alt	derived	low	NA	NA	NA	BCL6	BCL6_HUMAN.H11MO.0.A	-2.5
chr1	32877586	32877587	G	A	0	alt	derived	low	NA	NA	NA	ZIM3	ZIM3_HUMAN.H11MO.0.C	-0.5
chr1	32877902	32877903	A	G	0	alt	derived	low	NA	NA	NA	NA	NA	NA
chr1	32878339	32878340	C	T	0	alt	derived	low	NA	NA	NA	TFDP1	MA1122.1	-0.9
chr1	32878923	32878924	C	T	0	alt	derived	low	NA	NA	NA	NA	NA	NA
chr1	33067326	33067327	G	A	0	alt	derived	low	NA	NA	NA	ZN394	ZN394_HUMAN.H11MO.0.C	-1.5
chr1	33068538	33068539	T	C	0	alt	derived	low	NA	NA	NA	NA	NA	NA
chr1	33079158	33079159	C	T	0	alt	derived	low	rs896601734	NA	NA	NA	NA	NA
chr1	33079230	33079231	A	T	0	alt	derived	low	NA	NA	NA	NA	NA	NA
chr1	33087858	33087859	A	G	0	alt	derived	low	NA	NA	NA	NA	NA	NA
chr1	33091629	33091630	G	A	0	alt	derived	low	rs917436029	NA	NA	KLF4	KLF4_HUMAN.H11MO.0.A	4.4
chr1	33092023	33092024	G	A	0	alt	derived	low	NA	NA	NA	MEOX2	MA0706.1	4.1
chr1	33093617	33093618	C	T	0	alt	derived	low	NA	NA	NA	PAX5	PAX5_HUMAN.H11MO.0.A	-1.4
chr1	33096506	33096507	C	T	0	alt	derived	low	NA	NA	NA	NA	NA	NA
chr1	33099884	33099885	G	T	0	alt	derived	low	NA	NA	NA	NA	NA	NA
chr1	33102891	33102892	G	C	0	alt	derived	low	NA	NA	NA	ZN554	ZN554_HUMAN.H11MO.0.C	6.9
chr1	33113291	33113292	G	C	0	alt	derived	low	NA	NA	NA	NA	NA	NA
chr1	33117183	33117184	G	A	0	alt	derived	low	NA	NA	NA	ZFX	ZFX_HUMAN.H11MO.1.A	-2.8
chr1	33130912	33130913	T	C	0	alt	derived	low	NA	NA	NA	NA	NA	NA
chr1	33132045	33132046	C	T	0	alt	ancestral	low	rs893406586	NA	NA	SP1	MA0079.3	-5.2
chr1	33133045	33133046	C	T	0	alt	derived	low	NA	NA	NA	SP1	SP1_HUMAN.H11MO.0.A	-2.6
chr1	33133935	33133936	C	T	0	alt	derived	low	rs746399494	NA	NA	NA	NA	NA
chr1	33135788	33135789	A	G	0	alt	derived	low	NA	NA	NA	NA	NA	NA
chr1	33142426	33142427	C	T	0	alt	derived	low	NA	NA	NA	NA	NA	NA
chr1	33143516	33143517	G	T	0	alt	derived	low	NA	NA	NA	PRDM1	MA0508.2	-2
chr1	33143777	33143778	A	G	0	alt	derived	low	NA	NA	NA	ETV2	ETV2_HUMAN.H11MO.0.B	4.9
chr1	33147918	33147919	A	G	0	alt	derived	low	NA	NA	NA	ZN770	ZN770_HUMAN.H11MO.0.C	-2.7
chr1	33148262	33148263	C	T	0	alt	derived	low	rs1011177987	NA	NA	OSR2	OSR2_HUMAN.H11MO.0.C	-5.7
chr1	33150972	33150973	G	A	0	alt	derived	low	rs941845566	NA	NA	NA	NA	NA
chr1	33178117	33178118	A	G	0	alt	derived	low	NA	NA	NA	NA	NA	NA
chr1	33180196	33180197	T	C	0	alt	derived	low	rs988737285	NA	NA	NA	NA	NA
chr1	33194039	33194040	A	G	0	alt	derived	low	NA	NA	NA	NA	NA	NA
chr1	33194082	33194083	G	A	0	alt	derived	low	NA	NA	NA	NA	NA	NA
chr1	33225095	33225096	G	A	0	alt	derived	low	rs760113577	NA	NA	NA	NA	NA
chr1	33227857	33227858	C	T	0	alt	derived	low	NA	NA	NA	RREB1	MA0073.1	1.8
chr1	33229329	33229330	C	T	0	alt	derived	low	NA	NA	NA	NA	NA	NA
chr1	33229391	33229392	T	G	0	alt	derived	low	NA	NA	NA	ZN449	ZN449_HUMAN.H11MO.0.C	4
chr1	34038823	34038824	A	G	0	alt	derived	low	NA	NA	NA	NA	NA	NA
chr1	34222258	34222259	C	T	0.1	alt	ancestral	interm	rs117944382	NA	NA	NDF2	NDF2_HUMAN.H11MO.0.B	-8
chr1	34222269	34222270	A	G	0.1	alt	derived	interm	rs149885764	NA	NA	NA	NA	NA
chr1	34223265	34223266	G	A	0.1	alt	derived	interm	rs77798886	NA	NA	NA	NA	NA
chr1	34223391	34223392	T	C	0.1	alt	derived	interm	rs959338002	NA	NA	ZN770	ZN770_HUMAN.H11MO.0.C	3.9
chr1	34223609	34223610	G	T	0.1	alt	ancestral	interm	rs78391886	NA	NA	NA	NA	NA
chr1	34223869	34223870	C	T	0.1	alt	ancestral	interm	rs145202310	NA	NA	ZNF263	MA0528.1	4.1
chr1	34224194	34224195	G	A	0.1	alt	derived	interm	rs76566118	NA	NA	TBX3	TBX3_HUMAN.H11MO.0.C	0.8
chr1	34224409	34224410	A	T	0.1	alt	ancestral	interm	rs75044869	NA	NA	NA	NA	NA
chr1	34224701	34224702	C	T	0.1	alt	derived	interm	rs138463616	NA	NA	NA	NA	NA
chr1	34224805	34224806	C	A	0.1	alt	derived	interm	rs141677357	NA	NA	NA	NA	NA
chr1	34225269	34225270	T	C	0.1	alt	ancestral	interm	rs78385729	NA	NA	NA	NA	NA
chr1	34225800	34225801	T	C	0.1	alt	ancestral	interm	rs116319364	NA	NA	NA	NA	NA
chr1	34225875	34225876	A	G	0.1	alt	derived	interm	rs75588488	NA	NA	SUH	SUH_HUMAN.H11MO.0.A	3.1
chr1	34226825	34226826	G	A	0.1	alt	derived	interm	rs140534822	NA	NA	LYL1	LYL1_HUMAN.H11MO.0.A	-1.4
chr1	34226990	34226991	A	C	0.1	alt	ancestral	interm	rs78852889	NA	NA	TFAP4	TFAP4_HUMAN.H11MO.0.A	4.9
chr1	34227020	34227021	C	T	0.1	alt	derived	interm	rs901568360	NA	NA	ASCL1	ASCL1_HUMAN.H11MO.0.A	-5.1
chr1	34227129	34227130	T	A	0.1	alt	derived	interm	rs80122767	NA	NA	NA	NA	NA
chr1	34227579	34227580	A	C	0.1	alt	ancestral	interm	rs80328022	NA	NA	JUNB	MA0490.1	-10.7
chr1	34227731	34227732	G	A	0.1	alt	derived	interm	rs79446951	NA	NA	NA	NA	NA
chr1	34227781	34227782	A	T	0.1	alt	derived	interm	rs74624642	NA	NA	ZN214	ZN214_HUMAN.H11MO.0.C	-3.3
chr1	34227907	34227908	T	C	0.1	alt	derived	interm	rs142717914	NA	NA	NA	NA	NA
chr1	34228012	34228013	A	T	0.1	alt	derived	interm	rs909089885	NA	NA	NA	NA	NA
chr1	34228032	34228033	T	C	0.1	alt	ancestral	interm	rs74526945	NA	NA	NA	NA	NA
chr1	34228903	34228904	T	C	0.1	alt	derived	interm	rs959125522	NA	NA	NA	NA	NA
chr1	34228925	34228926	C	T	0.1	alt	derived	interm	rs77926197	NA	NA	NA	NA	NA
chr1	34229899	34229900	C	T	0.1	alt	derived	interm	rs1017905025	NA	NA	ZN554	ZN554_HUMAN.H11MO.0.C	-1.3
chr1	34230083	34230084	C	A	0.1	alt	derived	interm	rs990779880	NA	NA	FOXP1	MA0481.1	6.7
chr1	34231827	34231828	C	T	0.1	alt	ancestral	interm	rs146241874	NA	NA	NA	NA	NA
chr1	34235068	34235069	G	A	0.1	alt	derived	interm	rs933300830	NA	NA	NA	NA	NA
chr1	34235836	34235837	G	T	0.1	alt	derived	interm	rs115829274	NA	NA	NA	NA	NA
chr1	34239359	34239360	G	A	0.1	alt	derived	interm	rs1009846641	NA	NA	SMAD2	SMAD2_HUMAN.H11MO.0.A	1.8
chr1	35320237	35320238	A	T	0	alt	derived	low	rs571759413	NA	NA	NA	NA	NA
chr1	35338997	35338998	C	T	0	alt	derived	low	rs368424806	NA	NA	NA	NA	NA
chr1	35343335	35343336	G	A	0	alt	derived	low	rs769772717	NA	NA	NA	NA	NA
chr1	35344408	35344409	A	T	0	alt	derived	low	rs537567379	NA	NA	NA	NA	NA
chr1	36342539	36342540	C	T	0	alt	derived	low	rs1041844486	NA	NA	NA	NA	NA
chr1	36342569	36342570	T	A	0	alt	derived	low	rs1029144067	NA	NA	NA	NA	NA
chr1	36345191	36345192	C	A	0	alt	derived	low	rs929791008	NA	NA	KLF4	MA0039.3	-0.6
chr1	36350930	36350931	G	A	0	alt	derived	low	rs1007680420	NA	NA	NA	NA	NA
chr1	36364543	36364544	G	T	0	alt	derived	low	rs994262832	NA	NA	NA	NA	NA
chr1	36366299	36366300	G	A	0	alt	derived	low	rs893293890	NA	NA	NA	NA	NA
chr1	36369054	36369055	A	G	0	alt	ancestral	low	rs145320310	NA	NA	ZN264	ZN264_HUMAN.H11MO.0.C	3.6
chr1	36370925	36370926	T	A	0	alt	derived	low	rs917081612	NA	NA	NA	NA	NA
chr1	36373217	36373218	A	T	0	alt	derived	low	rs895107093	NA	NA	NA	NA	NA
chr1	36387459	36387460	C	T	0	alt	derived	low	NA	NA	NA	ZN563	ZN563_HUMAN.H11MO.1.C	-2.8
chr1	36391221	36391222	G	A	0	alt	derived	low	rs977746888	NA	NA	SP1	MA0079.1	-1
chr1	36392116	36392117	G	A	0	alt	derived	low	rs571457484	NA	NA	NA	NA	NA
chr1	36393001	36393002	C	T	0	alt	derived	low	rs1040176474	NA	NA	NA	NA	NA
chr1	36399053	36399054	A	G	0	alt	derived	low	rs996918033	NA	NA	ZN121	ZN121_HUMAN.H11MO.0.C	4.7
chr1	36399133	36399134	C	T	0	alt	derived	low	rs973680236	NA	NA	NA	NA	NA
chr1	36401517	36401518	A	G	0	alt	derived	low	rs888775157	NA	NA	ZBT17	ZBT17_HUMAN.H11MO.0.A	3.2
chr1	36408768	36408769	G	T	0	alt	derived	low	rs1046197384	NA	NA	NA	NA	NA
chr1	36408809	36408810	A	G	0	alt	derived	low	rs903362151	NA	NA	PAX5	PAX5_HUMAN.H11MO.0.A	-0.5
chr1	36409410	36409411	C	T	0	alt	derived	low	rs1054585465	NA	NA	ZN121	ZN121_HUMAN.H11MO.0.C	-4.7
chr1	36409502	36409503	T	C	0	alt	derived	low	rs959156104	NA	NA	ZN770	ZN770_HUMAN.H11MO.0.C	-2.7
chr1	36414362	36414363	T	G	0	alt	derived	low	rs1023918855	NA	NA	NA	NA	NA
chr1	36417223	36417224	C	G	0	alt	derived	low	rs550578003	NA	NA	NA	NA	NA
chr1	36417639	36417640	T	A	0	alt	derived	low	rs920766165	NA	NA	NA	NA	NA
chr1	36427745	36427746	A	G	0	alt	derived	low	rs917933251	NA	NA	NA	NA	NA
chr1	36428349	36428350	A	G	0	alt	derived	low	rs943286058	NA	NA	NA	NA	NA
chr1	36432160	36432161	C	G	0	alt	derived	low	rs1049687568	NA	NA	PRDM1	MA0508.2	7.4
chr1	36435421	36435422	C	G	0	alt	derived	low	rs989999843	NA	NA	NA	NA	NA
chr1	36443440	36443441	A	G	0	alt	derived	low	rs1027270094	NA	NA	NA	NA	NA
chr1	36446030	36446031	A	G	0	alt	derived	low	rs902048772	NA	NA	ZN502	ZN502_HUMAN.H11MO.0.C	-2
chr1	36448612	36448613	C	T	0	alt	derived	low	rs919718467	NA	NA	ZN341	ZN341_HUMAN.H11MO.0.C	-1.3
chr1	36450770	36450771	G	C	0	alt	derived	low	rs984325242	NA	NA	OSR2	OSR2_HUMAN.H11MO.0.C	-4
chr1	36450888	36450889	A	G	0	alt	derived	low	rs1041516847	NA	NA	NA	NA	NA
chr1	36456442	36456443	A	G	0	alt	derived	low	NA	NA	NA	POU1F1	MA0784.1	-9.2
chr1	36457093	36457094	T	C	0	alt	derived	low	rs1001294068	NA	NA	NA	NA	NA
chr1	36459994	36459995	C	A	0	alt	derived	low	NA	NA	NA	MNX1	MA0707.1	-0.7
chr1	36463463	36463464	A	G	0	alt	derived	low	rs1041255260	NA	NA	TFAP4	TFAP4_HUMAN.H11MO.0.A	8
chr1	36463710	36463711	T	C	0	alt	derived	low	rs922657637	NA	NA	NA	NA	NA
chr1	36467263	36467264	G	A	0	alt	derived	low	rs1009888283	NA	NA	JUN(var.2)	MA0489.1	-11.1
chr1	36467766	36467767	A	G	0	alt	derived	low	rs903810344	NA	NA	P63	P63_HUMAN.H11MO.1.A	-3.5
chr1	36471092	36471093	G	A	0	alt	derived	low	NA	NA	NA	FOXQ1	FOXQ1_HUMAN.H11MO.0.C	-4.4
chr1	36472362	36472363	C	T	0	alt	derived	low	rs981503446	NA	NA	NA	NA	NA
chr1	36481071	36481072	C	T	0	alt	derived	low	rs531566098	NA	NA	KLF15	KLF15_HUMAN.H11MO.0.A	-2.4
chr1	36481278	36481279	A	G	0	alt	derived	low	rs1029187180	NA	NA	NA	NA	NA
chr1	36483838	36483839	G	C	0	alt	derived	low	rs1026438769	NA	NA	MAF	MAF_HUMAN.H11MO.0.A	-4.2
chr1	36490038	36490039	G	A	0	alt	derived	low	rs1011051127	NA	NA	NA	NA	NA
chr1	36495199	36495200	G	A	0	alt	derived	low	rs539378466	NA	NA	NA	NA	NA
chr1	36496291	36496292	G	A	0	alt	derived	low	rs906287192	NA	NA	TP53	MA0106.1	-3
chr1	36502385	36502386	T	C	0	alt	derived	low	rs1031661252	NA	NA	ZN143	ZN143_HUMAN.H11MO.0.A	-2.2
chr1	36514237	36514238	T	G	0	alt	derived	low	rs899794764	NA	NA	NA	NA	NA
chr1	36519500	36519501	T	A	0	alt	derived	low	rs959477810	NA	NA	AHR	AHR_HUMAN.H11MO.0.B	2.1
chr1	36523690	36523691	A	G	0	alt	derived	low	rs971954710	NA	NA	NA	NA	NA
chr1	36526504	36526505	T	C	0	alt	derived	low	rs942646732	NA	NA	ERG	ERG_HUMAN.H11MO.0.A	-4.1
chr1	36526716	36526717	G	A	0	alt	derived	low	rs1030736771	NA	NA	SOX4	MA0867.1	4.7
chr1	36527105	36527106	G	A	0	alt	derived	low	rs1018479514	NA	NA	NA	NA	NA
chr1	36535079	36535080	G	A	0	alt	derived	low	rs1009540822	NA	NA	NA	NA	NA
chr1	36535423	36535424	C	T	0	alt	derived	low	rs556516105	NA	NA	ZN263	ZN263_HUMAN.H11MO.0.A	-1.8
chr1	36543222	36543223	G	A	0	alt	derived	low	rs895506978	NA	NA	NA	NA	NA
chr1	36560553	36560554	C	G	0	alt	derived	low	rs985786856	NA	NA	NA	NA	NA
chr1	36562484	36562485	C	T	0	ref	not_determined	low	NA	NA	NA	RORA	RORA_HUMAN.H11MO.0.C	-4.2
chr1	36563233	36563234	G	A	0	ref	not_determined	low	rs749820012	NA	NA	MYB	MYB_HUMAN.H11MO.0.A	-8
chr1	36566375	36566376	G	A	0	ref	not_determined	low	NA	NA	NA	NA	NA	NA
chr1	36573539	36573540	C	T	0	alt	derived	low	rs369516248	NA	NA	NA	NA	NA
chr1	36573783	36573784	G	A	0	alt	derived	low	rs148933395	NA	NA	NA	NA	NA
chr1	36573976	36573977	C	T	0	alt	ancestral	low	rs367562421	NA	NA	SP1	SP1_HUMAN.H11MO.0.A	-1.7
chr1	36575440	36575441	G	A	0	alt	derived	low	rs929730352	NA	NA	SNAI2	SNAI2_HUMAN.H11MO.0.A	7.2
chr1	36588557	36588558	C	A	0	alt	derived	low	rs544244252	NA	NA	HEN1	HEN1_HUMAN.H11MO.0.C	-0.5
chr1	36588897	36588898	C	A	0	alt	derived	low	rs928092919	NA	NA	PAX5	MA0014.2	-6.9
chr1	36594473	36594474	A	C	0	alt	derived	low	rs1037676740	NA	NA	NA	NA	NA
chr1	36597296	36597297	T	C	0	alt	derived	low	rs962302588	NA	NA	RXRB	RXRB_HUMAN.H11MO.0.C	4.9
chr1	36601687	36601688	A	G	0	alt	derived	low	rs906263134	NA	NA	NA	NA	NA
chr1	36610832	36610833	G	A	0	alt	derived	low	rs143632567	NA	NA	NFKB1	MA0105.4	-1.4
chr1	36611184	36611185	T	C	0	alt	derived	low	rs926797132	NA	NA	NA	NA	NA
chr1	36612627	36612628	C	G	0	alt	derived	low	rs1041364767	NA	NA	NA	NA	NA
chr1	36614599	36614600	C	T	0	alt	derived	low	rs376293304	NA	NA	NA	NA	NA
chr1	36615081	36615082	C	A	0	alt	derived	low	rs921832579	NA	NA	NA	NA	NA
chr1	36616324	36616325	A	G	0	alt	derived	low	rs932175783	NA	NA	NR1H4	NR1H4_HUMAN.H11MO.0.B	2.8
chr1	36625232	36625233	G	A	0	alt	derived	low	rs978779607	NA	NA	NA	NA	NA
chr1	36862342	36862343	G	A	0.4	alt	derived	high	rs138311094	STK40	-10858	ZN770	ZN770_HUMAN.H11MO.0.C	-1.6
chr1	36863241	36863242	G	C	0.4	ref	ancestral	high	rs61770989	STK40	-11757	ZNF282	MA1154.1	-6.5
chr1	36864676	36864677	A	G	0.4	alt	derived	high	rs75634974	OSCP1	51375	NA	NA	NA
chr1	36867062	36867063	C	T	0.4	alt	derived	high	rs60946517	OSCP1	48989	KAISO	KAISO_HUMAN.H11MO.0.A	-3.6
chr1	36868085	36868086	C	T	0.4	alt	derived	high	rs76381565	OSCP1	47966	PRDM1	MA0508.2	7
chr1	36873249	36873250	T	C	0.4	alt	derived	high	rs16822818	NA	NA	NA	NA	NA
chr1	36874720	36874721	A	G	0.4	alt	derived	high	rs117212057	NA	NA	NA	NA	NA
chr1	36877334	36877335	G	A	0.4	alt	derived	high	rs74904034	OSCP1	38717	PATZ1	PATZ1_HUMAN.H11MO.0.C	-1.7
chr1	36884698	36884699	T	C	0.4	alt	derived	high	rs3738835	OSCP1	31353	ZN274	ZN274_HUMAN.H11MO.0.A	2.1
chr1	36888265	36888266	C	T	0.4	alt	derived	high	rs16822947	NA	NA	NA	NA	NA
chr1	36890080	36890081	C	A	0.4	alt	derived	high	rs16822960	LSM10	-26588	NA	NA	NA
chr1	36890235	36890236	A	C	0.4	alt	derived	high	rs77219698	NA	NA	CTCFL	MA1102.1	4.7
chr1	36895522	36895523	C	T	0.4	alt	derived	high	rs2359017	NA	NA	ZN770	ZN770_HUMAN.H11MO.0.C	-2.4
chr1	36895736	36895737	T	C	0.4	alt	derived	high	rs2359018	NA	NA	RARA	MA0729.1	-4.4
chr1	36898249	36898250	C	A	0.4	alt	derived	high	rs12563008	LSM10	-34757	NA	NA	NA
chr1	36901326	36901327	C	T	0.4	alt	derived	high	rs59689323	NA	NA	SMAD3	SMAD3_HUMAN.H11MO.0.B	1.9
chr1	36902186	36902187	A	C	0.4	alt	derived	high	rs60096507	NA	NA	PAX5	PAX5_HUMAN.H11MO.0.A	1.6
chr1	36902252	36902253	G	C	0.4	alt	derived	high	rs59845875	NA	NA	NA	NA	NA
chr1	36914542	36914543	C	T	0.4	alt	derived	high	rs10493075	LSM10	-51050	NA	NA	NA
chr1	36916324	36916325	G	A	0.4	alt	derived	high	rs17551779	MRPS15	13713	SP1	SP1_HUMAN.H11MO.0.A	-4.9
chr1	36917373	36917374	A	G	0.4	alt	derived	high	rs74513625	MRPS15	12664	ANDR	ANDR_HUMAN.H11MO.2.A	1.2
chr1	36918055	36918056	T	C	0.4	alt	derived	high	rs60473863	NA	NA	ZEB1	MA0103.2	2.1
chr1	36921029	36921030	C	A	0.4	alt	derived	high	rs76978907	NA	NA	FLI1	FLI1_HUMAN.H11MO.0.A	-1.5
chr1	36924913	36924914	G	A	0.4	alt	derived	high	rs57889925	OSCP1	-8862	ZN140	ZN140_HUMAN.H11MO.0.C	-1.5
chr1	36926853	36926854	G	A	0.4	alt	derived	high	rs2275476	NA	NA	ZN770	ZN770_HUMAN.H11MO.0.C	0.8
chr1	36929533	36929534	G	A	0.4	alt	derived	high	rs2275474	OSCP1	-13482	ZN281	ZN281_HUMAN.H11MO.0.A	3.5
chr1	36930186	36930187	G	T	0.4	alt	derived	high	rs3806287	CSF3R	18692	NA	NA	NA
chr1	36939294	36939295	T	C	0.2	alt	derived	interm	rs2275471	NA	NA	KLF9	MA1107.1	5.7
chr1	36984050	36984051	C	T	0	alt	derived	low	rs1053457304	NA	NA	NA	NA	NA
chr1	36984417	36984418	C	T	0	alt	derived	low	NA	NA	NA	SP1	SP1_HUMAN.H11MO.1.A	-4
chr1	36985018	36985019	A	G	0	ref	not_determined	low	NA	NA	NA	NA	NA	NA
chr1	36986390	36986391	C	T	0	alt	derived	low	rs919629421	NA	NA	NA	NA	NA
chr1	36986728	36986729	C	T	0	alt	derived	low	rs77912698	NA	NA	NA	NA	NA
chr1	36988055	36988056	G	A	0	alt	derived	low	rs1043841769	NA	NA	NA	NA	NA
chr1	36989790	36989791	A	G	0	alt	derived	low	rs923810368	NA	NA	PTF1A	PTF1A_HUMAN.H11MO.0.B	1.3
chr1	37037800	37037801	G	C	0	alt	ancestral	low	rs113316197	NA	NA	WT1	WT1_HUMAN.H11MO.0.C	2.3
chr1	37039340	37039341	C	T	0	ref	ancestral	low	rs7523166	NA	NA	ZN586	ZN586_HUMAN.H11MO.0.C	-5.4
chr1	37039899	37039900	T	G	0	ref	ancestral	low	rs12566964	NA	NA	NA	NA	NA
chr1	37040165	37040166	C	T	0	alt	derived	low	rs192174912	NA	NA	Z324A	Z324A_HUMAN.H11MO.0.C	-2.7
chr1	37040168	37040169	C	G	0	alt	derived	low	NA	NA	NA	NA	NA	NA
chr1	37040318	37040319	G	A	0	alt	derived	low	NA	NA	NA	NA	NA	NA
chr1	37040857	37040858	G	A	0	alt	derived	low	NA	NA	NA	NA	NA	NA
chr1	37040906	37040907	C	T	0	alt	derived	low	NA	NA	NA	NA	NA	NA
chr1	37041641	37041642	A	G	0	alt	derived	low	NA	NA	NA	NA	NA	NA
chr1	37041942	37041943	C	G	0	alt	derived	low	NA	NA	NA	SP4	SP4_HUMAN.H11MO.0.A	4.3
chr1	37043082	37043083	G	A	0	alt	derived	low	rs776672301	NA	NA	ZN586	ZN586_HUMAN.H11MO.0.C	-2.7
chr1	37045931	37045932	C	T	0	alt	derived	low	rs983850940	NA	NA	ZSCAN4	MA1155.1	1.1
chr1	37087323	37087324	C	A	0	alt	derived	low	rs1039074447	NA	NA	TFAP4	TFAP4_HUMAN.H11MO.0.A	-6.4
chr1	37308485	37308486	C	T	0	alt	derived	low	rs962635550	NA	NA	NA	NA	NA
chr1	37308997	37308998	C	T	0	alt	derived	low	rs1031944083	NA	NA	NA	NA	NA
chr1	37311315	37311316	A	G	0	alt	derived	low	rs1008790578	NA	NA	ZN770	ZN770_HUMAN.H11MO.0.C	2.3
chr1	37311530	37311531	G	A	0	alt	derived	low	rs912780306	NA	NA	MTF1	MA0863.1	-1.6
chr1	37313322	37313323	A	G	0	alt	derived	low	NA	NA	NA	ZN768	ZN768_HUMAN.H11MO.0.C	-3.5
chr1	37315854	37315855	A	C	0	alt	derived	low	rs1001305145	NA	NA	SP1	SP1_HUMAN.H11MO.0.A	2.6
chr1	37316185	37316186	C	T	0	alt	derived	low	rs968764391	NA	NA	NA	NA	NA
chr1	37316260	37316261	C	T	0	alt	derived	low	rs920625211	NA	NA	SMAD3	SMAD3_HUMAN.H11MO.0.B	-3.5
chr1	37320467	37320468	C	T	0.1	alt	derived	interm	rs574177781	NA	NA	ZNF41	ZNF41_HUMAN.H11MO.0.C	-2.4
chr1	37323234	37323235	G	A	0.1	alt	derived	interm	rs1056350994	NA	NA	NA	NA	NA
chr1	37410875	37410876	G	A	0	alt	derived	low	rs373596073	NA	NA	NA	NA	NA
chr1	37412229	37412230	A	G	0	alt	derived	low	rs376659384	NA	NA	NA	NA	NA
chr1	37412322	37412323	G	A	0	alt	derived	low	rs369443737	NA	NA	PATZ1	PATZ1_HUMAN.H11MO.0.C	-2
chr1	37412835	37412836	A	T	0	alt	derived	low	rs375371278	NA	NA	EWSR1-FLI1	MA0149.1	6
chr1	37414610	37414611	C	T	0	alt	derived	low	rs374241837	NA	NA	NA	NA	NA
chr1	37416175	37416176	G	T	0	alt	derived	low	rs373647487	NA	NA	ZN322	ZN322_HUMAN.H11MO.0.B	1.2
chr1	37452141	37452142	T	C	0	alt	derived	low	rs370550270	NA	NA	ZN335	ZN335_HUMAN.H11MO.0.A	-2.4
chr1	37607956	37607957	A	G	0.1	alt	derived	interm	rs79120684	NA	NA	ZN263	ZN263_HUMAN.H11MO.0.A	-7.2
chr1	37609580	37609581	A	T	0	alt	derived	low	rs113394532	NA	NA	NA	NA	NA
chr1	40450070	40450071	G	A	0.1	alt	derived	interm	rs1033145383	NA	NA	ZN322	ZN322_HUMAN.H11MO.0.B	-1.8
chr1	40462282	40462283	C	T	0.1	alt	ancestral	interm	rs374865552	CAP1	-43622	NA	NA	NA
chr1	40462949	40462950	G	A	0.1	alt	derived	interm	rs372504570	NA	NA	AHR	AHR_HUMAN.H11MO.0.B	-4.6
chr1	40463984	40463985	G	A	0.1	alt	ancestral	interm	rs111856374	NA	NA	RARA	MA0729.1	5.6
chr1	40467547	40467548	T	G	0.1	alt	derived	interm	rs112005905	MFSD2A	46726	NA	NA	NA
chr1	40468404	40468405	A	C	0.1	alt	derived	interm	rs374079064	MFSD2A	47583	ZN341	ZN341_HUMAN.H11MO.0.C	-2.6
chr1	40468724	40468725	T	A	0.1	alt	derived	interm	rs937963791	MFSD2A	47903	ZNF384	MA1125.1	-1
chr1	40468907	40468908	G	A	0.1	alt	ancestral	interm	rs369183379	MFSD2A	48086	PO2F1	PO2F1_HUMAN.H11MO.0.C	0.8
chr1	40468913	40468914	T	C	0.1	alt	derived	interm	rs373091666	MFSD2A	48092	NA	NA	NA
chr1	40469315	40469316	A	C	0.1	alt	derived	interm	rs376406494	MFSD2A	48494	ZNF24	MA1124.1	2.6
chr1	40469892	40469893	A	C	0.1	alt	derived	interm	rs368061591	MFSD2A	49071	REST	MA0138.2	5.5
chr1	40470271	40470272	T	C	0.1	alt	ancestral	interm	rs372438834	MFSD2A	49450	MAF::NFE2	MA0501.1	-1.8
chr1	40470697	40470698	G	A	0.1	alt	derived	interm	rs372462087	MFSD2A	49876	NA	NA	NA
chr1	40471306	40471307	C	T	0.1	alt	derived	interm	rs374708784	MFSD2A	50485	NA	NA	NA
chr1	40471667	40471668	G	T	0.1	alt	derived	interm	rs372401015	MFSD2A	50846	NA	NA	NA
chr1	40471886	40471887	A	C	0.1	alt	ancestral	interm	rs372571527	MFSD2A	51065	NA	NA	NA
chr1	40471961	40471962	C	T	0.1	alt	derived	interm	rs374660921	MFSD2A	51140	NA	NA	NA
chr1	40472124	40472125	T	G	0.1	alt	derived	interm	rs368927940	MFSD2A	51303	IRF8	IRF8_HUMAN.H11MO.0.B	1
chr1	40472446	40472447	G	A	0.1	alt	derived	interm	rs373552245	MFSD2A	51625	NA	NA	NA
chr1	40475436	40475437	T	C	0	alt	derived	low	NA	NA	NA	NA	NA	NA
chr1	40481636	40481637	G	A	0.1	alt	derived	interm	rs370914864	MFSD2A	60815	NA	NA	NA
chr1	40497575	40497576	C	T	0.1	alt	derived	interm	rs373930483	MFSD2A	76754	MAZ	MAZ_HUMAN.H11MO.0.A	-1.3
chr1	40510561	40510562	C	T	0.1	alt	derived	interm	rs370350261	PPT1	52813	SMAD3	SMAD3_HUMAN.H11MO.0.B	1.9
chr1	40513903	40513904	C	T	0.1	alt	derived	interm	rs186460572	PPT1	49471	NA	NA	NA
chr1	40513935	40513936	G	A	0.1	alt	derived	interm	rs370675684	PPT1	49439	PAX5	PAX5_HUMAN.H11MO.0.A	-2
chr1	40515079	40515080	C	T	0.1	alt	derived	interm	rs368451776	PPT1	48295	NA	NA	NA
chr1	40519620	40519621	T	C	0.1	alt	derived	interm	rs368415803	PPT1	43754	NA	NA	NA
chr1	40523082	40523083	T	C	0.1	alt	derived	interm	rs61781907	PPT1	40292	NA	NA	NA
chr1	40529613	40529614	G	C	0.1	alt	derived	interm	rs373034581	PPT1	33761	NA	NA	NA
chr1	40550265	40550266	G	C	0.1	alt	derived	interm	rs374027407	CAP1	44361	BHA15	BHA15_HUMAN.H11MO.0.B	5.4
chr1	40550595	40550596	C	T	0.1	alt	derived	interm	rs376857864	CAP1	44691	RFX5	MA0510.1	8.6
chr1	40553107	40553108	G	T	0.1	alt	derived	interm	rs372313278	NA	NA	ZN121	ZN121_HUMAN.H11MO.0.C	-3.7
chr1	40553116	40553117	T	C	0.1	alt	derived	interm	rs369595562	NA	NA	ZN121	ZN121_HUMAN.H11MO.0.C	-1.8
chr1	40560296	40560297	T	A	0.1	alt	derived	interm	rs375969608	CAP1	54392	NA	NA	NA
chr1	40563741	40563742	T	G	0.1	alt	derived	interm	rs374485786	RLF	-63303	NA	NA	NA
chr1	40563989	40563990	C	T	0.1	alt	derived	interm	rs377696836	NA	NA	NA	NA	NA
chr1	40571644	40571645	C	T	0.1	alt	derived	interm	rs368272893	NA	NA	NA	NA	NA
chr1	40577880	40577881	G	A	0.2	alt	derived	interm	rs373694996	NA	NA	NA	NA	NA
chr1	40584298	40584299	G	T	0.2	alt	derived	interm	rs370247830	NA	NA	NA	NA	NA
chr1	40587258	40587259	C	T	0.2	alt	derived	interm	rs1005852168	NA	NA	ZN502	ZN502_HUMAN.H11MO.0.C	3.7
chr1	40587965	40587966	G	C	0.2	alt	derived	interm	rs376614982	NA	NA	NKX31	NKX31_HUMAN.H11MO.0.C	-5.4
chr1	40589196	40589197	G	A	0.2	alt	derived	interm	rs1021545482	NA	NA	HSF1	HSF1_HUMAN.H11MO.0.A	-4.8
chr1	40593748	40593749	C	T	0.2	alt	derived	interm	rs367593508	NA	NA	NA	NA	NA
chr1	40594750	40594751	C	T	0.2	alt	derived	interm	rs57319104	NA	NA	NA	NA	NA
chr1	40596567	40596568	T	G	0.2	alt	derived	interm	rs372008647	PPT1	-33193	NA	NA	NA
chr1	40599707	40599708	C	T	0.2	alt	derived	interm	rs915108657	NA	NA	ZSC31	ZSC31_HUMAN.H11MO.0.C	-2.9
chr1	40599779	40599780	A	G	0.2	alt	derived	interm	rs369340257	NA	NA	NA	NA	NA
chr1	40601704	40601705	A	C	0.2	alt	derived	interm	rs370672824	NA	NA	NA	NA	NA
chr1	40602218	40602219	G	A	0.2	alt	derived	interm	rs372121125	NA	NA	NOBOX	NOBOX_HUMAN.H11MO.0.C	-1
chr1	40617393	40617394	A	T	0.2	alt	derived	interm	rs371202253	NA	NA	NA	NA	NA
chr1	40628095	40628096	A	G	0.2	alt	derived	interm	rs374227485	TMCO2	-85477	NA	NA	NA
chr1	40628152	40628153	G	A	0.2	alt	derived	interm	rs368691554	TMCO2	-85420	NA	NA	NA
chr1	40629098	40629099	T	C	0.2	alt	derived	interm	rs374101513	TMCO2	-84474	NA	NA	NA
chr1	40629622	40629623	A	T	0.2	alt	derived	interm	rs372215693	TMCO2	-83950	NA	NA	NA
chr1	40629830	40629831	A	G	0.2	alt	derived	interm	rs377483867	TMCO2	-83742	NA	NA	NA
chr1	40630872	40630873	G	A	0.2	alt	derived	interm	rs372085028	TMCO2	-82700	NA	NA	NA
chr1	40631061	40631062	C	T	0.2	alt	ancestral	interm	rs372687103	TMCO2	-82511	NA	NA	NA
chr1	40631105	40631106	G	A	0.2	alt	derived	interm	rs369105295	TMCO2	-82467	NA	NA	NA
chr1	40631910	40631911	G	T	0.2	alt	derived	interm	rs372680510	TMCO2	-81662	NA	NA	NA
chr1	40632338	40632339	G	A	0.2	alt	derived	interm	rs1016447911	NA	NA	OZF	OZF_HUMAN.H11MO.0.C	7.1
chr1	40632887	40632888	A	G	0.2	alt	derived	interm	rs374143953	TMCO2	-80685	NA	NA	NA
chr1	40633238	40633239	T	A	0.2	alt	derived	interm	rs371048854	TMCO2	-80334	NA	NA	NA
chr1	40633820	40633821	G	A	0.2	alt	derived	interm	rs368114779	TMCO2	-79752	ZN770	ZN770_HUMAN.H11MO.0.C	-2.3
chr1	40634369	40634370	A	G	0.2	alt	derived	interm	rs374953272	TMCO2	-79203	NA	NA	NA
chr1	40634480	40634481	A	G	0.2	alt	derived	interm	rs371611872	TMCO2	-79092	ZN121	ZN121_HUMAN.H11MO.0.C	-1.8
chr1	40634660	40634661	C	T	0.2	alt	derived	interm	rs373236752	TMCO2	-78912	NA	NA	NA
chr1	40635526	40635527	G	A	0.2	alt	derived	interm	rs186163471	TMCO2	-78046	KLF8	KLF8_HUMAN.H11MO.0.C	-2.6
chr1	40639336	40639337	T	C	0.2	alt	ancestral	interm	rs374297731	TMCO2	-74236	NA	NA	NA
chr1	40639476	40639477	C	T	0.2	alt	derived	interm	rs371901665	TMCO2	-74096	NR1D1	NR1D1_HUMAN.H11MO.0.B	3.1
chr1	40639903	40639904	C	T	0.2	alt	derived	interm	rs374831858	TMCO2	-73669	ZN322	ZN322_HUMAN.H11MO.0.B	-3.8
chr1	40640016	40640017	A	G	0.2	alt	ancestral	interm	rs373304827	TMCO2	-73556	PAX5	PAX5_HUMAN.H11MO.0.A	1.2
chr1	40640983	40640984	A	G	0.2	alt	derived	interm	rs370399094	TMCO2	-72589	NA	NA	NA
chr1	40641087	40641088	C	A	0.2	alt	derived	interm	rs368626546	TMCO2	-72485	ZN263	ZN263_HUMAN.H11MO.0.A	4.3
chr1	40641206	40641207	G	A	0.2	alt	derived	interm	rs375866953	TMCO2	-72366	NA	NA	NA
chr1	40642353	40642354	G	T	0.2	alt	derived	interm	rs376517804	TMCO2	-71219	ZN341	ZN341_HUMAN.H11MO.0.C	-2.1
chr1	40642809	40642810	C	T	0.2	alt	derived	interm	rs368583423	TMCO2	-70763	RREB1	MA0073.1	-4.2
chr1	40643047	40643048	C	T	0.2	alt	derived	interm	rs373314895	TMCO2	-70525	SP4	MA0685.1	-10.4
chr1	40643165	40643166	T	C	0.2	alt	ancestral	interm	rs375106369	TMCO2	-70407	ZN121	ZN121_HUMAN.H11MO.0.C	4.1
chr1	40644105	40644106	A	G	0.2	alt	ancestral	interm	rs376355325	TMCO2	-69467	NA	NA	NA
chr1	40644151	40644152	C	T	0.2	alt	derived	interm	rs374768301	TMCO2	-69421	PBX3	MA1114.1	2.8
chr1	40644934	40644935	G	T	0.2	ref	ancestral	interm	rs12744808	TMCO2	-68638	NA	NA	NA
chr1	40644954	40644955	T	A	0.2	alt	derived	interm	rs377552103	TMCO2	-68618	NA	NA	NA
chr1	40646270	40646271	C	T	0.2	alt	derived	interm	rs376908554	TMCO2	-67302	TBX20	MA0689.1	5.8
chr1	40647315	40647316	G	A	0.2	alt	derived	interm	rs372011771	TMCO2	-66257	NA	NA	NA
chr1	40648984	40648985	C	T	0.2	alt	derived	interm	rs376909109	TMCO2	-64588	NA	NA	NA
chr1	40649468	40649469	A	G	0.2	ref	ancestral	interm	rs61780442	TMCO2	-64104	NA	NA	NA
chr1	40651769	40651770	G	T	0.2	alt	derived	interm	rs376681951	TMCO2	-61803	NA	NA	NA
chr1	40652154	40652155	G	A	0.2	alt	derived	interm	rs145466761	TMCO2	-61418	NA	NA	NA
chr1	40652216	40652217	G	A	0.2	alt	derived	interm	rs373585231	TMCO2	-61356	NA	NA	NA
chr1	40653974	40653975	T	C	0.2	alt	ancestral	interm	rs373326745	TMCO2	-59598	NA	NA	NA
chr1	40654014	40654015	G	A	0.2	alt	derived	interm	rs376684322	TMCO2	-59558	IRF1	IRF1_HUMAN.H11MO.0.A	-0.7
chr1	40655413	40655414	G	T	0.2	alt	derived	interm	rs370491679	TMCO2	-58159	NFIC::TLX1	MA0119.1	-4.6
chr1	40656858	40656859	A	G	0.2	alt	derived	interm	rs371727536	NA	NA	NA	NA	NA
chr1	40657137	40657138	A	G	0.2	alt	ancestral	interm	rs377142918	NA	NA	ZN770	ZN770_HUMAN.H11MO.1.C	6.4
chr1	40659124	40659125	C	T	0.2	alt	derived	interm	rs372435832	NA	NA	GLIS3	MA0737.1	-8.6
chr1	40659191	40659192	T	A	0.2	alt	derived	interm	rs375384391	NA	NA	NA	NA	NA
chr1	40661140	40661141	G	A	0.2	alt	derived	interm	rs929381817	NA	NA	ZIM3	ZIM3_HUMAN.H11MO.0.C	-1
chr1	40664234	40664235	A	C	0.2	alt	derived	interm	rs377051990	NA	NA	ZIC1	MA0696.1	7.5
chr1	40664590	40664591	C	T	0.2	alt	derived	interm	rs369964941	NA	NA	NA	NA	NA
chr1	40665025	40665026	A	G	0.2	alt	derived	interm	rs377286436	NA	NA	NA	NA	NA
chr1	40667481	40667482	T	C	0.2	alt	derived	interm	rs375608107	NA	NA	NA	NA	NA
chr1	40668960	40668961	T	C	0.2	alt	derived	interm	rs369783782	NA	NA	ZN384	ZN384_HUMAN.H11MO.0.C	2
chr1	40668969	40668970	G	A	0.2	alt	derived	interm	rs377018958	NA	NA	NA	NA	NA
chr1	40669318	40669319	T	G	0.2	alt	derived	interm	rs370885978	NA	NA	NA	NA	NA
chr1	40670073	40670074	C	G	0.2	alt	derived	interm	rs373558773	NA	NA	NA	NA	NA
chr1	40670940	40670941	A	G	0.2	alt	derived	interm	rs369886110	NA	NA	SP1	MA0079.3	5.2
chr1	40671930	40671931	A	G	0.2	alt	derived	interm	rs369760235	NA	NA	NA	NA	NA
chr1	40672081	40672082	A	G	0.2	alt	derived	interm	rs376672024	NA	NA	NA	NA	NA
chr1	40672483	40672484	C	T	0.2	alt	derived	interm	rs375228272	NA	NA	ZN214	ZN214_HUMAN.H11MO.0.C	2.8
chr1	40673346	40673347	G	C	0.2	alt	derived	interm	rs377571004	NA	NA	SREBF1	MA0595.1	-5.5
chr1	40673484	40673485	C	T	0.2	alt	derived	interm	rs376055112	NA	NA	ZN121	ZN121_HUMAN.H11MO.0.C	1.8
chr1	40675145	40675146	G	T	0.2	alt	derived	interm	rs367820650	NA	NA	NA	NA	NA
chr1	40676877	40676878	C	T	0.2	alt	ancestral	interm	rs372609997	NA	NA	NFAC2	NFAC2_HUMAN.H11MO.0.B	-6.2
chr1	40676919	40676920	C	G	0.2	alt	derived	interm	rs369323304	NA	NA	NA	NA	NA
chr1	40677356	40677357	T	C	0.2	alt	ancestral	interm	rs373725615	NA	NA	SREBF1	MA0595.1	-5
chr1	40678696	40678697	G	A	0.2	alt	derived	interm	rs372220851	NA	NA	NA	NA	NA
chr1	40678891	40678892	G	A	0.2	alt	derived	interm	rs374904716	NA	NA	STAT3	STAT3_HUMAN.H11MO.0.A	-0.7
chr1	40678976	40678977	A	C	0.2	alt	derived	interm	rs375446152	NA	NA	NA	NA	NA
chr1	40683287	40683288	A	G	0.2	alt	derived	interm	rs372474711	NA	NA	NA	NA	NA
chr1	40683660	40683661	T	C	0.2	alt	derived	interm	rs373900414	NA	NA	NA	NA	NA
chr1	40684172	40684173	C	T	0.2	alt	derived	interm	rs141163144	NA	NA	NA	NA	NA
chr1	40686391	40686392	A	G	0.2	alt	derived	interm	rs368030362	NA	NA	NA	NA	NA
chr1	40689955	40689956	A	C	0.2	alt	derived	interm	rs376320326	RLF	62911	BCL6B	MA0731.1	-6.9
chr1	40693358	40693359	G	A	0.2	alt	ancestral	interm	rs369961716	NA	NA	ESR1	MA0112.2	-2.8
chr1	40693447	40693448	C	T	0.2	alt	derived	interm	rs941667642	NA	NA	MYOD1	MYOD1_HUMAN.H11MO.0.A	-8
chr1	40694490	40694491	G	C	0.2	alt	derived	interm	rs1038624588	NA	NA	ZN121	ZN121_HUMAN.H11MO.0.C	-2.8
chr1	40694491	40694492	A	T	0.2	alt	derived	interm	rs894686397	NA	NA	ZN121	ZN121_HUMAN.H11MO.0.C	-1.5
chr1	40695522	40695523	C	T	0.2	alt	derived	interm	rs368421864	NA	NA	THAP1	THAP1_HUMAN.H11MO.0.C	-0.9
chr1	40695543	40695544	C	T	0.2	alt	ancestral	interm	rs376371438	NA	NA	ZNF76	ZNF76_HUMAN.H11MO.0.C	-2.6
chr1	40696165	40696166	G	T	0.2	alt	derived	interm	rs370740345	NA	NA	NA	NA	NA
chr1	40696216	40696217	G	T	0.2	alt	derived	interm	rs374532632	NA	NA	ZN770	ZN770_HUMAN.H11MO.0.C	1.1
chr1	40698336	40698337	C	A	0.2	alt	derived	interm	rs371741393	RLF	71292	SCRT1	MA0743.1	-7.5
chr1	40698705	40698706	G	C	0.2	alt	ancestral	interm	rs377543504	RLF	71661	ESR1	MA0112.3	8
chr1	40699777	40699778	T	C	0.2	alt	ancestral	interm	rs374107399	NA	NA	NA	NA	NA
chr1	40706914	40706915	T	C	0.2	alt	derived	interm	rs373668027	RLF	79870	NA	NA	NA
chr1	40707006	40707007	G	C	0.2	alt	derived	interm	rs374742648	RLF	79962	TAL1::TCF3	MA0091.1	0.7
chr1	40707725	40707726	C	T	0.2	ref	ancestral	interm	rs367846737	RLF	80681	NR2C2	MA0504.1	-7.7
chr1	40707828	40707829	G	A	0.2	alt	derived	interm	rs375881757	RLF	80784	ZN121	ZN121_HUMAN.H11MO.0.C	-2.1
chr1	40707927	40707928	A	G	0.2	alt	ancestral	interm	rs372044762	RLF	80883	SP8	MA0747.1	2.3
chr1	40707967	40707968	G	A	0.2	alt	derived	interm	rs373976910	RLF	80923	NA	NA	NA
chr1	40709532	40709533	C	T	0.2	alt	derived	interm	rs369093152	RLF	82488	NA	NA	NA
chr1	40709563	40709564	A	G	0.2	alt	ancestral	interm	rs368924658	RLF	82519	NA	NA	NA
chr1	40709568	40709569	C	T	0.2	alt	derived	interm	rs376415409	RLF	82524	NA	NA	NA
chr1	40710136	40710137	A	T	0.2	alt	derived	interm	rs921408149	NA	NA	NA	NA	NA
chr1	40710364	40710365	C	T	0.2	alt	derived	interm	rs376162196	NA	NA	ZN257	ZN257_HUMAN.H11MO.0.C	-3.8
chr1	40711073	40711074	A	G	0.2	alt	derived	interm	rs372189667	NA	NA	SP2	SP2_HUMAN.H11MO.0.A	1.9
chr1	40714805	40714806	G	C	0.2	alt	derived	interm	rs368374074	NA	NA	NA	NA	NA
chr1	40715337	40715338	T	G	0.2	alt	derived	interm	rs376844986	NA	NA	NA	NA	NA
chr1	40715840	40715841	A	T	0.2	alt	ancestral	interm	rs1052645068	NA	NA	NA	NA	NA
chr1	40716677	40716678	T	C	0.2	alt	derived	interm	rs372472454	ZMPSTE24	-7101	ZBTB7A	MA0750.1	-6.6
chr1	40719520	40719521	G	A	0.1	alt	ancestral	interm	rs375046343	NA	NA	ZN770	ZN770_HUMAN.H11MO.0.C	-1.8
chr1	40719667	40719668	G	C	0.1	alt	derived	interm	rs371200471	NA	NA	ZBTB6	ZBTB6_HUMAN.H11MO.0.C	4
chr1	40720237	40720238	C	T	0.1	alt	derived	interm	rs377490767	NA	NA	NA	NA	NA
chr1	40721717	40721718	G	T	0.1	alt	ancestral	interm	rs373054517	TMCO2	8145	NA	NA	NA
chr1	40722360	40722361	C	T	0.1	alt	ancestral	interm	rs372471117	TMCO2	8788	NA	NA	NA
chr1	40723390	40723391	G	C	0.1	alt	derived	interm	rs367980060	TMCO2	9818	CTCFL	MA1102.1	5.4
chr1	40723446	40723447	C	T	0.1	alt	derived	interm	rs374813238	TMCO2	9874	SP1	SP1_HUMAN.H11MO.0.A	-4.9
chr1	40723557	40723558	C	T	0.1	alt	derived	interm	rs372373804	TMCO2	9985	NA	NA	NA
chr1	40724804	40724805	T	G	0.1	alt	derived	interm	rs374012231	COL9A2	58161	NA	NA	NA
chr1	40724924	40724925	A	G	0.1	alt	ancestral	interm	rs371196504	COL9A2	58041	IRF8	MA0652.1	7.9
chr1	40725232	40725233	T	C	0.1	alt	derived	interm	rs373934826	COL9A2	57733	NA	NA	NA
chr1	40725854	40725855	C	T	0.1	alt	ancestral	interm	rs374039089	COL9A2	57111	ZN770	ZN770_HUMAN.H11MO.1.C	7.2
chr1	40726029	40726030	G	A	0.1	alt	derived	interm	rs370192631	COL9A2	56936	THAP1	THAP1_HUMAN.H11MO.0.C	-2.6
chr1	40726086	40726087	G	A	0.1	alt	derived	interm	rs373829619	COL9A2	56879	NA	NA	NA
chr1	40726647	40726648	C	T	0.1	alt	ancestral	interm	rs372440430	COL9A2	56318	NA	NA	NA
chr1	40727078	40727079	G	A	0.1	alt	derived	interm	rs372221872	COL9A2	55887	SOX17	SOX17_HUMAN.H11MO.0.C	3.4
chr1	40727632	40727633	T	C	0.1	alt	ancestral	interm	rs375042896	NA	NA	KLF6	KLF6_HUMAN.H11MO.0.A	2.4
chr1	40728756	40728757	C	T	0.1	alt	derived	interm	rs373534728	COL9A2	54209	NA	NA	NA
chr1	40730027	40730028	A	G	0.1	alt	ancestral	interm	rs372457042	COL9A2	52938	NA	NA	NA
chr1	40731240	40731241	T	C	0.1	alt	ancestral	interm	rs369946747	COL9A2	51725	NA	NA	NA
chr1	40731642	40731643	A	G	0.1	alt	derived	interm	rs372888317	NA	NA	NA	NA	NA
chr1	40732549	40732550	T	C	0.1	alt	ancestral	interm	rs374000545	NA	NA	ZSC22	ZSC22_HUMAN.H11MO.0.C	4.3
chr1	40733146	40733147	G	C	0.1	alt	ancestral	interm	rs375919843	NA	NA	ZN770	ZN770_HUMAN.H11MO.0.C	2
chr1	40734634	40734635	G	C	0.1	alt	derived	interm	rs376550125	NA	NA	OSR2	OSR2_HUMAN.H11MO.0.C	-4
chr1	40734809	40734810	C	T	0.1	alt	derived	interm	rs377476536	NA	NA	NA	NA	NA
chr1	40735954	40735955	C	A	0.1	alt	ancestral	interm	rs376856054	NA	NA	NA	NA	NA
chr1	40736245	40736246	A	C	0.1	alt	ancestral	interm	rs370535118	NA	NA	ZNF263	MA0528.1	10.5
chr1	40736445	40736446	C	T	0.1	alt	derived	interm	rs368573582	NA	NA	NA	NA	NA
chr1	40740288	40740289	T	A	0.1	alt	ancestral	interm	rs372231051	NA	NA	NA	NA	NA
chr1	40740659	40740660	A	G	0.1	alt	ancestral	interm	rs369139734	NA	NA	NA	NA	NA
chr1	40740840	40740841	T	C	0.1	alt	ancestral	interm	rs375306663	NA	NA	MAF	MAF_HUMAN.H11MO.0.A	-2.2
chr1	40741538	40741539	T	C	0.1	alt	derived	interm	rs371007757	NA	NA	NA	NA	NA
chr1	40744497	40744498	A	G	0.1	alt	ancestral	interm	rs373455378	NA	NA	NA	NA	NA
chr1	40745431	40745432	A	G	0.1	alt	ancestral	interm	rs190901758	NA	NA	NA	NA	NA
chr1	40745753	40745754	C	T	0.1	alt	derived	interm	rs375911942	NA	NA	NA	NA	NA
chr1	40746725	40746726	A	C	0.1	alt	ancestral	interm	rs371633984	NA	NA	OZF	OZF_HUMAN.H11MO.0.C	1.2
chr1	40746793	40746794	A	T	0.1	alt	derived	interm	rs368298130	NA	NA	NA	NA	NA
chr1	40746846	40746847	C	A	0.1	alt	derived	interm	rs372237513	NA	NA	NA	NA	NA
chr1	40747884	40747885	C	G	0.1	alt	derived	interm	rs368991456	NA	NA	NA	NA	NA
chr1	40747955	40747956	G	C	0.1	alt	ancestral	interm	rs375303549	NA	NA	NA	NA	NA
chr1	40748139	40748140	T	C	0.1	alt	ancestral	interm	rs369595277	NA	NA	NA	NA	NA
chr1	40748500	40748501	G	C	0.1	alt	derived	interm	rs373025525	NA	NA	NA	NA	NA
chr1	40749353	40749354	A	G	0.1	alt	ancestral	interm	rs372851010	NA	NA	ZN418	ZN418_HUMAN.H11MO.0.C	0.7
chr1	40749432	40749433	T	G	0.1	alt	derived	interm	rs377074274	NA	NA	NA	NA	NA
chr1	40750152	40750153	A	G	0.1	alt	derived	interm	rs374476419	NA	NA	PAX5	PAX5_HUMAN.H11MO.0.A	2.2
chr1	40750229	40750230	G	A	0.1	alt	derived	interm	rs377705796	NA	NA	NA	NA	NA
chr1	40751143	40751144	T	C	0.1	alt	ancestral	interm	rs376604311	NA	NA	NA	NA	NA
chr1	40751165	40751166	G	A	0.1	alt	derived	interm	rs373374786	NA	NA	NA	NA	NA
chr1	40751303	40751304	A	G	0.1	alt	derived	interm	rs371358954	NA	NA	NA	NA	NA
chr1	40752154	40752155	G	A	0.1	alt	derived	interm	rs373803306	NA	NA	ZN274	ZN274_HUMAN.H11MO.0.A	1.9
chr1	40753618	40753619	G	A	0.1	alt	derived	interm	rs367661352	NA	NA	ZN770	ZN770_HUMAN.H11MO.0.C	-1.6
chr1	40753709	40753710	G	A	0.1	alt	derived	interm	rs375279468	NA	NA	NA	NA	NA
chr1	40753902	40753903	A	G	0.1	alt	derived	interm	rs369374845	NA	NA	NA	NA	NA
chr1	40753968	40753969	C	A	0.1	alt	derived	interm	rs370273688	NA	NA	TFAP2A	MA0003.2	-3.7
chr1	40754102	40754103	C	T	0.1	alt	derived	interm	rs374563033	NA	NA	NA	NA	NA
chr1	40755973	40755974	C	T	0.1	alt	derived	interm	rs370401377	NA	NA	ZNF18	ZNF18_HUMAN.H11MO.0.C	7.2
chr1	40756289	40756290	C	T	0.1	alt	derived	interm	rs375314765	NA	NA	NA	NA	NA
chr1	40758040	40758041	A	C	0.1	alt	derived	interm	rs373420857	NA	NA	MAF	MAF_HUMAN.H11MO.0.A	1.1
chr1	40758251	40758252	T	C	0.1	alt	derived	interm	rs370202496	NA	NA	NFKB1	MA0105.4	8
chr1	40758360	40758361	C	A	0.1	alt	derived	interm	rs376106772	NA	NA	NA	NA	NA
chr1	40758431	40758432	G	A	0.1	alt	ancestral	interm	rs368280638	NA	NA	NA	NA	NA
chr1	40758520	40758521	C	T	0.1	alt	derived	interm	rs375312605	NA	NA	NA	NA	NA
chr1	40759095	40759096	A	G	0.1	alt	derived	interm	rs369547499	NA	NA	NA	NA	NA
chr1	40759355	40759356	T	C	0.1	alt	ancestral	interm	rs368270348	NA	NA	NA	NA	NA
chr1	40759440	40759441	T	A	0.1	alt	ancestral	interm	rs373861478	ZMPSTE24	35662	NA	NA	NA
chr1	40760052	40760053	T	C	0.1	alt	ancestral	interm	rs371316864	ZMPSTE24	36274	NA	NA	NA
chr1	40760432	40760433	C	T	0.1	alt	derived	interm	rs372167449	NA	NA	NA	NA	NA
chr1	40760608	40760609	G	A	0.1	alt	derived	interm	rs375174352	NA	NA	MXI1	MXI1_HUMAN.H11MO.1.A	2.5
chr1	40761097	40761098	G	T	0.1	alt	derived	interm	rs370660729	NA	NA	NA	NA	NA
chr1	40761238	40761239	G	T	0.1	alt	derived	interm	rs370699797	NA	NA	NA	NA	NA
[truncated: 138,917 more rows]
