# Supplementary material for: Denisovan introgression has shaped the immune system of present-day Papuans
Source: PLoS Genet. 2022 Dec 8;18(12):e1010470. doi: 10.1371/journal.pgen.1010470 (PMC9731433; doi:10.1371/journal.pgen.1010470)
Supplement: S3 Table — (TXT) [file pgen.1010470.s003.txt]

seqnames	start	end	REF	ALT	MAF	aoi	state_allele	allfreq	rsid	gene	distTSS	geneSymbol	providerName	alleleDiff
chr1	1234110	1234111	C	T	0	alt	derived	low	NA	NA	NA	ZSC31	ZSC31_HUMAN.H11MO.0.C	-2.7
chr1	1242001	1242002	A	G	0.1	alt	derived	interm	NA	SCNN1D	26186	NA	NA	NA
chr1	1246701	1246702	C	T	0	alt	derived	low	rs754240935	NA	NA	NA	NA	NA
chr1	1853998	1853999	C	T	0	alt	derived	low	rs767958283	NA	NA	ESR1	MA0112.2	-3.2
chr1	1854605	1854606	G	A	0	alt	derived	low	rs895919142	NA	NA	SP1	SP1_HUMAN.H11MO.0.A	-2.3
chr1	1862393	1862394	C	T	0	alt	derived	low	rs960717851	NA	NA	ZN586	ZN586_HUMAN.H11MO.0.C	-5.4
chr1	1871930	1871931	C	T	0	alt	derived	low	rs950720546	NA	NA	NA	NA	NA
chr1	1874020	1874021	G	C	0	alt	derived	low	rs959476109	NA	NA	EGR2	MA0472.2	9.6
chr1	1874127	1874128	C	T	0	alt	derived	low	rs1037038736	NA	NA	SP2	SP2_HUMAN.H11MO.0.A	-1.8
chr1	2921282	2921283	G	A	0	alt	derived	low	rs72629470	NA	NA	RBPJ	MA1116.1	7.1
chr1	2921417	2921418	C	G	0	alt	derived	low	rs72629471	NA	NA	TFAP2B(var.2)	MA0812.1	6.1
chr1	2921860	2921861	G	A	0	alt	derived	low	rs16823335	NA	NA	NA	NA	NA
chr1	2925497	2925498	C	T	0	alt	derived	low	rs946176	NA	NA	NA	NA	NA
chr1	2926379	2926380	T	C	0	alt	derived	low	rs2027262	NA	NA	NA	NA	NA
chr1	2926555	2926556	G	A	0	alt	derived	low	rs2027264	NA	NA	NA	NA	NA
chr1	2927678	2927679	C	T	0	alt	derived	low	rs12027883	NA	NA	NA	NA	NA
chr1	2940914	2940915	G	C	0	ref	not_determined	low	rs369821600	NA	NA	NA	NA	NA
chr1	2943908	2943909	C	T	0	ref	not_determined	low	rs12033336	NA	NA	NA	NA	NA
chr1	2954887	2954888	G	A	0	ref	not_determined	low	rs925699457	NA	NA	NA	NA	NA
chr1	2971140	2971141	T	C	0	alt	derived	low	rs10909869	NA	NA	NA	NA	NA
chr1	2972497	2972498	A	T	0.1	alt	derived	interm	rs12024636	NA	NA	NA	NA	NA
chr1	3062228	3062229	C	T	0	alt	derived	low	rs35602399	NA	NA	HIF1A	HIF1A_HUMAN.H11MO.0.C	-3.1
chr1	3062454	3062455	G	A	0	alt	ancestral	low	rs78117789	NA	NA	RARA(var.2)	MA0730.1	-9.4
chr1	3605282	3605283	G	A	0.2	alt	derived	interm	rs1885871	NA	NA	NA	NA	NA
chr1	3606642	3606643	A	G	0.2	alt	derived	interm	rs78495330	NA	NA	RFX2	RFX2_HUMAN.H11MO.1.A	-5.6
chr1	3659742	3659743	C	T	0.2	alt	derived	interm	rs2298223	TP73	90659	TFCP2	MA0145.3	-2
chr1	3660755	3660756	C	T	0.2	ref	ancestral	interm	rs368754225	TP73	91672	ZN770	ZN770_HUMAN.H11MO.0.C	-0.6
chr1	3661978	3661979	G	A	0.2	alt	derived	interm	rs372104472	TP73	92895	MAFK	MAFK_HUMAN.H11MO.1.A	-3
chr1	3666079	3666080	G	A	0.2	alt	derived	interm	rs76322599	NA	NA	OZF	OZF_HUMAN.H11MO.0.C	-5.1
chr1	3668213	3668214	T	C	0.2	alt	derived	interm	rs139770297	NA	NA	ZFX	ZFX_HUMAN.H11MO.1.A	2.8
chr1	3669500	3669501	A	G	0.2	alt	derived	interm	rs10910022	NA	NA	THAP1	MA0597.1	3.9
chr1	3673866	3673867	T	G	0.2	alt	derived	interm	rs79273351	NA	NA	NA	NA	NA
chr1	4010342	4010343	A	G	0	alt	derived	low	rs12046333	NA	NA	FOXO1	FOXO1_HUMAN.H11MO.0.A	1.4
chr1	4028550	4028551	A	G	0	alt	derived	low	rs76979594	NA	NA	NA	NA	NA
chr1	4029257	4029258	G	A	0	alt	derived	low	rs76856914	NA	NA	NA	NA	NA
chr1	4030055	4030056	G	A	0	alt	derived	low	rs74385856	NA	NA	NA	NA	NA
chr1	4032084	4032085	G	A	0	alt	derived	low	rs77075952	NA	NA	TFDP1	TFDP1_HUMAN.H11MO.0.C	-2.5
chr1	4035105	4035106	C	T	0	alt	derived	low	rs117329980	NA	NA	PIT1	PIT1_HUMAN.H11MO.0.C	-3.8
chr1	4037315	4037316	C	T	0	alt	derived	low	rs75916826	NA	NA	ZNF263	MA0528.1	3.4
chr1	4038849	4038850	T	C	0	alt	derived	low	rs141124131	NA	NA	ZN768	ZN768_HUMAN.H11MO.0.C	-7
chr1	4049021	4049022	T	G	0	alt	derived	low	rs150535300	NA	NA	NA	NA	NA
chr1	4049070	4049071	C	T	0	alt	derived	low	rs7413980	NA	NA	RARA	MA0729.1	5.7
chr1	4049110	4049111	A	G	0	alt	derived	low	rs143141992	NA	NA	THA11	THA11_HUMAN.H11MO.0.B	2.7
chr1	4054993	4054994	C	T	0.2	alt	derived	interm	rs79636570	NA	NA	KLF12	KLF12_HUMAN.H11MO.0.C	-7.9
chr1	4055230	4055231	T	C	0.2	alt	derived	interm	rs12040165	NA	NA	COE1	COE1_HUMAN.H11MO.0.A	0.6
chr1	4056264	4056265	C	T	0.2	alt	derived	interm	rs79762816	NA	NA	NA	NA	NA
chr1	4059209	4059210	G	C	0.2	alt	derived	interm	rs78989079	NA	NA	ZSC31	ZSC31_HUMAN.H11MO.0.C	3.3
chr1	4060261	4060262	G	A	0.2	alt	ancestral	interm	rs79626672	AJAP1	-654843	MAZ	MAZ_HUMAN.H11MO.0.A	-3.2
chr1	4090472	4090473	T	G	0.2	alt	derived	interm	rs74224227	AJAP1	-624632	NA	NA	NA
chr1	4091331	4091332	G	A	0.3	alt	derived	high	rs61127214	NA	NA	NA	NA	NA
chr1	4091561	4091562	G	A	0.3	alt	derived	high	rs59845410	NA	NA	NA	NA	NA
chr1	4092538	4092539	T	C	0.3	alt	derived	high	rs12028583	NA	NA	NA	NA	NA
chr1	4092942	4092943	G	A	0.3	alt	derived	high	rs78561413	NA	NA	NA	NA	NA
chr1	4092987	4092988	G	T	0.3	alt	derived	high	rs78036575	NA	NA	RORA(var.2)	MA0072.1	-5.4
chr1	4093350	4093351	A	C	0.3	alt	derived	high	rs12030507	NA	NA	SMAD3	SMAD3_HUMAN.H11MO.0.B	-4.5
chr1	4093449	4093450	C	T	0.3	alt	derived	high	rs12041356	NA	NA	NA	NA	NA
chr1	4093503	4093504	C	T	0.3	alt	derived	high	rs12041382	NA	NA	ETV2	ETV2_HUMAN.H11MO.0.B	-7.2
chr1	4093535	4093536	G	A	0.3	alt	derived	high	rs12033715	NA	NA	THB	THB_HUMAN.H11MO.0.C	-0.6
chr1	4094092	4094093	G	A	0.3	alt	derived	high	rs60561351	AJAP1	-621012	REST	MA0138.1	2.4
chr1	4094430	4094431	T	C	0.3	alt	ancestral	high	rs78425991	AJAP1	-620674	KLF5	MA0599.1	11.3
chr1	4095095	4095096	C	T	0.3	ref	ancestral	high	rs4313364	AJAP1	-620009	NA	NA	NA
chr1	4095339	4095340	C	T	0.3	alt	derived	high	rs58530053	AJAP1	-619765	ZN143	ZN143_HUMAN.H11MO.0.A	-4.5
chr1	4096671	4096672	A	G	0.3	alt	derived	high	rs78518153	AJAP1	-618433	NA	NA	NA
chr1	4096848	4096849	T	A	0.3	alt	derived	high	rs79157286	NA	NA	NA	NA	NA
chr1	4096999	4097000	A	G	0.3	alt	derived	high	rs12029034	NA	NA	NA	NA	NA
chr1	4097152	4097153	A	G	0.3	alt	derived	high	rs58758185	NA	NA	ZFP28	ZFP28_HUMAN.H11MO.0.C	-3.3
chr1	4100027	4100028	G	A	0.3	alt	derived	high	rs75901952	NA	NA	NA	NA	NA
chr1	4100055	4100056	G	A	0.3	alt	derived	high	rs76699481	NA	NA	ZN341	ZN341_HUMAN.H11MO.0.C	-1.1
chr1	4162248	4162249	T	C	0.1	alt	derived	interm	rs76163269	NA	NA	NA	NA	NA
chr1	4165089	4165090	G	A	0.1	alt	derived	interm	rs139350729	NA	NA	NA	NA	NA
chr1	4165584	4165585	G	A	0.1	alt	derived	interm	rs79336684	NA	NA	TFAP2A	MA0003.2	-4.6
chr1	4166736	4166737	C	G	0	alt	derived	low	rs933934203	NA	NA	ZNF263	MA0528.1	3.7
chr1	4166837	4166838	C	T	0.1	alt	derived	interm	rs78107359	NA	NA	ZN528	ZN528_HUMAN.H11MO.0.C	-1.8
chr1	4168697	4168698	G	T	0.1	alt	derived	interm	rs78714318	NA	NA	NA	NA	NA
chr1	4170078	4170079	C	T	0	alt	derived	low	rs999231224	NA	NA	HEN1	HEN1_HUMAN.H11MO.0.C	-3.5
chr1	4171956	4171957	C	T	0.1	alt	derived	interm	rs76985760	NA	NA	NA	NA	NA
chr1	4173077	4173078	A	G	0.1	alt	derived	interm	rs16840784	NA	NA	NA	NA	NA
chr1	4176170	4176171	T	G	0.1	alt	derived	interm	rs80006918	NA	NA	NA	NA	NA
chr1	4180806	4180807	C	T	0	alt	derived	low	rs114063298	NA	NA	REST	MA0138.1	2
chr1	4185513	4185514	A	G	0	alt	derived	low	rs78575258	NA	NA	NA	NA	NA
chr1	4186094	4186095	G	A	0	alt	ancestral	low	rs116143055	NA	NA	SOX9	SOX9_HUMAN.H11MO.0.B	-1
chr1	4187916	4187917	T	C	0	alt	derived	low	rs77049189	NA	NA	ZN436	ZN436_HUMAN.H11MO.0.C	2.1
chr1	4188046	4188047	G	C	0	alt	derived	low	rs76182970	NA	NA	RFX1	RFX1_HUMAN.H11MO.1.B	5
chr1	4188222	4188223	C	G	0	alt	ancestral	low	rs115870236	NA	NA	GLIS3	MA0737.1	8.2
chr1	4188737	4188738	T	C	0	alt	ancestral	low	rs114971145	NA	NA	NA	NA	NA
chr1	4188857	4188858	G	A	0	alt	derived	low	rs116546170	NA	NA	KLF5	MA0599.1	9.3
chr1	4188875	4188876	G	A	0	alt	derived	low	rs116034153	NA	NA	REST	MA0138.2	-4.8
chr1	4188903	4188904	T	C	0	alt	derived	low	rs116309039	NA	NA	ZN467	ZN467_HUMAN.H11MO.0.C	2.6
chr1	4188931	4188932	A	T	0	alt	derived	low	rs114110099	NA	NA	MTF1	MTF1_HUMAN.H11MO.0.C	-4.6
chr1	4189319	4189320	T	C	0	alt	ancestral	low	rs143173661	NA	NA	NA	NA	NA
chr1	4189359	4189360	T	C	0	alt	derived	low	rs141356199	NA	NA	SREBF1	MA0595.1	-5
chr1	4189422	4189423	T	G	0	alt	ancestral	low	rs115077691	NA	NA	ZNF263	MA0528.1	-9.4
chr1	4189443	4189444	G	A	0	alt	derived	low	rs117046895	NA	NA	SP1	SP1_HUMAN.H11MO.0.A	-1.5
chr1	4189484	4189485	C	G	0	alt	derived	low	rs143513678	NA	NA	NA	NA	NA
chr1	4189507	4189508	C	G	0	alt	ancestral	low	rs116144211	NA	NA	REST	MA0138.1	-2.8
chr1	4189599	4189600	A	T	0	alt	derived	low	rs115286620	NA	NA	NA	NA	NA
chr1	4189621	4189622	G	A	0	alt	derived	low	rs74775202	NA	NA	KLF1	KLF1_HUMAN.H11MO.0.A	-2
chr1	4189690	4189691	T	C	0	alt	ancestral	low	rs116402579	NA	NA	ZN320	ZN320_HUMAN.H11MO.0.C	1.3
chr1	4190167	4190168	G	A	0	alt	derived	low	rs55916310	NA	NA	ZN143	ZN143_HUMAN.H11MO.0.A	1.3
chr1	4190195	4190196	T	C	0	alt	ancestral	low	rs55649961	NA	NA	NA	NA	NA
chr1	4190242	4190243	A	G	0	alt	ancestral	low	rs56000451	NA	NA	THAP1	THAP1_HUMAN.H11MO.0.C	1.1
chr1	4190257	4190258	G	A	0	alt	derived	low	rs56222442	NA	NA	ZFP42	ZFP42_HUMAN.H11MO.0.A	5.6
chr1	4190982	4190983	C	T	0	alt	derived	low	rs188464494	NA	NA	GFI1	GFI1_HUMAN.H11MO.0.C	6
chr1	4190983	4190984	T	C	0	alt	ancestral	low	rs181611708	NA	NA	NA	NA	NA
chr1	4191047	4191048	A	T	0	alt	ancestral	low	rs78957505	NA	NA	NA	NA	NA
chr1	4191529	4191530	G	A	0	alt	derived	low	rs56260353	NA	NA	NA	NA	NA
chr1	4194778	4194779	A	C	0	alt	derived	low	rs75440192	NA	NA	NA	NA	NA
chr1	4200489	4200490	A	G	0	alt	derived	low	rs75359796	NA	NA	NA	NA	NA
chr1	4200657	4200658	C	A	0	alt	derived	low	rs78590447	NA	NA	ZN563	ZN563_HUMAN.H11MO.0.C	-4.3
chr1	4200669	4200670	A	G	0	alt	derived	low	NA	NA	NA	SP2	SP2_HUMAN.H11MO.0.A	1.9
chr1	4201498	4201499	G	A	0	alt	derived	low	rs115518111	NA	NA	RREB1	MA0073.1	-1.3
chr1	4210630	4210631	C	T	0	alt	derived	low	rs55952921	NA	NA	ZBTB7A	MA0750.1	-7.5
chr1	4212585	4212586	C	A	0	alt	derived	low	rs78342267	NA	NA	GLIS2	MA0736.1	-3.4
chr1	4212626	4212627	C	T	0	alt	derived	low	rs77995118	NA	NA	NA	NA	NA
chr1	4215254	4215255	G	A	0	alt	derived	low	rs140571333	NA	NA	ZN770	ZN770_HUMAN.H11MO.0.C	-1.4
chr1	4216781	4216782	C	T	0	alt	derived	low	rs114518589	NA	NA	GLIS3	MA0737.1	-8.7
chr1	4217222	4217223	T	C	0	alt	derived	low	rs116403423	NA	NA	ZN320	ZN320_HUMAN.H11MO.0.C	4.8
chr1	4217668	4217669	G	C	0	alt	derived	low	rs115140573	NA	NA	TFAP2C(var.3)	MA0815.1	9.4
chr1	4218781	4218782	A	G	0	alt	derived	low	rs75273656	NA	NA	NA	NA	NA
chr1	4220009	4220010	C	T	0	alt	derived	low	rs115194313	NA	NA	NA	NA	NA
chr1	4221318	4221319	A	G	0	alt	derived	low	rs116609430	NA	NA	CTCFL	CTCFL_HUMAN.H11MO.0.A	5
chr1	4221599	4221600	C	T	0	alt	ancestral	low	rs4614226	NA	NA	NA	NA	NA
chr1	4227091	4227092	T	C	0	alt	derived	low	rs79328779	NA	NA	NA	NA	NA
chr1	4228548	4228549	T	G	0	alt	derived	low	rs114722869	NA	NA	NA	NA	NA
chr1	4228980	4228981	G	A	0	alt	derived	low	rs78400195	NA	NA	ZNF740	MA0753.1	-4.9
chr1	4229842	4229843	G	A	0	alt	derived	low	rs56334208	NA	NA	TEAD1	TEAD1_HUMAN.H11MO.0.A	4.3
chr1	4230081	4230082	C	T	0	alt	derived	low	rs56106191	NA	NA	PATZ1	PATZ1_HUMAN.H11MO.0.C	-1.7
chr1	4230166	4230167	G	C	0	alt	derived	low	NA	NA	NA	RFX1	RFX1_HUMAN.H11MO.0.B	5.3
chr1	4230463	4230464	T	C	0	alt	derived	low	rs10915459	NA	NA	NA	NA	NA
chr1	4230615	4230616	T	G	0	alt	derived	low	rs76665400	NA	NA	MYOG	MYOG_HUMAN.H11MO.0.B	-7.2
chr1	4232362	4232363	C	A	0	alt	derived	low	rs12032430	NA	NA	KLF6	KLF6_HUMAN.H11MO.0.A	-4.6
chr1	4232981	4232982	A	T	0	alt	derived	low	rs12130304	NA	NA	NA	NA	NA
chr1	4706216	4706217	A	G	0	alt	derived	low	rs910454498	NA	NA	NA	NA	NA
chr1	4900821	4900822	G	A	0.2	alt	derived	interm	rs150389167	NA	NA	NA	NA	NA
chr1	4902773	4902774	G	A	0.2	alt	derived	interm	rs372523148	NA	NA	NA	NA	NA
chr1	4903676	4903677	T	A	0.2	alt	derived	interm	rs374314098	NA	NA	NA	NA	NA
chr1	4906171	4906172	T	C	0.2	alt	derived	interm	rs374468915	NA	NA	NA	NA	NA
chr1	4906644	4906645	A	T	0.2	alt	derived	interm	rs368155288	NA	NA	NA	NA	NA
chr1	4908463	4908464	C	T	0.2	alt	derived	interm	rs116912699	NA	NA	NA	NA	NA
chr1	4914439	4914440	T	C	0.2	alt	derived	interm	rs367585538	NA	NA	NA	NA	NA
chr1	4915335	4915336	A	G	0.2	alt	derived	interm	rs372117197	NA	NA	NA	NA	NA
chr1	4918306	4918307	C	G	0.2	alt	derived	interm	rs372726159	NA	NA	NA	NA	NA
chr1	4923473	4923474	G	A	0.2	alt	derived	interm	rs375411413	NA	NA	NA	NA	NA
chr1	4924864	4924865	T	A	0.2	alt	derived	interm	rs368549922	NA	NA	NA	NA	NA
chr1	4925589	4925590	A	G	0.2	alt	derived	interm	rs368240811	NA	NA	NA	NA	NA
chr1	4927070	4927071	G	C	0.2	alt	derived	interm	rs376450125	NA	NA	NA	NA	NA
chr1	4927243	4927244	C	A	0.2	alt	derived	interm	rs370958385	NA	NA	NA	NA	NA
chr1	5194342	5194343	G	A	0	alt	derived	low	rs16840027	NA	NA	NA	NA	NA
chr1	5194582	5194583	C	T	0	alt	derived	low	rs75377559	NA	NA	KLF5	MA0599.1	-11.3
chr1	5195449	5195450	C	T	0	alt	derived	low	rs74449054	NA	NA	ZN770	ZN770_HUMAN.H11MO.0.C	-1.5
chr1	5198160	5198161	G	A	0	alt	derived	low	rs117749227	NA	NA	NA	NA	NA
chr1	5198368	5198369	C	G	0	alt	derived	low	rs80174213	NA	NA	NA	NA	NA
chr1	5199158	5199159	C	T	0	alt	derived	low	rs79979050	NA	NA	NA	NA	NA
chr1	5202453	5202454	T	C	0	alt	derived	low	rs75308658	NA	NA	NA	NA	NA
chr1	5203061	5203062	G	A	0	alt	derived	low	rs117292664	NA	NA	NA	NA	NA
chr1	5203743	5203744	C	T	0	alt	derived	low	rs75108641	NA	NA	ZBTB7C	MA0695.1	4.4
chr1	5206977	5206978	G	A	0	alt	derived	low	rs80140748	NA	NA	COT1	COT1_HUMAN.H11MO.0.C	-1.4
chr1	5209712	5209713	G	T	0	alt	derived	low	rs189391360	NA	NA	NA	NA	NA
chr1	5209713	5209714	T	G	0	alt	derived	low	rs181429355	NA	NA	NA	NA	NA
chr1	5210734	5210735	C	T	0	alt	derived	low	rs75478952	NA	NA	ZN563	ZN563_HUMAN.H11MO.0.C	-2.3
chr1	5215859	5215860	G	A	0	alt	derived	low	rs76168029	NA	NA	ATF7	MA0834.1	-5.9
chr1	5216254	5216255	C	T	0	alt	derived	low	rs79653305	NA	NA	NA	NA	NA
chr1	5216897	5216898	T	C	0	alt	derived	low	rs78626147	NA	NA	NA	NA	NA
chr1	5219725	5219726	C	T	0	alt	derived	low	rs150951884	NA	NA	NA	NA	NA
chr1	5223091	5223092	C	T	0	alt	derived	low	rs138111107	NA	NA	P63	P63_HUMAN.H11MO.0.A	2.3
chr1	5233803	5233804	C	T	0	alt	derived	low	rs10492927	NA	NA	NA	NA	NA
chr1	5234354	5234355	G	A	0	alt	derived	low	rs117916950	NA	NA	NA	NA	NA
chr1	5238361	5238362	C	T	0	alt	derived	low	rs75492493	NA	NA	NA	NA	NA
chr1	5240697	5240698	C	T	0	alt	derived	low	rs117641639	NA	NA	NA	NA	NA
chr1	5245128	5245129	G	A	0	alt	derived	low	rs142746455	NA	NA	NA	NA	NA
chr1	5247006	5247007	T	C	0	alt	derived	low	rs16840108	NA	NA	NA	NA	NA
chr1	5247037	5247038	A	G	0	alt	derived	low	rs78913789	NA	NA	NA	NA	NA
chr1	5255935	5255936	C	T	0	alt	derived	low	rs139217172	NA	NA	ZN121	ZN121_HUMAN.H11MO.0.C	2.5
chr1	11662668	11662669	A	C	0.1	alt	derived	interm	rs78734086	NA	NA	NA	NA	NA
chr1	11662741	11662742	G	A	0.1	alt	derived	interm	rs76933784	NA	NA	ZFX	ZFX_HUMAN.H11MO.1.A	-2.8
chr1	11664213	11664214	C	T	0.1	ref	ancestral	interm	rs4263998	NA	NA	NA	NA	NA
chr1	11667284	11667285	A	T	0.1	alt	derived	interm	rs74225596	NA	NA	HSF2	MA0770.1	-4.3
chr1	11667386	11667387	G	A	0.1	alt	derived	interm	rs141074963	NA	NA	THAP1	THAP1_HUMAN.H11MO.0.C	-2
chr1	11669099	11669100	G	A	0.1	alt	derived	interm	rs187197468	NA	NA	SP1	MA0079.3	5.6
chr1	11671370	11671371	C	T	0.1	alt	derived	interm	rs74810098	NA	NA	NA	NA	NA
chr1	11671909	11671910	T	C	0.1	alt	ancestral	interm	rs75598045	NA	NA	MXI1	MXI1_HUMAN.H11MO.0.A	4.1
chr1	11672334	11672335	A	G	0.1	alt	derived	interm	rs74225597	NA	NA	NA	NA	NA
chr1	11672453	11672454	A	G	0.1	alt	derived	interm	rs74678876	NA	NA	NA	NA	NA
chr1	11674257	11674258	C	T	0.1	alt	derived	interm	rs76357487	NA	NA	NA	NA	NA
chr1	11674300	11674301	C	T	0.1	alt	derived	interm	rs80234474	NA	NA	IRF1	MA0050.1	-3.1
chr1	11675227	11675228	G	T	0.1	alt	derived	interm	rs79899060	NA	NA	NA	NA	NA
chr1	11675334	11675335	C	T	0.1	alt	derived	interm	rs78148302	NA	NA	ZN263	ZN263_HUMAN.H11MO.0.A	-0.4
chr1	11681862	11681863	C	T	0.1	alt	derived	interm	rs370006248	NA	NA	ESR1	MA0112.2	-3.6
chr1	11683260	11683261	C	G	0.1	alt	derived	interm	rs77237527	NA	NA	EGR1	MA0162.2	7.9
chr1	11693330	11693331	C	A	0.1	alt	derived	interm	rs145136042	NA	NA	ZN770	ZN770_HUMAN.H11MO.1.C	-5.8
chr1	11696496	11696497	G	A	0.1	alt	derived	interm	rs74642010	NA	NA	NA	NA	NA
chr1	11696540	11696541	C	T	0.1	alt	derived	interm	rs78550207	NA	NA	NA	NA	NA
chr1	11696618	11696619	G	T	0.1	alt	derived	interm	rs76805558	NA	NA	WT1	WT1_HUMAN.H11MO.0.C	-4.8
chr1	11696775	11696776	T	C	0.1	alt	derived	interm	rs74440329	NA	NA	NA	NA	NA
chr1	11697074	11697075	A	G	0.1	alt	derived	interm	rs75416295	NA	NA	NA	NA	NA
chr1	11697851	11697852	G	C	0.1	alt	derived	interm	rs74513374	NA	NA	NR1H4	NR1H4_HUMAN.H11MO.0.B	-2.5
chr1	11698705	11698706	G	A	0.1	alt	derived	interm	rs75853269	NA	NA	NA	NA	NA
chr1	11699206	11699207	G	A	0.1	alt	derived	interm	rs79986228	NA	NA	ZN322	ZN322_HUMAN.H11MO.0.B	-4.2
chr1	11699936	11699937	T	G	0.1	alt	derived	interm	rs146174746	NA	NA	NA	NA	NA
chr1	11860474	11860475	G	A	0.2	alt	derived	interm	rs35529390	NA	NA	BCL6B	MA0731.1	-7.3
chr1	11860775	11860776	G	C	0.2	alt	derived	interm	rs36015380	AGTRAP	64564	ZN263	ZN263_HUMAN.H11MO.0.A	-3.7
chr1	11862214	11862215	T	C	0.2	ref	ancestral	interm	rs9651118	AGTRAP	66003	FOXO3	FOXO3_HUMAN.H11MO.0.B	2.3
chr1	11862460	11862461	C	T	0.1	alt	derived	interm	rs750063620	AGTRAP	66249	NA	NA	NA
chr1	11876093	11876094	G	A	0.2	alt	derived	interm	rs370379218	NPPA	31746	NA	NA	NA
chr1	11877970	11877971	T	C	0.2	alt	derived	interm	rs778205541	NA	NA	NA	NA	NA
chr1	11878953	11878954	C	A	0.2	alt	derived	interm	rs377354871	NA	NA	ZN121	ZN121_HUMAN.H11MO.0.C	-3.7
chr1	11881389	11881390	C	T	0.2	alt	derived	interm	rs951015298	NA	NA	MYOD1	MYOD1_HUMAN.H11MO.0.A	7.2
chr1	11882421	11882422	T	G	0.2	alt	derived	interm	rs371437578	NA	NA	WT1	WT1_HUMAN.H11MO.1.B	-1.3
chr1	11884947	11884948	G	A	0.2	alt	derived	interm	rs145827218	NA	NA	NA	NA	NA
chr1	11886078	11886079	C	T	0.2	alt	derived	interm	rs367973168	NA	NA	FOXH1	MA0479.1	9.9
chr1	11894852	11894853	G	A	0.2	alt	derived	interm	rs374750162	NA	NA	ZNF41	ZNF41_HUMAN.H11MO.0.C	1.4
chr1	11900129	11900130	G	A	0.2	alt	derived	interm	rs374856926	NA	NA	ZN335	ZN335_HUMAN.H11MO.0.A	-4.7
chr1	11900808	11900809	C	T	0.2	alt	derived	interm	rs959215618	CLCN6	34541	NA	NA	NA
chr1	11902220	11902221	C	G	0.2	alt	derived	interm	rs945185658	CLCN6	35953	ZIC3	ZIC3_HUMAN.H11MO.0.B	-3.3
chr1	11905995	11905996	C	A	0.2	alt	derived	interm	rs5066	CLCN6	39728	CTCFL	MA1102.1	-2.8
chr1	12136436	12136437	C	T	0.1	alt	derived	interm	rs370272645	NA	NA	NA	NA	NA
chr1	12283588	12283589	G	A	0.1	alt	derived	interm	rs149215622	NA	NA	PPARA::RXRA	MA1148.1	1.3
chr1	12284064	12284065	G	A	0.1	alt	derived	interm	rs376377929	NA	NA	ZN121	ZN121_HUMAN.H11MO.0.C	2.5
chr1	12284141	12284142	G	C	0.1	alt	derived	interm	rs137887165	NA	NA	ZN770	ZN770_HUMAN.H11MO.1.C	-6
chr1	12307727	12307728	T	C	0.1	alt	derived	interm	rs961954871	NA	NA	NA	NA	NA
chr1	12307839	12307840	C	T	0.1	alt	derived	interm	rs372398232	NA	NA	RXRA	RXRA_HUMAN.H11MO.0.A	2.8
chr1	12445200	12445201	C	T	0.1	alt	derived	interm	rs375229613	DHRS3	232536	NA	NA	NA
chr1	12579912	12579913	C	T	0.1	alt	derived	interm	rs374456662	NA	NA	MYOD1	MYOD1_HUMAN.H11MO.0.A	7.2
chr1	12580432	12580433	G	A	0.2	alt	derived	interm	rs142905182	NA	NA	PAX5	MA0014.2	-0.9
chr1	12604575	12604576	A	G	0	alt	derived	low	rs79924021	NA	NA	NA	NA	NA
chr1	12608165	12608166	G	C	0	alt	derived	low	rs75450598	NA	NA	ZN449	ZN449_HUMAN.H11MO.0.C	-6
chr1	12621789	12621790	A	C	0	alt	derived	low	rs76112322	NA	NA	NR1H4	NR1H4_HUMAN.H11MO.0.B	-1.8
chr1	12629874	12629875	G	A	0	alt	derived	low	rs12030398	NA	NA	NA	NA	NA
chr1	12633102	12633103	C	T	0	alt	derived	low	rs77155474	NA	NA	ZIC3	MA0697.1	-5.5
chr1	12633465	12633466	C	T	0	alt	derived	low	rs79708184	NA	NA	YY2	MA0748.1	-4.1
chr1	12634034	12634035	T	G	0	alt	derived	low	rs4300229	NA	NA	ZN563	ZN563_HUMAN.H11MO.0.C	-1.2
chr1	12635264	12635265	A	C	0	alt	derived	low	rs147416198	NA	NA	ZN768	ZN768_HUMAN.H11MO.0.C	2.4
chr1	12636035	12636036	G	T	0	alt	derived	low	rs78821424	NA	NA	TFAP4	TFAP4_HUMAN.H11MO.0.A	-5.8
chr1	12636417	12636418	T	C	0	alt	derived	low	rs146855643	NA	NA	NFKB1	MA0105.4	8
chr1	12639289	12639290	C	T	0	alt	derived	low	rs12041395	NA	NA	ZN320	ZN320_HUMAN.H11MO.0.C	-2.9
chr1	12639875	12639876	A	C	0	alt	derived	low	rs77434180	NA	NA	PBX1	MA0070.1	-2.2
chr1	12640461	12640462	C	G	0	alt	derived	low	rs2275873	NA	NA	NA	NA	NA
chr1	12642243	12642244	T	G	0	alt	derived	low	rs12029485	NA	NA	NA	NA	NA
chr1	12648131	12648132	C	T	0	alt	derived	low	rs12045048	NA	NA	HIC2	MA0738.1	-8.7
chr1	14442917	14442918	C	T	0	alt	derived	low	rs116376930	NA	NA	NA	NA	NA
chr1	14444111	14444112	G	A	0	alt	derived	low	rs76326472	NA	NA	SP1	MA0079.3	-9.5
chr1	14445608	14445609	A	T	0.1	alt	derived	interm	rs140972798	NA	NA	NA	NA	NA
chr1	14448606	14448607	G	C	0.1	alt	derived	interm	rs146313315	NA	NA	NA	NA	NA
chr1	14452125	14452126	G	A	0.1	alt	derived	interm	rs78564139	NA	NA	NA	NA	NA
chr1	14452807	14452808	G	A	0.1	ref	ancestral	interm	rs1001727394	NA	NA	NA	NA	NA
chr1	14455553	14455554	C	T	0.1	alt	derived	interm	rs138948213	NA	NA	NA	NA	NA
chr1	14457930	14457931	G	A	0.1	alt	derived	interm	rs139653623	NA	NA	NA	NA	NA
chr1	14482514	14482515	G	T	0	alt	derived	low	NA	NA	NA	NA	NA	NA
chr1	14496898	14496899	G	A	0	alt	derived	low	rs145843077	NA	NA	NA	NA	NA
chr1	14498292	14498293	A	G	0	alt	derived	low	rs150377100	NA	NA	NA	NA	NA
chr1	14501638	14501639	A	G	0	alt	derived	low	rs143427564	NA	NA	NA	NA	NA
chr1	14511616	14511617	G	A	0	alt	derived	low	rs375589528	NA	NA	NA	NA	NA
chr1	14526153	14526154	G	A	0.3	alt	ancestral	high	rs72644406	NA	NA	NA	NA	NA
chr1	14527518	14527519	C	G	0.3	alt	derived	high	rs16853785	NA	NA	NA	NA	NA
chr1	14530135	14530136	A	C	0.3	alt	derived	high	rs16853788	NA	NA	NA	NA	NA
chr1	14536706	14536707	G	T	0.3	ref	ancestral	high	rs10928052	NA	NA	NA	NA	NA
chr1	14550079	14550080	T	C	0.3	alt	derived	high	rs150449966	NA	NA	NA	NA	NA
chr1	14550601	14550602	G	A	0.3	alt	derived	high	rs72644418	NA	NA	NA	NA	NA
chr1	14553168	14553169	T	G	0.3	alt	derived	high	rs55735094	NA	NA	NA	NA	NA
chr1	14554207	14554208	T	C	0.3	alt	derived	high	rs72644420	NA	NA	NA	NA	NA
chr1	14558975	14558976	G	T	0.2	alt	derived	interm	rs144707056	NA	NA	NA	NA	NA
chr1	14559652	14559653	G	A	0.2	alt	derived	interm	rs72644424	NA	NA	NA	NA	NA
chr1	14560109	14560110	A	G	0.2	alt	derived	interm	rs141414584	NA	NA	NA	NA	NA
chr1	14564701	14564702	G	A	0.3	alt	derived	high	rs1953828	NA	NA	FOXP1	MA0481.2	3.9
chr1	14565043	14565044	A	G	0.3	alt	derived	high	rs56264750	NA	NA	ANDR	ANDR_HUMAN.H11MO.0.A	-2.8
chr1	14569165	14569166	G	C	0.3	alt	derived	high	rs72644429	NA	NA	NA	NA	NA
chr1	14570191	14570192	C	T	0.3	alt	derived	high	rs72644430	NA	NA	NA	NA	NA
chr1	14571010	14571011	C	T	0.3	alt	derived	high	rs16853843	NA	NA	VDR	VDR_HUMAN.H11MO.0.A	-2.1
chr1	14573900	14573901	G	A	0.2	alt	derived	interm	rs72644433	NA	NA	NA	NA	NA
chr1	14575579	14575580	C	T	0.3	alt	derived	high	rs72644435	NA	NA	NA	NA	NA
chr1	14575672	14575673	C	T	0.3	alt	derived	high	rs74886821	NA	NA	NA	NA	NA
chr1	14591599	14591600	A	G	0.2	alt	derived	interm	rs75318850	NA	NA	NA	NA	NA
chr1	14592705	14592706	C	T	0.2	alt	derived	interm	rs80201832	NA	NA	NA	NA	NA
chr1	14594575	14594576	A	G	0.2	alt	derived	interm	rs77392069	NA	NA	GLIS2	MA0736.1	4.7
chr1	14600852	14600853	C	G	0.2	alt	derived	interm	rs79320521	NA	NA	RREB1	MA0073.1	-3.8
chr1	14601677	14601678	T	G	0.2	alt	derived	interm	rs74427618	NA	NA	E2F4	E2F4_HUMAN.H11MO.0.A	4.8
chr1	14604302	14604303	T	C	0.2	alt	derived	interm	rs78368522	NA	NA	NA	NA	NA
chr1	14604519	14604520	A	G	0.2	alt	derived	interm	rs77823397	NA	NA	MTF1	MA0863.1	6.1
chr1	14612626	14612627	T	C	0.2	alt	derived	interm	rs76282923	NA	NA	NA	NA	NA
chr1	14615321	14615322	T	C	0.2	alt	derived	interm	rs142707962	NA	NA	NA	NA	NA
chr1	14617774	14617775	C	T	0.2	alt	derived	interm	rs143829554	NA	NA	SP1	SP1_HUMAN.H11MO.0.A	-6.3
chr1	15403797	15403798	G	A	0.1	alt	derived	interm	rs12024597	NA	NA	NA	NA	NA
chr1	15404407	15404408	C	T	0.1	alt	derived	interm	rs12032870	NA	NA	ZEB1	ZEB1_HUMAN.H11MO.0.A	3.6
chr1	15408854	15408855	T	G	0.1	alt	derived	interm	rs766123	NA	NA	NA	NA	NA
chr1	15411720	15411721	G	T	0.1	alt	derived	interm	rs12032704	NA	NA	NA	NA	NA
chr1	15412796	15412797	T	C	0.1	alt	derived	interm	rs72639897	NA	NA	NA	NA	NA
chr1	15412893	15412894	A	G	0.1	alt	derived	interm	rs72639898	NA	NA	NA	NA	NA
chr1	15413459	15413460	C	T	0.1	alt	derived	interm	rs12036611	NA	NA	NA	NA	NA
chr1	15414448	15414449	T	G	0.1	alt	derived	interm	rs72639901	NA	NA	NA	NA	NA
chr1	15419900	15419901	G	A	0.1	alt	derived	interm	rs12036148	NA	NA	NA	NA	NA
chr1	15650336	15650337	T	C	0.1	alt	derived	interm	rs147387160	TMEM51	171309	NA	NA	NA
chr1	15658298	15658299	A	G	0.1	alt	derived	interm	rs146130175	NA	NA	ZN331	ZN331_HUMAN.H11MO.0.C	2.1
chr1	15662630	15662631	C	T	0.1	alt	derived	interm	rs369158506	NA	NA	PBX2	MA1113.1	-4.7
chr1	15673364	15673365	T	C	0.1	alt	derived	interm	rs147471557	TMEM51	194337	NA	NA	NA
chr1	15675830	15675831	T	C	0.1	alt	derived	interm	rs368271770	TMEM51	196803	ZNF282	MA1154.1	3.4
chr1	15677160	15677161	C	T	0.1	alt	derived	interm	rs536365046	TMEM51	198133	ZN768	ZN768_HUMAN.H11MO.0.C	7
chr1	15677998	15677999	C	G	0.1	alt	derived	interm	rs377413147	TMEM51	198971	NA	NA	NA
chr1	15681451	15681452	T	C	0.1	alt	derived	interm	rs545304874	NA	NA	NA	NA	NA
chr1	15689055	15689056	A	C	0.1	alt	derived	interm	rs373616719	NA	NA	NA	NA	NA
chr1	15690988	15690989	C	T	0.1	alt	derived	interm	rs375808900	NA	NA	PTF1A	PTF1A_HUMAN.H11MO.0.B	-1.5
chr1	15693194	15693195	G	A	0.1	alt	derived	interm	rs114663657	NA	NA	NA	NA	NA
chr1	15693714	15693715	A	G	0.1	alt	derived	interm	rs368116936	NA	NA	NA	NA	NA
chr1	15694220	15694221	A	T	0.1	alt	derived	interm	rs368548405	NA	NA	ZN140	ZN140_HUMAN.H11MO.0.C	-4.6
chr1	15700290	15700291	C	T	0.2	alt	derived	interm	rs369910787	NA	NA	ZN140	ZN140_HUMAN.H11MO.0.C	0.5
chr1	15704286	15704287	T	C	0.2	alt	derived	interm	rs373082743	TMEM51	225259	NA	NA	NA
chr1	15704989	15704990	C	T	0.2	alt	derived	interm	rs377056724	TMEM51	225962	SALL4	SALL4_HUMAN.H11MO.0.B	-1.5
chr1	15705359	15705360	T	C	0.2	alt	derived	interm	rs374343896	NA	NA	NA	NA	NA
chr1	15706326	15706327	G	A	0.2	alt	derived	interm	rs149902642	NA	NA	NA	NA	NA
chr1	15707232	15707233	A	C	0.2	alt	derived	interm	rs373004740	NA	NA	ZN331	ZN331_HUMAN.H11MO.0.C	-3.7
chr1	15707620	15707621	T	G	0.2	alt	derived	interm	rs370867762	NA	NA	ZN547	ZN547_HUMAN.H11MO.0.C	4.5
chr1	15707786	15707787	C	T	0.2	alt	derived	interm	rs373979556	NA	NA	HEY1	MA0823.1	-10
chr1	15708268	15708269	G	A	0.2	alt	derived	interm	rs181536416	NA	NA	SPIB	SPIB_HUMAN.H11MO.0.A	-1.2
chr1	15709352	15709353	G	A	0.2	ref	ancestral	interm	rs74526023	NA	NA	EGR2	EGR2_HUMAN.H11MO.0.A	-4
chr1	15711542	15711543	T	C	0.2	alt	derived	interm	rs376085290	TMEM51	232515	TFAP2C	MA0524.1	2.3
chr1	15715399	15715400	G	C	0.2	alt	derived	interm	rs373377580	NA	NA	NA	NA	NA
chr1	15717398	15717399	G	A	0.2	alt	derived	interm	rs371226367	NA	NA	SOX10	SOX10_HUMAN.H11MO.0.B	2.9
chr1	15719849	15719850	G	A	0.2	alt	derived	interm	rs377548370	NA	NA	NA	NA	NA
chr1	15721421	15721422	G	A	0.2	alt	derived	interm	rs368916048	NA	NA	ANDR	ANDR_HUMAN.H11MO.0.A	1.3
chr1	15723278	15723279	C	A	0.2	alt	derived	interm	rs370129903	NA	NA	ZFX	ZFX_HUMAN.H11MO.1.A	-3.3
chr1	15728243	15728244	C	T	0.2	alt	derived	interm	rs370801632	TMEM51	249216	PO3F1	PO3F1_HUMAN.H11MO.0.C	3.6
chr1	15915736	15915737	G	A	0	alt	derived	low	rs117526463	NA	NA	OSR2	OSR2_HUMAN.H11MO.0.C	-1.5
chr1	15934599	15934600	G	C	0	alt	derived	low	rs145645805	NA	NA	EGR1	MA0162.2	10.8
chr1	15946284	15946285	T	C	0	alt	derived	low	rs117620063	NA	NA	NA	NA	NA
chr1	15949799	15949800	G	A	0	alt	derived	low	rs118127499	NA	NA	NA	NA	NA
chr1	15957344	15957345	T	C	0	alt	derived	low	rs150665153	NA	NA	NA	NA	NA
chr1	15957879	15957880	G	A	0	alt	derived	low	rs140811823	NA	NA	NA	NA	NA
chr1	15958488	15958489	A	T	0	alt	derived	low	rs140267730	NA	NA	IRF5	MA1420.1	2.7
chr1	15958888	15958889	C	T	0	alt	derived	low	rs138549406	NA	NA	NA	NA	NA
chr1	15960960	15960961	C	G	0	alt	derived	low	rs147242759	NA	NA	NA	NA	NA
chr1	15961539	15961540	A	G	0	alt	derived	low	rs146501056	NA	NA	ZN121	ZN121_HUMAN.H11MO.0.C	-1.8
chr1	15963056	15963057	C	T	0	alt	derived	low	rs147087410	NA	NA	RBPJ	MA1116.1	7.1
chr1	15963713	15963714	C	A	0	alt	derived	low	rs74818214	NA	NA	FOXP1	MA0481.1	-4.6
chr1	15966580	15966581	A	C	0	alt	derived	low	rs150943248	NA	NA	SOX4	MA0867.1	-5.7
chr1	15967864	15967865	G	C	0	alt	derived	low	rs147803846	NA	NA	ZN770	ZN770_HUMAN.H11MO.0.C	-7.5
chr1	15974585	15974586	T	C	0	alt	derived	low	rs147364921	NA	NA	FOXP1	MA0481.2	3
chr1	15979912	15979913	C	T	0	alt	derived	low	rs141416759	NA	NA	NA	NA	NA
chr1	15987175	15987176	A	G	0	alt	derived	low	rs3738648	NA	NA	NFIC::TLX1	MA0119.1	-2
chr1	15987473	15987474	T	C	0	alt	derived	low	rs143305830	NA	NA	NA	NA	NA
chr1	15993727	15993728	G	T	0	alt	derived	low	rs150977767	NA	NA	NA	NA	NA
chr1	15993911	15993912	C	T	0	alt	derived	low	rs117887349	NA	NA	NA	NA	NA
chr1	15995724	15995725	G	C	0	alt	derived	low	rs78281399	NA	NA	ZN563	ZN563_HUMAN.H11MO.1.C	2.9
chr1	15995846	15995847	C	T	0	alt	derived	low	rs144647299	NA	NA	RFX5	MA0510.1	-10.1
chr1	15997037	15997038	A	G	0	alt	derived	low	rs144267799	NA	NA	NA	NA	NA
chr1	15997487	15997488	T	C	0	alt	derived	low	rs139396097	NA	NA	ZFP42	ZFP42_HUMAN.H11MO.0.A	0.6
chr1	16003230	16003231	C	T	0	alt	derived	low	rs141425689	NA	NA	SREBF1	MA0595.1	-3.8
chr1	16008773	16008774	G	A	0	alt	derived	low	rs148917940	NA	NA	NA	NA	NA
chr1	16011372	16011373	C	T	0	alt	derived	low	rs147152598	NA	NA	ETV1	ETV1_HUMAN.H11MO.0.A	5.6
chr1	16012767	16012768	C	T	0	alt	derived	low	rs142407912	NA	NA	NA	NA	NA
chr1	16013096	16013097	C	T	0	alt	derived	low	rs140647440	NA	NA	ZN770	ZN770_HUMAN.H11MO.1.C	-6.4
chr1	16015510	16015511	G	A	0	alt	derived	low	rs145833913	NA	NA	WT1	WT1_HUMAN.H11MO.0.C	-4.8
chr1	16017075	16017076	G	A	0	alt	derived	low	rs138937418	NA	NA	NA	NA	NA
chr1	16022288	16022289	C	T	0	alt	derived	low	rs150818926	NA	NA	ZEB1	MA0103.2	-2.1
chr1	16026859	16026860	T	C	0	alt	derived	low	rs148586304	NA	NA	ZN263	ZN263_HUMAN.H11MO.0.A	1
chr1	16026981	16026982	C	G	0	alt	derived	low	rs142792821	NA	NA	ZN770	ZN770_HUMAN.H11MO.0.C	-1.7
chr1	16028217	16028218	C	T	0	alt	derived	low	rs191063208	NA	NA	SP4	MA0685.1	-6.7
chr1	16033334	16033335	G	A	0	alt	derived	low	rs117276475	NA	NA	NA	NA	NA
chr1	16045774	16045775	G	A	0	alt	derived	low	rs144465444	NA	NA	NA	NA	NA
chr1	16048191	16048192	G	C	0	alt	derived	low	rs117390718	NA	NA	NA	NA	NA
chr1	16048769	16048770	G	A	0	alt	derived	low	rs140530880	NA	NA	NA	NA	NA
chr1	16056027	16056028	C	T	0	alt	derived	low	rs117736576	NA	NA	CREB1	MA0018.1	-1.4
chr1	16059464	16059465	G	A	0	alt	derived	low	rs144472572	NA	NA	NFIC	NFIC_HUMAN.H11MO.0.A	-0.8
chr1	16060611	16060612	G	A	0	alt	derived	low	rs150699153	NA	NA	USF2	USF2_HUMAN.H11MO.0.A	-0.7
chr1	16062099	16062100	G	A	0	alt	derived	low	rs148274646	NA	NA	KLF1	KLF1_HUMAN.H11MO.0.A	-5.8
chr1	16069525	16069526	C	T	0	alt	derived	low	rs41268336	NA	NA	HEN1	HEN1_HUMAN.H11MO.0.C	-5.7
chr1	16069735	16069736	G	A	0	alt	derived	low	rs140761544	NA	NA	TFAP2A	MA0003.1	-1.9
chr1	16071722	16071723	A	G	0	alt	derived	low	rs143827473	NA	NA	COT1	COT1_HUMAN.H11MO.0.C	1.1
chr1	16071899	16071900	A	G	0	alt	derived	low	rs185100031	NA	NA	NA	NA	NA
chr1	16073611	16073612	C	G	0	alt	derived	low	rs186403493	NA	NA	NA	NA	NA
chr1	16417579	16417580	G	A	0	alt	derived	low	rs192297498	NA	NA	NA	NA	NA
chr1	16418025	16418026	C	T	0	alt	derived	low	rs28524707	NA	NA	TP63	MA0525.2	-1.2
chr1	16425280	16425281	T	A	0.1	alt	derived	interm	rs371933817	NA	NA	SMAD3	SMAD3_HUMAN.H11MO.0.B	-0.5
chr1	16429537	16429538	G	A	0.1	alt	derived	interm	rs565381036	NA	NA	SOX2	SOX2_HUMAN.H11MO.0.A	7.2
chr1	16449638	16449639	G	A	0.2	alt	derived	interm	rs374840714	FAM131C	-49518	EGR1	MA0162.3	-9.5
chr1	16450543	16450544	C	T	0.2	alt	derived	interm	rs368060902	FAM131C	-50423	OLIG2	OLIG2_HUMAN.H11MO.0.B	3.1
chr1	16451385	16451386	C	T	0.2	alt	derived	interm	rs372137888	FAM131C	-51265	TAF1	TAF1_HUMAN.H11MO.0.A	-4.1
chr1	16451559	16451560	G	A	0.2	alt	derived	interm	rs373108711	FAM131C	-51439	ESR1	MA0112.2	-1.6
chr1	16453301	16453302	C	A	0.2	alt	derived	interm	rs987681617	NA	NA	NA	NA	NA
chr1	16453590	16453591	G	T	0.2	alt	derived	interm	rs374060387	NA	NA	NR5A2	NR5A2_HUMAN.H11MO.0.B	-5.8
chr1	16457352	16457353	T	G	0.2	alt	derived	interm	rs367991164	NA	NA	NA	NA	NA
chr1	16458071	16458072	G	A	0.2	alt	derived	interm	rs373556557	NA	NA	NA	NA	NA
chr1	16458715	16458716	G	A	0.2	alt	derived	interm	rs372191320	NA	NA	ZSC31	ZSC31_HUMAN.H11MO.0.C	1.5
chr1	16460027	16460028	T	C	0.2	alt	derived	interm	rs374827051	NA	NA	NA	NA	NA
chr1	16461211	16461212	C	T	0.2	alt	derived	interm	rs374816417	NA	NA	NA	NA	NA
chr1	16497513	16497514	C	T	0	alt	derived	low	rs372692766	NA	NA	ZN121	ZN121_HUMAN.H11MO.0.C	-4.1
chr1	16569018	16569019	G	C	0.1	alt	ancestral	interm	rs2863846	NA	NA	NA	NA	NA
chr1	16569406	16569407	C	T	0.1	alt	derived	interm	rs61769793	NA	NA	ZEB1	MA0103.3	-5.5
chr1	16572267	16572268	A	G	0.1	alt	derived	interm	rs61769794	FBXO42	106681	NA	NA	NA
chr1	16589100	16589101	G	A	0	ref	not_determined	low	rs188550311	NA	NA	ZN329	ZN329_HUMAN.H11MO.0.C	-4.4
chr1	16589885	16589886	C	T	0	ref	not_determined	low	rs374358874	NA	NA	NA	NA	NA
chr1	16596437	16596438	G	A	0.1	alt	derived	interm	rs61769820	NA	NA	SP1	SP1_HUMAN.H11MO.0.A	-4.9
chr1	16614083	16614084	A	G	0	ref	not_determined	low	NA	NA	NA	NA	NA	NA
chr1	16614587	16614588	T	C	0.1	alt	derived	interm	rs369862383	NA	NA	ZN502	ZN502_HUMAN.H11MO.0.C	1.1
chr1	16618193	16618194	G	A	0.1	alt	derived	interm	rs183508090	NA	NA	NA	NA	NA
chr1	16620366	16620367	G	C	0.1	alt	derived	interm	rs181466896	FBXO42	58582	NA	NA	NA
chr1	16629769	16629770	G	C	0.1	alt	derived	interm	rs370490830	NA	NA	EWSR1-FLI1	MA0149.1	-3.4
chr1	16633123	16633124	T	A	0.1	alt	derived	interm	rs61769834	NA	NA	NA	NA	NA
chr1	16639421	16639422	C	T	0.1	alt	derived	interm	rs374873818	NA	NA	NA	NA	NA
chr1	16654228	16654229	C	T	0.1	alt	derived	interm	rs376874391	NA	NA	PAX5	PAX5_HUMAN.H11MO.0.A	-1.6
chr1	16666373	16666374	G	T	0.1	alt	derived	interm	rs373764165	NA	NA	SUH	SUH_HUMAN.H11MO.0.A	-4.3
chr1	16679154	16679155	C	A	0.1	alt	derived	interm	rs374256105	SPATA21	84764	TAF1	TAF1_HUMAN.H11MO.0.A	-3.6
chr1	16680934	16680935	G	A	0.1	alt	derived	interm	rs61770562	NA	NA	NA	NA	NA
chr1	16681090	16681091	C	T	0.1	alt	derived	interm	rs61770563	NA	NA	ID4	MA0824.1	-9.2
chr1	16685962	16685963	C	T	0.1	alt	derived	interm	rs369593985	NA	NA	ZN770	ZN770_HUMAN.H11MO.0.C	-2.1
chr1	16699057	16699058	A	C	0.1	alt	derived	interm	rs61770587	SPATA21	64861	NA	NA	NA
chr1	16727323	16727324	G	A	0	ref	not_determined	low	rs769384885	NA	NA	ZN547	ZN547_HUMAN.H11MO.0.C	-0.9
chr1	16729029	16729030	T	C	0	ref	not_determined	low	NA	NA	NA	NA	NA	NA
chr1	16740767	16740768	T	C	0.1	alt	derived	interm	rs144042881	NA	NA	RFX1	RFX1_HUMAN.H11MO.1.B	-4
chr1	16748432	16748433	C	T	0.1	alt	derived	interm	rs114456729	FBXO42	-69484	TCF4	MA0830.1	11.1
chr1	17503504	17503505	A	T	0	alt	derived	low	rs141637143	NA	NA	NA	NA	NA
chr1	17506327	17506328	G	A	0	alt	derived	low	rs181966697	NA	NA	NA	NA	NA
chr1	17506507	17506508	G	A	0	alt	derived	low	rs370402666	NA	NA	NA	NA	NA
chr1	17510486	17510487	A	T	0	alt	derived	low	rs145213262	NA	NA	ESR1	MA0112.2	-2.6
chr1	17513438	17513439	C	T	0	alt	derived	low	rs141011171	NA	NA	EWSR1-FLI1	MA0149.1	-6.4
chr1	17513541	17513542	G	T	0	alt	derived	low	rs146763345	NA	NA	NA	NA	NA
chr1	17514535	17514536	G	A	0	alt	derived	low	rs138422374	NA	NA	SP4	MA0685.1	-10.4
chr1	17515595	17515596	G	A	0	alt	derived	low	rs143673018	NA	NA	NA	NA	NA
chr1	17515677	17515678	C	T	0	alt	derived	low	rs191786211	NA	NA	NA	NA	NA
chr1	17516298	17516299	C	T	0	alt	derived	low	rs373386093	NA	NA	ZSC22	ZSC22_HUMAN.H11MO.0.C	0.7
chr1	17517294	17517295	G	T	0	alt	derived	low	rs139286448	NA	NA	KLF9	KLF9_HUMAN.H11MO.0.C	-0.7
chr1	17522176	17522177	G	A	0	alt	derived	low	rs369659020	NA	NA	NA	NA	NA
chr1	17522588	17522589	C	G	0	alt	derived	low	rs375363326	NA	NA	ZN341	ZN341_HUMAN.H11MO.0.C	3.5
chr1	17524549	17524550	G	A	0	alt	derived	low	rs111621226	NA	NA	SMAD2::SMAD3::SMAD4	MA0513.1	3.3
chr1	17526225	17526226	G	T	0	alt	derived	low	rs368567915	NA	NA	NKX25	NKX25_HUMAN.H11MO.0.B	-2.8
chr1	17557425	17557426	C	T	0	alt	derived	low	NA	NA	NA	KLF6	KLF6_HUMAN.H11MO.0.A	-1.9
chr1	17557925	17557926	C	T	0	alt	derived	low	rs373705429	NA	NA	ETV2	ETV2_HUMAN.H11MO.0.B	6.3
chr1	17559224	17559225	C	T	0	alt	derived	low	rs372959283	NA	NA	GLIS2	MA0736.1	-5.9
chr1	17563079	17563080	C	T	0	alt	derived	low	rs372293625	NA	NA	NA	NA	NA
chr1	17563766	17563767	T	C	0	alt	derived	low	rs373330807	NA	NA	TFAP2C(var.2)	MA0814.1	10.9
chr1	17575396	17575397	C	T	0	ref	ancestral	low	rs374960170	NA	NA	STAT6	STAT6_HUMAN.H11MO.0.B	0.4
chr1	17576113	17576114	C	T	0	alt	derived	low	rs372305742	NA	NA	RFX5	RFX5_HUMAN.H11MO.1.A	-1.8
chr1	17579422	17579423	G	A	0	ref	ancestral	low	rs3003423	NA	NA	NA	NA	NA
chr1	17579507	17579508	T	C	0	ref	ancestral	low	rs112280142	NA	NA	ZFX	ZFX_HUMAN.H11MO.1.A	1.4
chr1	17582120	17582121	G	A	0	alt	derived	low	rs374734447	NA	NA	MYOD1	MYOD1_HUMAN.H11MO.0.A	-8
chr1	17589193	17589194	A	G	0	ref	ancestral	low	rs2977266	NA	NA	NA	NA	NA
chr1	17591076	17591077	C	T	0	alt	derived	low	rs373909207	NA	NA	NA	NA	NA
chr1	17591679	17591680	T	C	0	ref	ancestral	low	rs3003429	NA	NA	NA	NA	NA
chr1	17593486	17593487	G	C	0	alt	derived	low	rs372866041	NA	NA	RFX5	RFX5_HUMAN.H11MO.0.A	2.7
chr1	17596612	17596613	G	C	0	alt	derived	low	rs375706977	NA	NA	MYB	MYB_HUMAN.H11MO.0.A	4.7
chr1	17618828	17618829	T	G	0.1	alt	derived	interm	rs547302633	PADI3	43236	NFKB1	MA0105.2	4.6
chr1	17621356	17621357	G	A	0.1	alt	derived	interm	rs866528697	NA	NA	KLF1	KLF1_HUMAN.H11MO.0.A	-5.8
chr1	17624379	17624380	G	A	0.1	alt	derived	interm	rs529260208	NA	NA	NA	NA	NA
chr1	17631024	17631025	G	A	0.1	alt	derived	interm	rs561169851	PADI3	55432	NA	NA	NA
chr1	17631911	17631912	C	T	0.1	ref	ancestral	interm	rs78138254	PADI3	56319	NA	NA	NA
chr1	17633196	17633197	G	T	0.1	alt	derived	interm	rs551171104	PADI3	57604	NA	NA	NA
chr1	17635031	17635032	C	T	0.1	alt	derived	interm	rs563272226	RCC2	131188	ANDR	ANDR_HUMAN.H11MO.2.A	-5.4
chr1	17637462	17637463	C	T	0.1	alt	derived	interm	rs569343661	RCC2	128757	NA	NA	NA
chr1	17638110	17638111	C	T	0.1	alt	derived	interm	rs149342815	RCC2	128109	ELF1	ELF1_HUMAN.H11MO.0.A	7.2
chr1	17646795	17646796	A	G	0.1	alt	derived	interm	rs78640205	NA	NA	NA	NA	NA
chr1	17649439	17649440	T	C	0.1	alt	derived	interm	rs71644032	RCC2	116780	NA	NA	NA
chr1	17654346	17654347	C	T	0.1	ref	ancestral	interm	rs59499689	RCC2	111873	NA	NA	NA
chr1	17654767	17654768	C	T	0.1	alt	derived	interm	rs12733748	NA	NA	ZFX	ZFX_HUMAN.H11MO.1.A	-4.6
chr1	17658273	17658274	C	T	0.1	alt	derived	interm	rs71644035	NA	NA	SP1	SP1_HUMAN.H11MO.0.A	-4.9
chr1	17659386	17659387	G	A	0.1	alt	derived	interm	rs71644036	NA	NA	LEF1	LEF1_HUMAN.H11MO.0.A	1.4
chr1	17660203	17660204	G	A	0.1	alt	derived	interm	rs368683403	NA	NA	NFIC	MA0161.2	3.2
chr1	17660601	17660602	T	C	0.1	ref	ancestral	interm	rs57744451	NA	NA	NA	NA	NA
chr1	17662705	17662706	G	C	0.1	alt	derived	interm	rs12733102	NA	NA	MYOD1	MYOD1_HUMAN.H11MO.0.A	5.4
chr1	17665427	17665428	C	T	0.1	alt	derived	interm	rs34385095	NA	NA	SMAD3	SMAD3_HUMAN.H11MO.0.B	-1.1
chr1	17665881	17665882	A	G	0.1	ref	ancestral	interm	rs16825533	NA	NA	NA	NA	NA
chr1	17666004	17666005	A	C	0.1	alt	derived	interm	rs35442836	NA	NA	NA	NA	NA
chr1	17672045	17672046	C	A	0.1	alt	derived	interm	rs373758583	NA	NA	SP1	SP1_HUMAN.H11MO.0.A	-2.7
chr1	18179679	18179680	G	A	0	alt	derived	low	rs370733293	NA	NA	NA	NA	NA
chr1	18182720	18182721	T	C	0	alt	derived	low	rs370882833	NA	NA	NA	NA	NA
chr1	18189769	18189770	C	T	0.1	alt	derived	interm	rs186662657	NA	NA	NA	NA	NA
chr1	18191038	18191039	C	T	0.1	alt	derived	interm	rs148880993	NA	NA	NA	NA	NA
chr1	18191333	18191334	A	G	0	alt	derived	low	NA	NA	NA	NA	NA	NA
chr1	18193325	18193326	T	A	0.1	alt	derived	interm	rs180837006	NA	NA	ZN768	ZN768_HUMAN.H11MO.0.C	-5.2
chr1	18194082	18194083	A	G	0.1	alt	derived	interm	rs148177358	NA	NA	EGR1	EGR1_HUMAN.H11MO.0.A	4.5
chr1	18194364	18194365	G	A	0.1	alt	derived	interm	rs367825406	NA	NA	TP73	MA0861.1	-7.1
chr1	18194446	18194447	C	T	0.1	alt	derived	interm	rs538212277	NA	NA	NA	NA	NA
chr1	18194743	18194744	G	A	0.1	alt	derived	interm	rs558138380	NA	NA	PLAG1	MA0163.1	3.5
chr1	18196603	18196604	C	T	0.1	alt	derived	interm	rs554738377	NA	NA	NA	NA	NA
chr1	18196699	18196700	C	G	0.1	alt	derived	interm	rs146917932	NA	NA	NA	NA	NA
chr1	18197216	18197217	G	A	0.1	alt	derived	interm	rs181590961	NA	NA	ZN214	ZN214_HUMAN.H11MO.0.C	-1.8
chr1	18201264	18201265	G	C	0.1	alt	derived	interm	rs545382632	NA	NA	INSM1	MA0155.1	-4.6
chr1	18205269	18205270	G	A	0.1	alt	derived	interm	rs185468161	NA	NA	NA	NA	NA
chr1	18205473	18205474	C	G	0.1	alt	derived	interm	rs181525900	NA	NA	NA	NA	NA
chr1	18212014	18212015	A	G	0	alt	derived	low	rs184126342	NA	NA	NA	NA	NA
chr1	18213662	18213663	C	T	0	alt	derived	low	rs947041	NA	NA	ZN770	ZN770_HUMAN.H11MO.0.C	-3.8
chr1	18213709	18213710	C	T	0	alt	derived	low	rs947040	NA	NA	HEY1	MA0823.1	-10
chr1	18220400	18220401	T	C	0	alt	derived	low	rs150170890	NA	NA	SPI1	MA0080.4	10.6
chr1	18221784	18221785	G	A	0	ref	ancestral	low	rs61766729	NA	NA	NA	NA	NA
chr1	18222613	18222614	C	T	0	alt	derived	low	rs183213316	NA	NA	NA	NA	NA
chr1	18225277	18225278	A	T	0	alt	derived	low	rs369617956	NA	NA	NA	NA	NA
chr1	18226696	18226697	C	G	0	alt	derived	low	rs370817283	NA	NA	NA	NA	NA
chr1	18227353	18227354	A	C	0	alt	derived	low	rs186982811	NA	NA	NA	NA	NA
chr1	18227894	18227895	G	T	0	alt	derived	low	rs190049715	NA	NA	NA	NA	NA
chr1	18228244	18228245	A	G	0	alt	derived	low	rs138453619	NA	NA	NA	NA	NA
chr1	18228465	18228466	C	T	0	alt	derived	low	rs80328841	NA	NA	NA	NA	NA
chr1	18228665	18228666	G	A	0	alt	derived	low	rs181348398	NA	NA	NA	NA	NA
chr1	18232079	18232080	T	C	0	alt	derived	low	rs148522445	NA	NA	NR2C2	NR2C2_HUMAN.H11MO.0.B	4.4
chr1	18232106	18232107	C	T	0	alt	derived	low	rs117440394	NA	NA	KLF9	MA1107.1	-4.2
chr1	18234171	18234172	C	A	0	alt	derived	low	rs139051059	NA	NA	NA	NA	NA
chr1	18239835	18239836	C	T	0	ref	ancestral	low	rs61766731	NA	NA	NA	NA	NA
chr1	18241781	18241782	C	T	0	alt	derived	low	rs186636475	NA	NA	NA	NA	NA
chr1	18241813	18241814	C	T	0	alt	derived	low	rs191913954	NA	NA	EWSR1-FLI1	MA0149.1	3
chr1	18243573	18243574	A	G	0	alt	derived	low	rs1338946	NA	NA	NA	NA	NA
chr1	18427610	18427611	C	G	0	alt	derived	low	rs77799577	NA	NA	NA	NA	NA
chr1	18555721	18555722	G	A	0	alt	derived	low	rs117349500	NA	NA	COT1	COT1_HUMAN.H11MO.0.C	-3.7
chr1	18595587	18595588	C	T	0	alt	derived	low	rs180857965	NA	NA	USF2	USF2_HUMAN.H11MO.0.A	-1.3
chr1	18598887	18598888	C	T	0	alt	ancestral	low	rs181340201	NA	NA	PTF1A	PTF1A_HUMAN.H11MO.0.B	5
chr1	18599649	18599650	C	G	0	alt	derived	low	rs373317130	NA	NA	NA	NA	NA
chr1	18600965	18600966	C	T	0	alt	derived	low	rs182866001	NA	NA	NA	NA	NA
chr1	18601237	18601238	T	G	0	alt	derived	low	rs191593412	NA	NA	NA	NA	NA
chr1	18601476	18601477	G	A	0	alt	derived	low	rs184915468	NA	NA	SREBF1	MA0595.1	5
chr1	18604144	18604145	C	T	0	alt	derived	low	rs183162656	NA	NA	FEZF1	FEZF1_HUMAN.H11MO.0.C	-0.6
chr1	18646538	18646539	T	G	0	alt	derived	low	rs12568331	NA	NA	NA	NA	NA
chr1	19203799	19203800	C	A	0	alt	ancestral	low	rs201696429	NA	NA	SOX2	SOX2_HUMAN.H11MO.0.A	7.2
chr1	19210439	19210440	A	G	0.3	alt	derived	high	rs79241630	NA	NA	NA	NA	NA
chr1	19216860	19216861	A	C	0.4	alt	derived	high	rs138360310	NA	NA	ZN121	ZN121_HUMAN.H11MO.0.C	-2.5
chr1	19216865	19216866	G	A	0.4	alt	derived	high	rs141521728	NA	NA	NA	NA	NA
chr1	19218603	19218604	T	C	0.3	alt	derived	high	rs141403437	NA	NA	TFAP2C	MA0524.1	-0.4
chr1	19219402	19219403	C	T	0.4	alt	derived	high	rs76743974	NA	NA	NA	NA	NA
chr1	19220877	19220878	C	A	0.4	alt	ancestral	high	rs80255781	NA	NA	NA	NA	NA
chr1	19223834	19223835	C	T	0.4	alt	derived	high	rs145276697	NA	NA	NA	NA	NA
chr1	19235138	19235139	C	T	0.3	alt	derived	high	rs41273179	IFFO2	48041	REST	MA0138.1	2
chr1	19235735	19235736	C	T	0.4	alt	derived	high	rs79024199	IFFO2	47444	WT1	WT1_HUMAN.H11MO.0.C	-2.6
chr1	19235764	19235765	C	T	0.4	alt	derived	high	rs75285287	IFFO2	47415	ZNF41	ZNF41_HUMAN.H11MO.0.C	-0.8
chr1	19235766	19235767	G	A	0.4	alt	ancestral	high	rs80074111	IFFO2	47413	ZNF41	ZNF41_HUMAN.H11MO.0.C	-0.7
chr1	19235964	19235965	T	C	0.4	alt	derived	high	rs74620760	IFFO2	47215	NA	NA	NA
chr1	19236199	19236200	T	C	0.4	alt	ancestral	high	rs77973664	IFFO2	46980	MXI1	MXI1_HUMAN.H11MO.0.A	1.4
chr1	19236399	19236400	A	G	0.4	alt	ancestral	high	rs79139408	IFFO2	46780	TFAP2A	MA0003.2	-2.5
chr1	19236552	19236553	G	A	0.4	alt	derived	high	rs77315012	IFFO2	46627	ZN121	ZN121_HUMAN.H11MO.0.C	-2.1
chr1	19236829	19236830	C	T	0.4	alt	derived	high	rs75991162	IFFO2	46350	KLF3	KLF3_HUMAN.H11MO.0.B	-1.3
chr1	19237015	19237016	A	G	0.4	alt	derived	high	rs3748583	IFFO2	46164	ZFX	ZFX_HUMAN.H11MO.1.A	1.7
chr1	19237281	19237282	C	T	0.4	alt	derived	high	rs3748585	IFFO2	45898	NA	NA	NA
chr1	19237295	19237296	G	T	0.4	alt	derived	high	rs77088321	IFFO2	45884	NA	NA	NA
chr1	19237390	19237391	A	G	0.4	alt	ancestral	high	rs16862359	IFFO2	45789	NA	NA	NA
chr1	19237411	19237412	A	G	0.4	alt	derived	high	rs75358459	IFFO2	45768	TFEB	TFEB_HUMAN.H11MO.0.C	7.3
chr1	19237530	19237531	G	A	0.4	alt	derived	high	rs75766658	IFFO2	45649	NA	NA	NA
chr1	19237811	19237812	G	A	0.4	alt	derived	high	rs75697132	NA	NA	NA	NA	NA
chr1	19238285	19238286	G	A	0.4	alt	derived	high	rs74801849	NA	NA	PLAG1	MA0163.1	-2.3
chr1	19238313	19238314	A	C	0.4	alt	derived	high	rs112968954	NA	NA	ZN264	ZN264_HUMAN.H11MO.0.C	3.2
chr1	19238771	19238772	T	G	0.4	alt	derived	high	rs77352288	NA	NA	NA	NA	NA
chr1	19238813	19238814	T	G	0.4	alt	ancestral	high	rs200746091	NA	NA	NA	NA	NA
chr1	19238908	19238909	T	C	0.4	alt	ancestral	high	rs16862362	NA	NA	NA	NA	NA
chr1	19240423	19240424	T	C	0.2	alt	derived	interm	rs6672612	IFFO2	42756	KLF15	KLF15_HUMAN.H11MO.0.A	1.8
chr1	19244480	19244481	G	A	0.1	alt	derived	interm	rs6700659	NA	NA	NA	NA	NA
chr1	19248650	19248651	G	T	0.1	alt	derived	interm	rs76004724	IFFO2	34529	NA	NA	NA
chr1	19261352	19261353	G	C	0	alt	derived	low	rs79820690	NA	NA	NA	NA	NA
chr1	19268015	19268016	C	T	0	alt	derived	low	rs77350388	NA	NA	NA	NA	NA
chr1	19275999	19276000	C	A	0	alt	derived	low	rs78920479	NA	NA	PAX9	MA0781.1	-1
chr1	19281426	19281427	G	A	0	alt	derived	low	rs77060138	NA	NA	ZN467	ZN467_HUMAN.H11MO.0.C	-2.6
chr1	19284060	19284061	G	C	0	alt	derived	low	rs77799452	NA	NA	ZN436	ZN436_HUMAN.H11MO.0.C	-5
chr1	19284309	19284310	G	A	0	alt	derived	low	rs76319304	NA	NA	ARI5B	ARI5B_HUMAN.H11MO.0.C	3.7
chr1	19284431	19284432	C	T	0	alt	derived	low	rs74612337	NA	NA	NA	NA	NA
chr1	19284442	19284443	G	T	0	alt	derived	low	rs74228417	NA	NA	SIX1	SIX1_HUMAN.H11MO.0.A	7.2
chr1	19287387	19287388	T	G	0	alt	derived	low	rs56054446	NA	NA	NA	NA	NA
chr1	19287485	19287486	C	T	0	alt	derived	low	rs55638568	NA	NA	NA	NA	NA
chr1	19300922	19300923	G	A	0.1	alt	derived	interm	rs114521017	NA	NA	NA	NA	NA
chr1	19301952	19301953	C	A	0.1	alt	derived	interm	rs80192133	NA	NA	ZN121	ZN121_HUMAN.H11MO.0.C	-0.5
chr1	19305515	19305516	G	C	0.1	alt	derived	interm	rs56219074	NA	NA	ZN816	ZN816_HUMAN.H11MO.0.C	-5.8
chr1	19306332	19306333	T	A	0.1	alt	derived	interm	rs79250066	NA	NA	EGR2	EGR2_HUMAN.H11MO.1.A	0.6
chr1	19313520	19313521	C	T	0.1	alt	derived	interm	rs7537667	NA	NA	NA	NA	NA
chr1	19315666	19315667	C	T	0.1	alt	derived	interm	rs76239274	NA	NA	NA	NA	NA
chr1	19318416	19318417	T	C	0.1	alt	derived	interm	rs6690669	NA	NA	TYY1	TYY1_HUMAN.H11MO.0.A	-4
chr1	19319113	19319114	G	C	0.1	alt	derived	interm	rs7530631	NA	NA	MYB	MYB_HUMAN.H11MO.0.A	4.7
chr1	19329897	19329898	G	A	0.1	alt	derived	interm	rs74228430	NA	NA	ZN449	ZN449_HUMAN.H11MO.0.C	-3.2
chr1	19332050	19332051	A	C	0.1	alt	derived	interm	rs7523447	NA	NA	NA	NA	NA
chr1	19332473	19332474	G	A	0.1	alt	derived	interm	rs28533289	NA	NA	NA	NA	NA
chr1	19333596	19333597	A	T	0.1	alt	derived	interm	rs28615069	NA	NA	NA	NA	NA
chr1	19355051	19355052	C	A	0.1	alt	derived	interm	rs77807369	NA	NA	NA	NA	NA
chr1	19355503	19355504	G	A	0.1	alt	derived	interm	rs76088220	NA	NA	NA	NA	NA
chr1	19356820	19356821	G	A	0.1	alt	derived	interm	rs75146078	NA	NA	ZN586	ZN586_HUMAN.H11MO.0.C	7.1
chr1	19358525	19358526	C	G	0.1	alt	derived	interm	rs28580151	NA	NA	ZN121	ZN121_HUMAN.H11MO.0.C	-3.3
chr1	19365951	19365952	T	C	0.1	alt	derived	interm	rs28445963	NA	NA	FOXF2	MA0030.1	1.3
chr1	19369545	19369546	C	G	0.1	alt	derived	interm	rs28557341	NA	NA	THAP1	THAP1_HUMAN.H11MO.0.C	2.4
chr1	19370806	19370807	C	T	0.1	alt	derived	interm	rs7530407	NA	NA	NA	NA	NA
chr1	19372442	19372443	C	T	0.1	alt	derived	interm	rs12046151	UBR4	164327	ESR2	MA0258.1	6.8
chr1	19375451	19375452	T	G	0.1	alt	derived	interm	rs76933444	NA	NA	NA	NA	NA
chr1	19377286	19377287	G	A	0.1	alt	derived	interm	rs75240161	NA	NA	NA	NA	NA
chr1	19377392	19377393	C	T	0.1	ref	ancestral	interm	rs77291667	NA	NA	NA	NA	NA
chr1	19378508	19378509	G	A	0.1	alt	derived	interm	rs7527580	NA	NA	ESR2	MA0258.1	-1.2
chr1	19379481	19379482	C	A	0.1	alt	derived	interm	rs74686420	NA	NA	NA	NA	NA
chr1	19379812	19379813	C	T	0.1	alt	derived	interm	rs12048636	NA	NA	MAF	MAF_HUMAN.H11MO.0.A	-1.9
chr1	19379847	19379848	C	G	0.1	alt	derived	interm	rs12048640	NA	NA	ZN134	ZN134_HUMAN.H11MO.0.C	4.7
chr1	19392606	19392607	C	G	0	alt	ancestral	low	rs12754851	NA	NA	EWSR1-FLI1	MA0149.1	6
chr1	19393366	19393367	T	C	0.1	alt	derived	interm	rs116841273	NA	NA	NA	NA	NA
chr1	19398242	19398243	C	T	0.1	alt	derived	interm	rs76386733	UBR4	138527	ZN770	ZN770_HUMAN.H11MO.0.C	-3.8
chr1	19402030	19402031	C	T	0.1	alt	derived	interm	rs2313165	UBR4	134739	NA	NA	NA
chr1	19406714	19406715	G	A	0.1	alt	derived	interm	rs77789609	UBR4	130055	BCL6B	MA0731.1	2.5
chr1	19406768	19406769	G	A	0.1	alt	derived	interm	rs117550401	UBR4	130001	INSM1	INSM1_HUMAN.H11MO.0.C	-4.9
chr1	19409559	19409560	C	A	0.1	alt	derived	interm	rs77473895	UBR4	127210	NA	NA	NA
chr1	19410913	19410914	G	A	0.1	alt	derived	interm	rs79727477	NA	NA	NA	NA	NA
chr1	19416464	19416465	G	A	0.1	alt	derived	interm	rs75089529	NA	NA	NA	NA	NA
chr1	19419251	19419252	G	C	0.1	alt	derived	interm	rs75794545	NA	NA	NA	NA	NA
chr1	19419514	19419515	C	T	0.1	alt	derived	interm	rs959999823	NA	NA	PAX5	MA0014.3	-2.9
chr1	19428973	19428974	A	G	0.1	alt	derived	interm	rs75319485	NA	NA	TYY1	TYY1_HUMAN.H11MO.0.A	3.5
chr1	19431700	19431701	C	T	0.1	alt	derived	interm	rs78576462	NA	NA	REST	REST_HUMAN.H11MO.0.A	-3.3
chr1	19434962	19434963	A	G	0.1	alt	derived	interm	rs79891247	NA	NA	NHLH1	MA0048.2	10.1
chr1	19448312	19448313	G	A	0.1	alt	derived	interm	rs77437768	IFFO2	-165133	NA	NA	NA
chr1	19453365	19453366	C	A	0.1	alt	derived	interm	rs16862558	IFFO2	-170186	ANDR	ANDR_HUMAN.H11MO.0.A	-2.3
chr1	19456843	19456844	T	C	0.1	alt	derived	interm	rs140757285	NA	NA	FOXP1	FOXP1_HUMAN.H11MO.0.A	3.5
chr1	19457595	19457596	G	T	0.1	alt	derived	interm	rs141070529	NA	NA	ZN121	ZN121_HUMAN.H11MO.0.C	-3.7
chr1	19461300	19461301	A	C	0.1	alt	derived	interm	rs79105457	NA	NA	NA	NA	NA
chr1	19557081	19557082	G	C	0.1	alt	derived	interm	rs76406380	NA	NA	ZFP82	ZFP82_HUMAN.H11MO.0.C	1
chr1	19557163	19557164	C	A	0.1	alt	derived	interm	rs78562527	NA	NA	NA	NA	NA
chr1	19559306	19559307	A	G	0.1	alt	derived	interm	rs79432876	NA	NA	ZIM3	ZIM3_HUMAN.H11MO.0.C	-7.1
chr1	19561618	19561619	T	C	0.1	alt	derived	interm	rs79970487	NA	NA	NA	NA	NA
chr1	19561934	19561935	C	T	0.1	alt	derived	interm	rs140979810	NA	NA	NA	NA	NA
chr1	19565587	19565588	G	T	0.1	alt	derived	interm	rs75908290	NA	NA	ZN257	ZN257_HUMAN.H11MO.0.C	-2.7
chr1	19566957	19566958	G	A	0.1	alt	derived	interm	rs16862640	NA	NA	NA	NA	NA
chr1	19570932	19570933	G	C	0.1	alt	derived	interm	rs142664216	NA	NA	SCRT2	MA0744.1	5.5
chr1	19571803	19571804	C	T	0.1	alt	derived	interm	rs143093481	NA	NA	REST	MA0138.1	2.4
chr1	19573663	19573664	T	C	0.1	alt	derived	interm	rs114681811	NA	NA	NA	NA	NA
chr1	19574307	19574308	T	C	0.1	alt	derived	interm	rs142726428	UBR4	-37538	NR2F1	MA0017.2	-11.8
chr1	19575086	19575087	G	T	0.1	alt	derived	interm	rs150391675	NA	NA	NA	NA	NA
chr1	19577330	19577331	G	C	0.1	alt	derived	interm	rs79552082	UBR4	-40561	NA	NA	NA
chr1	19578027	19578028	C	T	0.1	alt	derived	interm	rs2294943	UBR4	-41258	TAF1	TAF1_HUMAN.H11MO.0.A	-2.9
chr1	19578385	19578386	G	C	0.1	alt	derived	interm	rs17522898	AKR7A3	37358	COE1	COE1_HUMAN.H11MO.0.A	-5.9
chr1	19579221	19579222	T	C	0.1	alt	derived	interm	rs80023972	AKR7A3	36522	ZFX	ZFX_HUMAN.H11MO.1.A	1.3
chr1	19580062	19580063	G	A	0.1	alt	derived	interm	rs80195930	AKR7A3	35681	SP2	SP2_HUMAN.H11MO.0.A	-4.7
chr1	19580790	19580791	C	G	0.1	alt	derived	interm	rs78592117	AKR7A3	34953	EGR2	EGR2_HUMAN.H11MO.0.A	2
chr1	19581701	19581702	C	T	0.1	ref	ancestral	interm	rs908639854	NA	NA	NA	NA	NA
chr1	19581808	19581809	C	A	0.1	alt	derived	interm	rs115721712	NA	NA	PAX5	PAX5_HUMAN.H11MO.0.A	-4.7
chr1	19583680	19583681	C	T	0.1	alt	derived	interm	rs75881622	AKR7A3	32063	PTF1A	PTF1A_HUMAN.H11MO.0.B	5
chr1	19584030	19584031	G	A	0.1	alt	derived	interm	rs76779645	NA	NA	ZN467	ZN467_HUMAN.H11MO.0.C	-3.2
chr1	19585115	19585116	C	G	0.1	alt	derived	interm	rs2294941	NA	NA	NA	NA	NA
chr1	19585124	19585125	C	T	0.1	alt	derived	interm	rs2294940	NA	NA	PO3F2	PO3F2_HUMAN.H11MO.0.A	2.6
chr1	19600107	19600108	G	A	0.1	alt	derived	interm	rs75121484	NA	NA	NA	NA	NA
chr1	19600203	19600204	A	G	0.1	alt	ancestral	interm	rs78067857	EMC1	-22158	NA	NA	NA
chr1	19600208	19600209	C	G	0.1	alt	ancestral	interm	rs115359581	EMC1	-22163	NFKB1	MA0105.3	9.9
chr1	19600323	19600324	C	G	0.1	alt	ancestral	interm	rs115848326	EMC1	-22278	REST	MA0138.2	3
chr1	19600370	19600371	T	C	0.1	alt	ancestral	interm	rs184687027	EMC1	-22325	E2F1	MA0024.2	8.8
chr1	19600376	19600377	T	G	0.1	alt	ancestral	interm	rs565823852	EMC1	-22331	ZN335	ZN335_HUMAN.H11MO.0.A	3.5
chr1	19600377	19600378	T	C	0.1	alt	ancestral	interm	rs539454439	EMC1	-22332	PATZ1	PATZ1_HUMAN.H11MO.0.C	0.9
chr1	19600388	19600389	G	A	0.1	alt	ancestral	interm	rs375898295	EMC1	-22343	TFAP2C	MA0524.1	-5
chr1	19600395	19600396	A	C	0.1	alt	ancestral	interm	rs370005459	EMC1	-22350	Z324A	Z324A_HUMAN.H11MO.0.C	-1.9
chr1	19601027	19601028	G	T	0.1	alt	derived	interm	rs115598582	EMC1	-22982	EWSR1-FLI1	MA0149.1	5.6
chr1	19601200	19601201	G	A	0.1	alt	derived	interm	rs116813190	NA	NA	ZN770	ZN770_HUMAN.H11MO.0.C	-3.4
chr1	19601539	19601540	T	C	0.1	alt	derived	interm	rs115571095	NA	NA	NA	NA	NA
chr1	19601670	19601671	C	T	0.1	alt	derived	interm	rs146804555	NA	NA	PLAG1	MA0163.1	-2.3
chr1	19601936	19601937	C	G	0.1	alt	derived	interm	rs77863205	NA	NA	NA	NA	NA
chr1	19602177	19602178	T	C	0.1	alt	derived	interm	rs75003992	NA	NA	NA	NA	NA
chr1	19602224	19602225	A	G	0.1	alt	ancestral	interm	rs115021204	NA	NA	COT1	COT1_HUMAN.H11MO.1.C	1.2
chr1	19602594	19602595	C	T	0.1	alt	derived	interm	rs142266946	NA	NA	ZN335	ZN335_HUMAN.H11MO.0.A	1.4
chr1	19603148	19603149	T	G	0.1	alt	derived	interm	rs115906069	NA	NA	NA	NA	NA
chr1	19603333	19603334	T	C	0.1	alt	ancestral	interm	rs114515392	NA	NA	HTF4	HTF4_HUMAN.H11MO.0.A	-2.4
chr1	19605004	19605005	A	G	0.1	alt	ancestral	interm	rs143042313	NA	NA	NA	NA	NA
chr1	19616313	19616314	G	T	0.1	alt	ancestral	interm	rs75839800	NA	NA	SOX2	SOX2_HUMAN.H11MO.1.A	-2.6
chr1	19616725	19616726	G	A	0.1	alt	derived	interm	rs75806034	NA	NA	NA	NA	NA
chr1	19618450	19618451	C	T	0.1	alt	derived	interm	rs145029015	NA	NA	NFIC::TLX1	MA0119.1	3.8
chr1	19618712	19618713	A	G	0.1	alt	derived	interm	rs74558658	NA	NA	NA	NA	NA
chr1	19621093	19621094	G	A	0.1	alt	derived	interm	rs76600391	NA	NA	NA	NA	NA
chr1	19625874	19625875	G	T	0.1	alt	derived	interm	rs374140703	NA	NA	KLF15	KLF15_HUMAN.H11MO.0.A	-2.7
chr1	19626613	19626614	C	T	0.1	alt	derived	interm	rs79610179	NA	NA	NFIC	NFIC_HUMAN.H11MO.1.A	-8
chr1	19628431	19628432	T	A	0.1	alt	derived	interm	rs150387788	NA	NA	NA	NA	NA
chr1	19628892	19628893	C	T	0.1	alt	derived	interm	rs80152829	NA	NA	NA	NA	NA
chr1	19631094	19631095	A	C	0.1	alt	ancestral	interm	rs80336613	NA	NA	NA	NA	NA
chr1	19631550	19631551	C	T	0.1	alt	derived	interm	rs79287613	NA	NA	RREB1	MA0073.1	2.2
chr1	19632425	19632426	C	G	0.1	alt	derived	interm	rs2231205	NA	NA	NA	NA	NA
chr1	19669419	19669420	C	T	0.1	alt	derived	interm	rs75277751	NA	NA	TEAD1	TEAD1_HUMAN.H11MO.0.A	5.6
chr1	19670447	19670448	G	A	0.1	alt	derived	interm	rs3790774	CAPZB	141531	PAX5	PAX5_HUMAN.H11MO.0.A	-2
chr1	19674154	19674155	G	A	0.1	alt	derived	interm	rs35964869	CAPZB	137824	NA	NA	NA
chr1	19676064	19676065	T	C	0.1	ref	ancestral	interm	rs1019695031	CAPZB	135914	NA	NA	NA
chr1	19678312	19678313	A	G	0.1	alt	derived	interm	rs117468957	NA	NA	ZN329	ZN329_HUMAN.H11MO.0.C	-2.8
chr1	19679611	19679612	G	A	0.1	alt	derived	interm	rs2268804	NA	NA	KLF1	KLF1_HUMAN.H11MO.0.A	-4.6
chr1	19683336	19683337	G	A	0.1	alt	derived	interm	rs74922425	NA	NA	NA	NA	NA
chr1	19684006	19684007	G	C	0.1	alt	derived	interm	rs3748755	NA	NA	NA	NA	NA
chr1	19690721	19690722	G	T	0.1	alt	derived	interm	rs77193231	CAPZB	121257	NA	NA	NA
chr1	19690722	19690723	A	T	0.1	alt	derived	interm	rs78106913	CAPZB	121256	PPARG	PPARG_HUMAN.H11MO.0.A	-1.4
chr1	19691661	19691662	C	T	0.1	alt	derived	interm	rs74486304	CAPZB	120317	RFX2	RFX2_HUMAN.H11MO.0.A	-1.8
chr1	19696705	19696706	C	A	0.1	alt	derived	interm	rs58946709	CAPZB	115273	SP1	SP1_HUMAN.H11MO.0.A	-1.5
chr1	19698090	19698091	G	A	0.1	alt	derived	interm	rs76915211	CAPZB	113888	ZNF8	ZNF8_HUMAN.H11MO.0.C	1.3
chr1	19698218	19698219	A	C	0.1	alt	derived	interm	rs76093059	CAPZB	113760	RFX1	RFX1_HUMAN.H11MO.0.B	5.3
chr1	19702373	19702374	T	C	0.1	alt	derived	interm	rs3790761	CAPZB	109605	NA	NA	NA
chr1	19703123	19703124	C	T	0.1	alt	derived	interm	rs56753281	CAPZB	108855	THA	THA_HUMAN.H11MO.0.C	-2.2
chr1	19704767	19704768	C	T	0.1	alt	derived	interm	rs74920459	NA	NA	NA	NA	NA
chr1	19707586	19707587	C	A	0.1	alt	derived	interm	NA	NA	NA	CTCFL	CTCFL_HUMAN.H11MO.0.A	-3.3
chr1	19707852	19707853	C	T	0.1	alt	derived	interm	rs79181529	CAPZB	104126	ZN467	ZN467_HUMAN.H11MO.0.C	-3.4
chr1	19713211	19713212	C	T	0.1	alt	derived	interm	rs77601170	CAPZB	98767	ZN563	ZN563_HUMAN.H11MO.0.C	-4.8
chr1	19716071	19716072	G	A	0.1	alt	derived	interm	rs79853547	CAPZB	95907	NA	NA	NA
chr1	19719460	19719461	C	T	0.1	alt	derived	interm	rs79608190	CAPZB	92518	NA	NA	NA
chr1	19719936	19719937	G	A	0.1	alt	derived	interm	rs78470285	CAPZB	92042	ZN134	ZN134_HUMAN.H11MO.0.C	2.9
chr1	19720215	19720216	C	T	0.1	alt	derived	interm	rs76088946	CAPZB	91763	NA	NA	NA
chr1	19721834	19721835	C	G	0.1	alt	derived	interm	rs78725425	CAPZB	90144	STAT1	STAT1_HUMAN.H11MO.0.A	0.9
chr1	19722823	19722824	G	A	0.1	alt	derived	interm	rs77191145	CAPZB	89155	ZN528	ZN528_HUMAN.H11MO.0.C	-3.4
chr1	19725023	19725024	A	T	0.1	alt	derived	interm	rs117525518	CAPZB	86955	GCM1	MA0646.1	4.9
chr1	19725197	19725198	G	A	0.1	alt	derived	interm	rs75034145	CAPZB	86781	IRF3	IRF3_HUMAN.H11MO.0.B	1.5
chr1	19727247	19727248	T	C	0.1	alt	derived	interm	rs75213857	PQLC2	88426	NA	NA	NA
chr1	19729217	19729218	C	T	0.1	alt	derived	interm	rs75715454	PQLC2	90396	NA	NA	NA
chr1	19730405	19730406	G	A	0.1	alt	derived	interm	rs79454718	PQLC2	91584	NFIC	NFIC_HUMAN.H11MO.0.A	3.4
chr1	19731225	19731226	A	G	0.1	alt	derived	interm	rs74966384	PQLC2	92404	NRF1	MA0506.1	10.1
chr1	19735190	19735191	C	A	0.1	alt	derived	interm	rs79837853	PQLC2	96369	ZNF41	ZNF41_HUMAN.H11MO.0.C	1.4
chr1	19737594	19737595	T	C	0.1	alt	derived	interm	rs117529326	PQLC2	98773	RARA	RARA_HUMAN.H11MO.0.A	-0.7
chr1	19745053	19745054	C	T	0.1	alt	derived	interm	NA	PQLC2	106232	SPIB	SPIB_HUMAN.H11MO.0.A	-5.7
chr1	19745153	19745154	C	T	0.1	alt	derived	interm	rs76036036	PQLC2	106332	NA	NA	NA
chr1	19759304	19759305	A	G	0.1	alt	derived	interm	rs76463187	PQLC2	120483	NA	NA	NA
chr1	19762581	19762582	A	T	0.1	alt	derived	interm	rs75905250	PQLC2	123760	GATA6	GATA6_HUMAN.H11MO.0.A	1.1
chr1	20064751	20064752	C	T	0	alt	derived	low	rs77259651	NA	NA	NA	NA	NA
chr1	20066380	20066381	C	A	0	alt	derived	low	rs41303893	NA	NA	KLF13	MA0657.1	-10.6
chr1	20068511	20068512	G	A	0	alt	derived	low	rs2281249	NA	NA	NA	NA	NA
chr1	20068543	20068544	T	C	0	alt	derived	low	rs75067812	NA	NA	NA	NA	NA
chr1	20069746	20069747	T	C	0	alt	derived	low	rs78626077	NA	NA	NA	NA	NA
chr1	20069756	20069757	T	G	0	alt	derived	low	rs140961827	NA	NA	NA	NA	NA
chr1	20072082	20072083	C	T	0	alt	derived	low	rs35760408	NA	NA	EWSR1-FLI1	MA0149.1	-6.4
chr1	20076981	20076982	T	C	0	alt	derived	low	rs41264103	NA	NA	NA	NA	NA
chr1	20078920	20078921	C	T	0	alt	derived	low	rs79524213	NA	NA	BCL6	BCL6_HUMAN.H11MO.0.A	2
chr1	20079642	20079643	G	A	0	alt	derived	low	rs147561424	NA	NA	NA	NA	NA
chr1	20080048	20080049	C	T	0	alt	derived	low	rs74460571	NA	NA	RARA::RXRG	MA1149.1	0.8
chr1	20081971	20081972	G	C	0	alt	derived	low	rs77999791	NA	NA	NA	NA	NA
chr1	20082688	20082689	G	A	0	alt	derived	low	rs117193024	NA	NA	PAX1	MA0779.1	2.5
chr1	20083347	20083348	C	T	0	alt	derived	low	rs78480129	NA	NA	NA	NA	NA
chr1	20087978	20087979	C	G	0	alt	derived	low	rs75615729	NA	NA	ZN768	ZN768_HUMAN.H11MO.0.C	0.7
chr1	20090975	20090976	C	T	0	alt	derived	low	rs12407158	NA	NA	ZN449	ZN449_HUMAN.H11MO.0.C	3.9
chr1	20093326	20093327	G	A	0	alt	derived	low	rs2235654	NA	NA	ZIM3	ZIM3_HUMAN.H11MO.0.C	4.9
chr1	20101053	20101054	A	T	0	alt	derived	low	rs77826554	NA	NA	NA	NA	NA
chr1	20143612	20143613	C	T	0	alt	derived	low	rs12126104	NA	NA	NA	NA	NA
chr1	20144824	20144825	C	T	0	alt	derived	low	rs12127939	NA	NA	NA	NA	NA
chr1	20145513	20145514	G	A	0	alt	derived	low	rs12125197	NA	NA	CEBPB	MA0466.2	7
chr1	20145707	20145708	C	G	0	alt	derived	low	rs12128204	NA	NA	NA	NA	NA
chr1	20146275	20146276	C	T	0	alt	derived	low	rs12129154	NA	NA	NA	NA	NA
chr1	20150563	20150564	G	A	0.1	alt	derived	interm	rs115097356	NA	NA	MZF1(var.2)	MA0057.1	-4.5
chr1	20151089	20151090	C	T	0.1	alt	derived	interm	rs115078050	NA	NA	NA	NA	NA
chr1	20153705	20153706	A	G	0.1	alt	derived	interm	rs115977651	NA	NA	NA	NA	NA
chr1	20153871	20153872	C	T	0.1	alt	derived	interm	rs115759315	NA	NA	NA	NA	NA
chr1	20153949	20153950	C	T	0.1	alt	ancestral	interm	rs113536369	NA	NA	NA	NA	NA
chr1	20154428	20154429	T	C	0.1	alt	derived	interm	rs190930717	NA	NA	NA	NA	NA
chr1	20154430	20154431	C	T	0.1	alt	derived	interm	rs138617060	NA	NA	NA	NA	NA
chr1	20155045	20155046	G	A	0.1	alt	derived	interm	rs116575346	NA	NA	NA	NA	NA
chr1	20156307	20156308	G	A	0.1	alt	derived	interm	rs139431743	NA	NA	CEBPB	MA0466.1	12.5
chr1	20156330	20156331	G	A	0.1	alt	derived	interm	rs143881342	NA	NA	SP1	SP1_HUMAN.H11MO.0.A	-4.9
chr1	20157387	20157388	C	G	0.1	alt	derived	interm	rs149111614	NA	NA	NA	NA	NA
chr1	20159228	20159229	A	G	0.1	alt	derived	interm	rs116138295	NA	NA	NA	NA	NA
chr1	20181412	20181413	C	T	0.1	alt	derived	interm	rs2315057	NA	NA	NA	NA	NA
chr1	20186970	20186971	T	C	0.1	alt	derived	interm	rs76753577	NA	NA	NA	NA	NA
chr1	20217318	20217319	A	T	0.1	alt	derived	interm	rs79413114	NA	NA	NA	NA	NA
chr1	20220401	20220402	C	T	0.1	ref	ancestral	interm	rs79883472	NA	NA	NA	NA	NA
chr1	20221625	20221626	C	T	0.1	alt	derived	interm	rs112455178	NA	NA	NA	NA	NA
chr1	20225392	20225393	T	C	0.1	alt	derived	interm	rs75770381	NA	NA	MYCN	MA0104.4	7.3
chr1	20233051	20233052	A	G	0.1	alt	derived	interm	rs2298110	NA	NA	ZN250	ZN250_HUMAN.H11MO.0.C	3.3
chr1	20235030	20235031	G	T	0.1	alt	derived	interm	rs16823095	NA	NA	NA	NA	NA
chr1	20235353	20235354	C	G	0.1	alt	derived	interm	rs12403258	NA	NA	NA	NA	NA
chr1	20237348	20237349	G	A	0.1	alt	derived	interm	rs75715674	NA	NA	NA	NA	NA
chr1	20237760	20237761	A	G	0.1	alt	derived	interm	rs10492999	NA	NA	NA	NA	NA
chr1	20309361	20309362	G	A	0.1	alt	derived	interm	rs34078796	NA	NA	HES5	MA0821.1	-9.6
chr1	20310880	20310881	A	C	0.1	alt	derived	interm	rs35645317	NA	NA	NA	NA	NA
chr1	20311676	20311677	A	G	0.1	alt	derived	interm	rs12568139	NA	NA	NA	NA	NA
chr1	20312985	20312986	C	T	0.1	alt	derived	interm	rs12029284	NA	NA	NA	NA	NA
chr1	20315682	20315683	A	T	0.1	alt	derived	interm	rs35163363	PLA2G5	-81018	NA	NA	NA
chr1	20318063	20318064	T	A	0.1	alt	derived	interm	rs35348256	NA	NA	NA	NA	NA
chr1	20325575	20325576	G	A	0.1	ref	ancestral	interm	rs370398167	NA	NA	FOXJ2	FOXJ2_HUMAN.H11MO.0.C	4.7
chr1	20327057	20327058	C	G	0.1	alt	derived	interm	rs61769150	NA	NA	NA	NA	NA
chr1	20328964	20328965	G	C	0.1	alt	derived	interm	rs1832572	NA	NA	NA	NA	NA
chr1	20329766	20329767	C	A	0.1	alt	derived	interm	rs12035612	NA	NA	HXB13	HXB13_HUMAN.H11MO.0.A	1.6
chr1	20329925	20329926	G	A	0.1	alt	derived	interm	rs12028413	NA	NA	NA	NA	NA
chr1	20330658	20330659	T	C	0.1	alt	derived	interm	rs61769153	NA	NA	NA	NA	NA
chr1	20331628	20331629	T	C	0.1	alt	derived	interm	rs12027144	NA	NA	NA	NA	NA
chr1	20333242	20333243	C	T	0.1	alt	derived	interm	rs80336134	NA	NA	TEAD2	MA1121.1	-4.2
chr1	20335138	20335139	T	C	0.1	alt	derived	interm	rs71647137	NA	NA	RFX3	RFX3_HUMAN.H11MO.0.B	8.3
chr1	20341095	20341096	C	T	0.1	ref	ancestral	interm	rs75815035	NA	NA	NA	NA	NA
chr1	20343421	20343422	G	T	0.1	alt	derived	interm	rs75325555	NA	NA	NA	NA	NA
chr1	20343883	20343884	T	A	0.1	ref	ancestral	interm	rs148060536	NA	NA	NA	NA	NA
chr1	20345907	20345908	C	T	0.1	alt	derived	interm	rs1580974	NA	NA	NA	NA	NA
chr1	20346079	20346080	C	T	0.1	alt	derived	interm	rs1580973	NA	NA	NA	NA	NA
chr1	20348592	20348593	G	A	0.1	alt	derived	interm	rs75784977	NA	NA	NA	NA	NA
chr1	20350073	20350074	G	A	0.1	alt	derived	interm	rs57321886	NA	NA	NA	NA	NA
chr1	20351085	20351086	A	G	0.1	alt	derived	interm	rs371531636	NA	NA	NA	NA	NA
chr1	20352658	20352659	G	A	0.1	ref	ancestral	interm	rs142778633	NA	NA	NA	NA	NA
chr1	20357152	20357153	T	C	0.1	alt	derived	interm	rs369006264	NA	NA	NA	NA	NA
chr1	20358010	20358011	A	G	0.1	alt	derived	interm	rs12037330	NA	NA	ZN467	ZN467_HUMAN.H11MO.0.C	1.2
chr1	20360545	20360546	T	C	0.1	alt	derived	interm	rs12040138	NA	NA	NR1A4::RXRA	MA1146.1	-0.4
chr1	20361090	20361091	C	T	0.1	alt	derived	interm	rs75707975	NA	NA	NA	NA	NA
chr1	20364844	20364845	C	A	0.1	alt	derived	interm	rs74422736	PLA2G2A	-57936	NA	NA	NA
chr1	20365872	20365873	A	T	0.1	alt	derived	interm	rs10916697	NA	NA	NA	NA	NA
chr1	20367956	20367957	C	T	0.1	alt	derived	interm	rs12024133	NA	NA	NA	NA	NA
chr1	20370488	20370489	G	T	0.1	alt	derived	interm	rs35786191	NA	NA	NA	NA	NA
chr1	20370697	20370698	A	C	0.1	alt	derived	interm	rs75114798	NA	NA	NA	NA	NA
chr1	20371571	20371572	T	A	0.1	alt	derived	interm	rs12045826	NA	NA	NA	NA	NA
chr1	20371787	20371788	G	T	0.1	alt	derived	interm	rs12757613	NA	NA	RUNX2	MA0511.1	4.1
chr1	20372182	20372183	G	A	0.1	alt	derived	interm	rs74961996	NA	NA	NR2F1	MA0017.2	-12.6
chr1	20373107	20373108	G	A	0.1	alt	derived	interm	rs1848112	NA	NA	NA	NA	NA
chr1	20373664	20373665	A	C	0.1	alt	derived	interm	rs35544634	NA	NA	SRF	MA0083.1	-3.6
chr1	20376735	20376736	G	C	0.1	alt	derived	interm	rs12025071	NA	NA	GCR	GCR_HUMAN.H11MO.0.A	-3.7
chr1	20377632	20377633	A	C	0.1	alt	derived	interm	rs1827954	NA	NA	NA	NA	NA
chr1	20379618	20379619	G	A	0.1	alt	derived	interm	rs12022795	NA	NA	NA	NA	NA
chr1	20389874	20389875	G	A	0.1	alt	derived	interm	rs12028351	NA	NA	NA	NA	NA
chr1	20391400	20391401	T	G	0.1	alt	derived	interm	rs1506785	NA	NA	NA	NA	NA
chr1	20393531	20393532	C	T	0.1	alt	derived	interm	rs74932388	NA	NA	ZN121	ZN121_HUMAN.H11MO.0.C	-4.7
chr1	20395037	20395038	T	C	0.1	alt	derived	interm	rs3753829	NA	NA	EGR1	MA0162.2	-9.1
chr1	20396648	20396649	A	G	0.1	alt	derived	interm	rs3806311	PLA2G2A	-89740	RARG	RARG_HUMAN.H11MO.0.B	1.3
chr1	20400150	20400151	C	A	0.1	alt	derived	interm	rs12035430	PLA2G2D	45899	ZN341	ZN341_HUMAN.H11MO.0.C	2.6
chr1	20400991	20400992	G	T	0.1	alt	derived	interm	rs10916704	PLA2G2D	45058	NA	NA	NA
chr1	20402109	20402110	G	T	0.1	alt	derived	interm	rs11573214	PLA2G2D	43940	NA	NA	NA
chr1	20404011	20404012	G	C	0.1	alt	derived	interm	rs3767226	PLA2G2D	42038	NA	NA	NA
chr1	20408728	20408729	A	G	0.1	alt	derived	interm	rs11573256	PLA2G2D	37321	NA	NA	NA
chr1	20408831	20408832	G	A	0.1	alt	derived	interm	rs11573258	PLA2G2D	37218	E2F6	MA0471.1	-5.3
chr1	20409079	20409080	T	C	0.1	alt	derived	interm	rs11573259	PLA2G2D	36970	NA	NA	NA
chr1	20418437	20418438	C	T	0.1	alt	derived	interm	rs10916706	NA	NA	NA	NA	NA
chr1	20429017	20429018	C	T	0.1	ref	ancestral	interm	rs59312682	NA	NA	SMAD3	SMAD3_HUMAN.H11MO.0.B	4
chr1	20429185	20429186	C	T	0.1	alt	derived	interm	rs60970333	NA	NA	NA	NA	NA
chr1	20431625	20431626	G	T	0.1	alt	derived	interm	rs78470671	NA	NA	NA	NA	NA
chr1	20434463	20434464	G	A	0.1	alt	derived	interm	rs12046288	NA	NA	NA	NA	NA
chr1	20439342	20439343	G	T	0.1	alt	derived	interm	rs62541914	NA	NA	NA	NA	NA
chr1	20439736	20439737	C	A	0.1	alt	derived	interm	rs377060892	NA	NA	ZN708	ZN708_HUMAN.H11MO.0.C	6.8
chr1	20440783	20440784	T	C	0.1	alt	derived	interm	rs10916710	NA	NA	NA	NA	NA
chr1	22535288	22535289	C	T	0.2	alt	derived	interm	rs2744723	NA	NA	ZFX	ZFX_HUMAN.H11MO.1.A	-1.4
chr1	22543634	22543635	A	C	0.2	ref	ancestral	interm	rs79861617	NA	NA	ZN281	ZN281_HUMAN.H11MO.0.A	4.4
chr1	22547497	22547498	C	T	0.2	alt	derived	interm	rs957423037	NA	NA	NR1H3	NR1H3_HUMAN.H11MO.0.B	-2.3
chr1	22547679	22547680	T	G	0.2	alt	derived	interm	rs2807343	NA	NA	CEBPA	CEBPA_HUMAN.H11MO.0.A	-3.4
chr1	22547685	22547686	A	G	0.2	alt	derived	interm	rs2744730	NA	NA	CEBPA	CEBPA_HUMAN.H11MO.0.A	-1.9
chr1	22548994	22548995	C	T	0.2	alt	derived	interm	rs2744732	NA	NA	GRHL2	GRHL2_HUMAN.H11MO.0.A	-1.5
chr1	22550049	22550050	C	T	0.2	alt	derived	interm	rs2744735	NA	NA	NA	NA	NA
chr1	22551582	22551583	C	T	0.2	alt	derived	interm	rs2744737	NA	NA	MBD2	MBD2_HUMAN.H11MO.0.B	-6.5
chr1	22553338	22553339	G	A	0.2	alt	derived	interm	rs2807315	NA	NA	CEBPE	CEBPE_HUMAN.H11MO.0.A	-1.7
chr1	22553578	22553579	C	A	0.2	alt	derived	interm	rs2807316	NA	NA	NA	NA	NA
chr1	22553837	22553838	G	A	0.2	alt	derived	interm	rs3004221	NA	NA	P73	P73_HUMAN.H11MO.0.A	0.4
chr1	22555504	22555505	C	G	0.2	alt	derived	interm	rs937023448	NA	NA	ZNF740	MA0753.1	-1.6
chr1	22556240	22556241	T	C	0.2	alt	ancestral	interm	rs61361473	NA	NA	NA	NA	NA
chr1	22556573	22556574	G	T	0.2	alt	derived	interm	rs886973944	NA	NA	NA	NA	NA
chr1	22573163	22573164	A	G	0.2	alt	derived	interm	rs2744748	NA	NA	NR1H4	MA1110.1	-3.2
chr1	22573612	22573613	C	T	0.2	alt	derived	interm	rs1026712921	NA	NA	NA	NA	NA
chr1	22573764	22573765	C	T	0.2	alt	derived	interm	rs2807335	NA	NA	REST	MA0138.1	-3.2
chr1	22575306	22575307	G	A	0.1	alt	derived	interm	rs2744752	NA	NA	NA	NA	NA
chr1	22576327	22576328	G	C	0.1	alt	derived	interm	rs2744753	NA	NA	NA	NA	NA
chr1	22576467	22576468	T	A	0.1	alt	derived	interm	rs2744754	NA	NA	NA	NA	NA
chr1	22576860	22576861	G	A	0.1	alt	derived	interm	rs1024379045	NA	NA	SPIB	SPIB_HUMAN.H11MO.0.A	-5.7
chr1	22578619	22578620	G	A	0.1	alt	derived	interm	rs2744758	NA	NA	NA	NA	NA
chr1	22587009	22587010	T	C	0.1	alt	derived	interm	rs72647483	NA	NA	NA	NA	NA
chr1	22587728	22587729	T	C	0.1	alt	derived	interm	rs72647484	NA	NA	NA	NA	NA
chr1	22590009	22590010	G	A	0.1	alt	derived	interm	rs72647488	NA	NA	TF65	TF65_HUMAN.H11MO.0.A	-1
chr1	22590083	22590084	C	T	0.1	alt	derived	interm	rs1004151355	NA	NA	SP1	SP1_HUMAN.H11MO.1.A	-3.9
chr1	22590125	22590126	T	C	0.1	alt	derived	interm	rs72647489	NA	NA	ZFX	ZFX_HUMAN.H11MO.1.A	2.8
chr1	22594801	22594802	G	A	0.1	alt	derived	interm	rs994369785	NA	NA	NA	NA	NA
chr1	31948494	31948495	C	T	0	alt	derived	low	rs375412418	NA	NA	ZN263	ZN263_HUMAN.H11MO.1.A	-4.5
chr1	31955023	31955024	C	A	0	alt	derived	low	NA	NA	NA	NA	NA	NA
chr1	32461779	32461780	C	T	0	alt	derived	low	rs956265240	NA	NA	NA	NA	NA
chr1	32469511	32469512	C	G	0	alt	derived	low	rs900696873	NA	NA	NA	NA	NA
chr1	32471865	32471866	G	T	0	alt	derived	low	rs1020731046	NA	NA	NR2C2	MA0504.1	-5.5
chr1	32481088	32481089	T	C	0	alt	derived	low	rs1040071249	NA	NA	EWSR1-FLI1	MA0149.1	6.4
chr1	32481572	32481573	G	C	0	alt	derived	low	rs866538023	NA	NA	MAF	MAF_HUMAN.H11MO.0.A	4.2
chr1	32487671	32487672	C	T	0	alt	derived	low	rs539642310	NA	NA	NA	NA	NA
chr1	32487672	32487673	G	A	0	ref	ancestral	low	rs12408664	NA	NA	ZN140	ZN140_HUMAN.H11MO.0.C	3.4
chr1	32492435	32492436	G	A	0	alt	derived	low	rs542239780	NA	NA	ZN121	ZN121_HUMAN.H11MO.0.C	-5.1
chr1	32499966	32499967	C	G	0	alt	derived	low	rs890317220	NA	NA	NA	NA	NA
chr1	32502052	32502053	G	A	0	ref	ancestral	low	rs369363448	NA	NA	ZN322	ZN322_HUMAN.H11MO.0.B	-0.5
chr1	32551113	32551114	G	A	0	ref	ancestral	low	rs12409772	NA	NA	ZN770	ZN770_HUMAN.H11MO.0.C	-2.3
chr1	32570125	32570126	G	A	0	ref	ancestral	low	rs946647470	NA	NA	NA	NA	NA
chr1	32614419	32614420	A	T	0	alt	derived	low	rs1050805732	NA	NA	NA	NA	NA
chr1	32627020	32627021	C	T	0	alt	derived	low	rs888832111	NA	NA	EWSR1-FLI1	MA0149.1	-6.4
chr1	32633566	32633567	A	C	0	ref	ancestral	low	rs72666770	NA	NA	P53	P53_HUMAN.H11MO.1.A	-0.5
chr1	32643102	32643103	G	C	0	ref	ancestral	low	rs72666773	NA	NA	NA	NA	NA
chr1	32654175	32654176	G	T	0	alt	derived	low	rs1035676383	NA	NA	ZN770	ZN770_HUMAN.H11MO.0.C	-2.5
chr1	32664334	32664335	G	A	0	alt	derived	low	rs975827700	NA	NA	RBPJ	MA1116.1	-1
chr1	32668538	32668539	C	T	0	alt	derived	low	rs948142617	NA	NA	NA	NA	NA
chr1	32672932	32672933	G	A	0.1	ref	ancestral	interm	rs12032332	CCDC28B	6946	P73	P73_HUMAN.H11MO.1.A	-1.5
chr1	32678615	32678616	A	T	0.1	alt	derived	interm	rs1035854627	NA	NA	ZN770	ZN770_HUMAN.H11MO.1.C	-2.6
chr1	32682674	32682675	T	C	0.1	alt	ancestral	interm	rs747175891	DCDC2B	7980	NA	NA	NA
chr1	32684461	32684462	C	A	0.1	alt	derived	interm	rs994423048	NA	NA	NA	NA	NA
chr1	32684811	32684812	G	A	0.1	alt	derived	interm	NA	NA	NA	ZBTB18	MA0698.1	-8.8
chr1	32686058	32686059	G	A	0.1	alt	derived	interm	rs1035657856	NA	NA	NFE2	MA0841.1	2.1
chr1	32687933	32687934	G	T	0.1	alt	derived	interm	rs752526209	EIF3I	-37	RFX1	RFX1_HUMAN.H11MO.0.B	-2.2
chr1	32694224	32694225	G	C	0.1	ref	ancestral	interm	rs926312634	NA	NA	NA	NA	NA
chr1	32697934	32697935	G	A	0.1	ref	ancestral	interm	rs747020	NA	NA	NA	NA	NA
chr1	32698281	32698282	A	T	0.1	alt	derived	interm	rs982733958	NA	NA	ZN467	ZN467_HUMAN.H11MO.0.C	-3.7
chr1	32698347	32698348	A	G	0.1	alt	derived	interm	rs935558733	NA	NA	VEZF1	VEZF1_HUMAN.H11MO.0.C	1.3
chr1	32699560	32699561	C	T	0.1	alt	derived	interm	rs1044175267	NA	NA	NA	NA	NA
chr1	33071894	33071895	C	T	0	alt	derived	low	rs28697250	NA	NA	GABPA	GABPA_HUMAN.H11MO.0.A	-0.7
chr1	33072600	33072601	A	C	0	alt	derived	low	rs12405868	NA	NA	NA	NA	NA
chr1	33075607	33075608	T	C	0	alt	derived	low	rs997338	NA	NA	NA	NA	NA
chr1	33079503	33079504	G	A	0	alt	derived	low	rs114363956	NA	NA	ZN121	ZN121_HUMAN.H11MO.0.C	-4.7
chr1	33081278	33081279	G	A	0	alt	derived	low	rs145021203	NA	NA	NA	NA	NA
chr1	33082035	33082036	G	C	0	alt	derived	low	rs10914581	NA	NA	Z324A	Z324A_HUMAN.H11MO.0.C	-3.6
chr1	33094511	33094512	C	A	0	alt	derived	low	rs10914589	NA	NA	RFX2	RFX2_HUMAN.H11MO.1.A	-6.3
chr1	33094943	33094944	A	G	0	alt	derived	low	rs12045895	NA	NA	RARA	MA0729.1	-2.5
chr1	33096395	33096396	C	G	0	alt	derived	low	rs117003206	NA	NA	BHLHE41	MA0636.1	8.5
chr1	33098172	33098173	C	A	0	alt	derived	low	rs77660764	NA	NA	NA	NA	NA
chr1	33109286	33109287	G	C	0	alt	derived	low	NA	NA	NA	NA	NA	NA
chr1	33110070	33110071	C	T	0	alt	derived	low	rs116240459	NA	NA	NA	NA	NA
chr1	33111651	33111652	T	C	0	alt	derived	low	rs76441471	NA	NA	NA	NA	NA
chr1	33113714	33113715	G	A	0	alt	derived	low	rs80150647	NA	NA	NA	NA	NA
chr1	33120146	33120147	C	G	0	alt	derived	low	NA	NA	NA	NA	NA	NA
chr1	33121090	33121091	T	G	0	alt	derived	low	rs74355434	NA	NA	NA	NA	NA
chr1	33129751	33129752	G	T	0	alt	derived	low	rs12039939	NA	NA	NA	NA	NA
chr1	33138943	33138944	C	T	0	alt	derived	low	rs12022735	NA	NA	NA	NA	NA
chr1	33139132	33139133	A	G	0	alt	derived	low	rs12040512	NA	NA	WT1	WT1_HUMAN.H11MO.1.B	-1.9
chr1	33142604	33142605	T	C	0	alt	derived	low	rs80353608	NA	NA	NA	NA	NA
chr1	33148455	33148456	G	A	0	alt	derived	low	rs12568783	NA	NA	NA	NA	NA
chr1	33152759	33152760	G	A	0	alt	derived	low	rs145909829	NA	NA	RARA	MA0729.1	5.7
chr1	33153226	33153227	T	C	0	alt	derived	low	rs139152244	NA	NA	CEBPB	CEBPB_HUMAN.H11MO.0.A	-7.1
chr1	33158370	33158371	C	G	0	alt	derived	low	rs114437242	NA	NA	ZN770	ZN770_HUMAN.H11MO.1.C	-6
chr1	33158541	33158542	T	C	0	alt	derived	low	rs117232983	NA	NA	NA	NA	NA
chr1	33159505	33159506	G	A	0	alt	derived	low	rs116944775	NA	NA	NA	NA	NA
chr1	33161612	33161613	T	G	0	alt	derived	low	rs3806248	NA	NA	NA	NA	NA
chr1	33170825	33170826	T	G	0	alt	derived	low	rs12024067	NA	NA	SP1	MA0079.3	-8.6
chr1	33172728	33172729	C	T	0	alt	derived	low	rs12030582	NA	NA	THAP1	THAP1_HUMAN.H11MO.0.C	-1.9
chr1	33232131	33232132	G	A	0.1	ref	ancestral	interm	rs984209657	S100PBP	-51024	NFYA	MA0060.3	3.2
chr1	33345649	33345650	C	T	0	ref	ancestral	low	rs150051651	NA	NA	ESR1	MA0112.3	-3.1
chr1	33668845	33668846	G	A	0	ref	ancestral	low	rs370532658	NA	NA	NA	NA	NA
chr1	33795571	33795572	C	G	0	ref	ancestral	low	rs370052257	NA	NA	SRBP2	SRBP2_HUMAN.H11MO.0.B	5.1
chr1	33796451	33796452	A	G	0	ref	ancestral	low	rs1010333068	NA	NA	NA	NA	NA
chr1	33800121	33800122	A	T	0	ref	ancestral	low	rs371542394	NA	NA	EVX2	MA0888.1	-4.2
chr1	33813015	33813016	G	A	0	ref	ancestral	low	rs377212856	NA	NA	NA	NA	NA
chr1	33934585	33934586	C	T	0	ref	not_determined	low	rs540453354	NA	NA	KLF9	MA1107.1	1.6
chr1	33968434	33968435	C	A	0	alt	derived	low	rs1341712	NA	NA	NA	NA	NA
chr1	33968641	33968642	A	T	0	alt	derived	low	rs1773023	NA	NA	NA	NA	NA
chr1	33978961	33978962	T	C	0	alt	derived	low	rs368545468	NA	NA	NA	NA	NA
chr1	33982004	33982005	T	C	0	alt	derived	low	rs377410878	NA	NA	WT1	WT1_HUMAN.H11MO.0.C	4.8
chr1	34004696	34004697	T	C	0	ref	ancestral	low	rs930473098	NA	NA	SP2	MA0516.1	-6.3
chr1	35404079	35404080	A	G	0	alt	derived	low	rs374260643	NA	NA	NA	NA	NA
chr1	35411215	35411216	A	G	0	alt	derived	low	rs372321963	NA	NA	NA	NA	NA
chr1	35415646	35415647	C	G	0	alt	derived	low	rs375149830	NA	NA	NA	NA	NA
chr1	35420076	35420077	A	C	0	alt	derived	low	rs377077208	NA	NA	NA	NA	NA
chr1	35424030	35424031	A	G	0	ref	not_determined	low	rs1003143412	NA	NA	NA	NA	NA
chr1	35427745	35427746	G	T	0	alt	derived	low	rs372381920	NA	NA	NA	NA	NA
chr1	35441078	35441079	G	A	0.1	alt	derived	interm	rs377613346	NA	NA	NA	NA	NA
chr1	35443020	35443021	A	G	0.1	alt	derived	interm	rs372367118	DLGAP3	-47835	NA	NA	NA
chr1	35450004	35450005	T	C	0.1	alt	derived	interm	rs367551361	DLGAP3	-54819	NA	NA	NA
chr1	35455074	35455075	T	C	0.1	alt	derived	interm	rs370800683	NA	NA	NA	NA	NA
chr1	35456995	35456996	G	A	0.1	alt	derived	interm	rs373239703	NA	NA	NA	NA	NA
chr1	35458163	35458164	A	T	0.1	alt	derived	interm	rs372694708	NA	NA	NA	NA	NA
chr1	35470467	35470468	T	A	0.1	alt	derived	interm	rs371907669	NA	NA	NA	NA	NA
chr1	35472819	35472820	G	A	0.1	alt	derived	interm	rs142553064	NA	NA	NA	NA	NA
chr1	35488686	35488687	C	T	0.1	alt	derived	interm	rs376203354	ZMYM6NB	-37733	NA	NA	NA
chr1	35489792	35489793	G	A	0.1	alt	derived	interm	rs369538670	ZMYM6NB	-38839	STAT1	MA0137.1	-2.2
chr1	35495830	35495831	A	C	0.1	alt	derived	interm	rs369062116	ZMYM6NB	-44877	NA	NA	NA
chr1	35505399	35505400	G	A	0	ref	not_determined	low	NA	NA	NA	NA	NA	NA
chr1	35506908	35506909	A	G	0.1	alt	derived	interm	rs377553891	NA	NA	NA	NA	NA
chr1	35515772	35515773	T	C	0.1	alt	derived	interm	rs373984129	NA	NA	NA	NA	NA
chr1	35524483	35524484	T	G	0.1	alt	derived	interm	rs369973233	NA	NA	NA	NA	NA
chr1	35539581	35539582	C	T	0.1	alt	derived	interm	rs377558859	NA	NA	ZN121	ZN121_HUMAN.H11MO.0.C	-0.7
chr1	35542693	35542694	C	G	0.1	alt	derived	interm	rs371554176	NA	NA	NA	NA	NA
chr1	35543066	35543067	A	C	0.1	alt	derived	interm	rs544342250	NA	NA	NA	NA	NA
chr1	35546230	35546231	G	T	0.1	alt	derived	interm	rs373467066	SFPQ	112518	NA	NA	NA
chr1	35546365	35546366	C	A	0.1	alt	derived	interm	rs377290809	SFPQ	112383	NA	NA	NA
chr1	35550319	35550320	T	C	0.1	alt	derived	interm	rs373999156	NA	NA	LYL1	LYL1_HUMAN.H11MO.0.A	-1.2
chr1	35557047	35557048	C	T	0.1	alt	derived	interm	rs372673039	NA	NA	RARA	RARA_HUMAN.H11MO.1.A	-4.6
chr1	35557796	35557797	G	A	0.1	alt	derived	interm	rs979015128	NA	NA	MAF	MAF_HUMAN.H11MO.0.A	2.2
chr1	35558301	35558302	C	G	0.1	alt	derived	interm	rs368932688	NA	NA	NR1H3	NR1H3_HUMAN.H11MO.0.B	-3.5
chr1	35561782	35561783	G	A	0.1	alt	derived	interm	rs183152537	SFPQ	96966	HES7	MA0822.1	5.1
chr1	35584381	35584382	C	T	0.1	alt	derived	interm	rs149565849	NA	NA	NA	NA	NA
chr1	35588204	35588205	T	C	0.1	alt	derived	interm	rs375647901	NA	NA	KLF16	MA0741.1	9.8
chr1	35591234	35591235	C	A	0.1	alt	derived	interm	rs374187550	NA	NA	NA	NA	NA
chr1	35591238	35591239	T	G	0.1	alt	derived	interm	rs374111707	NA	NA	NA	NA	NA
chr1	35596953	35596954	T	A	0.1	alt	derived	interm	rs889654597	NA	NA	NA	NA	NA
chr1	35598590	35598591	T	C	0.1	alt	derived	interm	rs372678441	NA	NA	NA	NA	NA
chr1	35599584	35599585	A	G	0.1	alt	derived	interm	rs184501694	NA	NA	NA	NA	NA
chr1	35600657	35600658	G	A	0.1	alt	derived	interm	rs373905578	NA	NA	NA	NA	NA
chr1	35600933	35600934	T	A	0.1	alt	derived	interm	rs375764550	NA	NA	NA	NA	NA
chr1	35603919	35603920	A	G	0.1	alt	derived	interm	rs369118027	NA	NA	NA	NA	NA
chr1	35606594	35606595	C	T	0.1	alt	derived	interm	rs1036267834	NA	NA	NA	NA	NA
chr1	35609402	35609403	A	G	0.1	alt	derived	interm	rs187879189	NA	NA	ZSC22	ZSC22_HUMAN.H11MO.0.C	2.7
chr1	35618965	35618966	A	G	0.1	alt	derived	interm	rs376318351	NA	NA	NA	NA	NA
chr1	35623733	35623734	G	A	0.1	alt	derived	interm	rs370247584	NA	NA	ZN263	ZN263_HUMAN.H11MO.0.A	-4.4
chr1	35624113	35624114	C	T	0.1	alt	derived	interm	rs375979141	NA	NA	ZN121	ZN121_HUMAN.H11MO.0.C	-2.1
chr1	35625277	35625278	C	A	0.1	alt	derived	interm	rs557870185	NA	NA	NA	NA	NA
chr1	35628492	35628493	G	T	0.1	alt	derived	interm	rs527710799	ZMYM1	83501	ZBT18	ZBT18_HUMAN.H11MO.0.C	-2.2
chr1	35628632	35628633	T	C	0.1	alt	derived	interm	rs547459069	NA	NA	NA	NA	NA
chr1	35629502	35629503	G	T	0.1	alt	derived	interm	rs550201406	NA	NA	RARA	RARA_HUMAN.H11MO.1.A	-2.7
chr1	35629643	35629644	G	A	0.1	alt	derived	interm	rs570304035	NA	NA	THA11	THA11_HUMAN.H11MO.0.B	-6.6
chr1	35710421	35710422	A	T	0	alt	derived	low	rs181101915	NA	NA	NA	NA	NA
chr1	35713228	35713229	T	C	0	alt	derived	low	rs376981246	NA	NA	NA	NA	NA
chr1	35716120	35716121	G	A	0	alt	derived	low	rs374731946	NA	NA	NA	NA	NA
chr1	35729182	35729183	G	A	0.2	alt	derived	interm	rs146254042	NA	NA	NA	NA	NA
chr1	35735289	35735290	C	T	0.2	alt	derived	interm	rs183314819	KIAA0319L	287724	NA	NA	NA
chr1	35744187	35744188	T	C	0.2	alt	derived	interm	rs377371891	NA	NA	NA	NA	NA
chr1	35744875	35744876	C	G	0.2	alt	derived	interm	rs148563130	NA	NA	GCR	GCR_HUMAN.H11MO.1.A	-6
chr1	35747811	35747812	A	G	0.2	alt	derived	interm	rs187212241	NA	NA	TYY1	TYY1_HUMAN.H11MO.0.A	3.5
chr1	35753115	35753116	T	G	0.2	alt	derived	interm	rs188428187	KIAA0319L	269898	EHF	EHF_HUMAN.H11MO.0.B	-7.2
chr1	35757034	35757035	A	G	0.2	alt	derived	interm	rs369341411	NA	NA	NA	NA	NA
chr1	35759978	35759979	A	T	0.2	alt	derived	interm	rs191471831	NA	NA	NA	NA	NA
chr1	35761711	35761712	A	G	0.2	alt	derived	interm	rs376941799	NA	NA	RARG	RARG_HUMAN.H11MO.0.B	1.5
chr1	35761807	35761808	G	A	0.2	alt	derived	interm	rs187937258	NA	NA	RREB1	MA0073.1	-1.3
chr1	35762600	35762601	G	A	0.2	alt	derived	interm	rs148026814	NA	NA	KLF1	KLF1_HUMAN.H11MO.0.A	-0.6
chr1	35765248	35765249	C	G	0.2	ref	ancestral	interm	rs376232861	NA	NA	NA	NA	NA
chr1	35768958	35768959	A	G	0.2	alt	derived	interm	rs140101819	NA	NA	NA	NA	NA
chr1	35769917	35769918	G	A	0.2	alt	derived	interm	rs369454185	NA	NA	NA	NA	NA
chr1	35770508	35770509	G	A	0.2	alt	derived	interm	rs148196644	KIAA0319L	252505	CEBPB	CEBPB_HUMAN.H11MO.0.A	-6.9
chr1	35775093	35775094	G	T	0.2	alt	derived	interm	rs148774225	NA	NA	NA	NA	NA
chr1	35777130	35777131	C	T	0.2	alt	derived	interm	rs376222320	NA	NA	NA	NA	NA
chr1	35778538	35778539	G	A	0.2	alt	derived	interm	rs143060444	NA	NA	ZN121	ZN121_HUMAN.H11MO.0.C	2.7
chr1	35781117	35781118	C	T	0.2	alt	derived	interm	rs147836642	NA	NA	NA	NA	NA
chr1	35781376	35781377	T	G	0.2	alt	derived	interm	rs374694374	NA	NA	STAT1	STAT1_HUMAN.H11MO.1.A	4.2
chr1	35783143	35783144	A	C	0.2	alt	derived	interm	rs187190572	NA	NA	NA	NA	NA
chr1	35783283	35783284	A	T	0.2	alt	derived	interm	rs184599385	NA	NA	NA	NA	NA
chr1	35785153	35785154	G	T	0.2	alt	derived	interm	rs182074194	NA	NA	NA	NA	NA
chr1	35790257	35790258	A	G	0.2	alt	derived	interm	rs150390563	KIAA0319L	232756	NA	NA	NA
chr1	35797213	35797214	C	G	0.2	alt	derived	interm	rs184752958	NA	NA	ZN121	ZN121_HUMAN.H11MO.0.C	-2.8
chr1	35799046	35799047	C	T	0.2	alt	derived	interm	rs190325444	NA	NA	NA	NA	NA
chr1	35815358	35815359	G	C	0.2	alt	derived	interm	rs373090623	NA	NA	NA	NA	NA
chr1	35817541	35817542	T	C	0.2	alt	derived	interm	rs138722804	NA	NA	NA	NA	NA
chr1	35818198	35818199	G	A	0.2	alt	derived	interm	rs148564137	NA	NA	NA	NA	NA
chr1	35818538	35818539	C	T	0.2	alt	derived	interm	rs150687518	KIAA0319L	204475	NA	NA	NA
chr1	35818847	35818848	T	C	0.2	alt	derived	interm	rs376805289	KIAA0319L	204166	NA	NA	NA
chr1	35819003	35819004	C	T	0.2	alt	derived	interm	rs191201746	KIAA0319L	204010	NA	NA	NA
chr1	35820937	35820938	C	T	0.2	alt	derived	interm	rs372086444	NA	NA	NA	NA	NA
chr1	35823473	35823474	G	A	0.2	alt	derived	interm	rs146291422	NA	NA	NA	NA	NA
chr1	35832383	35832384	G	A	0.1	alt	derived	interm	rs1024362331	NA	NA	PLAG1	MA0163.1	-4.7
chr1	35834807	35834808	T	A	0.2	alt	derived	interm	rs181582368	KIAA0319L	188206	NA	NA	NA
chr1	35836928	35836929	A	G	0.2	ref	ancestral	interm	rs374106728	KIAA0319L	186085	NA	NA	NA
chr1	35841519	35841520	G	C	0.2	alt	derived	interm	rs376908824	NA	NA	NA	NA	NA
chr1	35852273	35852274	A	G	0.2	alt	derived	interm	rs138800703	KIAA0319L	170740	NA	NA	NA
chr1	35872175	35872176	G	A	0.2	alt	derived	interm	rs188475117	NA	NA	NA	NA	NA
chr1	35876128	35876129	C	A	0.2	alt	derived	interm	rs190792922	NA	NA	PAX5	PAX5_HUMAN.H11MO.0.A	-2.5
chr1	35881506	35881507	A	G	0.2	alt	derived	interm	rs185749923	NA	NA	NA	NA	NA
chr1	35882171	35882172	T	G	0.1	alt	derived	interm	rs988571720	NA	NA	NA	NA	NA
chr1	35883912	35883913	T	G	0.2	alt	derived	interm	rs147184206	NA	NA	NA	NA	NA
chr1	35895058	35895059	G	A	0.2	alt	derived	interm	rs148765087	ZMYM4	160491	NA	NA	NA
chr1	35896018	35896019	T	C	0.2	alt	derived	interm	rs368458585	NA	NA	Z354A	Z354A_HUMAN.H11MO.0.C	0.5
chr1	35901748	35901749	A	C	0.2	alt	derived	interm	rs185580958	NA	NA	BATF3	BATF3_HUMAN.H11MO.0.B	-2.5
chr1	35902462	35902463	C	A	0.2	alt	derived	interm	rs142294295	NA	NA	E2F8	MA0865.1	-6.7
chr1	35904422	35904423	G	A	0.2	ref	ancestral	interm	rs183896304	NA	NA	NA	NA	NA
chr1	35910511	35910512	G	A	0.1	alt	derived	interm	rs909814317	ZMYM4	175944	NA	NA	NA
chr1	35914316	35914317	T	G	0.2	alt	derived	interm	rs186724942	ZMYM4	179749	FOSL1	MA0477.1	-9.6
chr1	35915713	35915714	C	G	0.2	alt	derived	interm	rs146943030	ZMYM4	181146	NR2F1	MA0017.1	3.9
chr1	35917959	35917960	T	A	0.2	alt	derived	interm	rs146061619	ZMYM4	183392	USF2	MA0526.1	10.9
chr1	35920114	35920115	A	T	0.2	ref	ancestral	interm	rs147849151	ZMYM4	185547	NA	NA	NA
chr1	35922889	35922890	C	T	0.2	alt	derived	interm	rs368915582	ZMYM4	188322	NA	NA	NA
chr1	35922991	35922992	G	A	0.2	alt	derived	interm	rs369857948	ZMYM4	188424	ZN436	ZN436_HUMAN.H11MO.0.C	3.6
chr1	35926721	35926722	G	T	0.2	alt	derived	interm	rs138209349	NA	NA	NA	NA	NA
chr1	35927094	35927095	T	C	0.2	alt	derived	interm	rs138084857	NA	NA	NA	NA	NA
chr1	35928178	35928179	C	T	0.2	alt	derived	interm	rs200651359	ZMYM4	193611	NA	NA	NA
chr1	35928638	35928639	C	G	0.2	alt	derived	interm	rs182033824	ZMYM4	194071	NA	NA	NA
chr1	35928952	35928953	A	G	0.2	alt	derived	interm	rs369473184	NA	NA	MYOD1	MYOD1_HUMAN.H11MO.0.A	4.9
chr1	35929414	35929415	A	G	0.2	ref	ancestral	interm	rs143648144	NA	NA	SP1	SP1_HUMAN.H11MO.0.A	4.3
chr1	35930100	35930101	A	G	0.2	alt	derived	interm	rs181707004	NA	NA	NA	NA	NA
chr1	35933234	35933235	G	A	0.2	ref	ancestral	interm	rs373767951	NA	NA	SOX15	MA1152.1	-2.8
chr1	35937227	35937228	C	T	0.2	alt	derived	interm	rs184943005	NA	NA	TEAD1	TEAD1_HUMAN.H11MO.0.A	4.5
chr1	35938128	35938129	A	G	0.2	alt	derived	interm	rs181632436	NA	NA	RXRB	RXRB_HUMAN.H11MO.0.C	3.3
chr1	35939899	35939900	A	T	0.2	alt	derived	interm	rs189191887	NA	NA	NA	NA	NA
chr1	35942321	35942322	C	T	0.2	ref	ancestral	interm	rs16866280	NA	NA	NA	NA	NA
chr1	35951389	35951390	T	C	0.2	alt	derived	interm	rs144252482	ZMYM4	216822	NA	NA	NA
chr1	35953126	35953127	C	T	0.2	alt	derived	interm	rs186402346	NA	NA	NA	NA	NA
chr1	35957478	35957479	G	A	0.2	alt	derived	interm	rs190336166	NA	NA	POU3F4	MA0789.1	-5.7
chr1	35960373	35960374	T	C	0.2	ref	derived	interm	rs370601000	NA	NA	NA	NA	NA
chr1	35967204	35967205	G	A	0.2	alt	derived	interm	rs373712906	NA	NA	THAP1	THAP1_HUMAN.H11MO.0.C	1
chr1	35969411	35969412	G	T	0.2	alt	derived	interm	rs189861029	NA	NA	NA	NA	NA
chr1	35970079	35970080	A	G	0.2	ref	ancestral	interm	rs146041900	ZMYM4	235512	NA	NA	NA
chr1	35970085	35970086	T	C	0.2	ref	ancestral	interm	rs193250821	ZMYM4	235518	KLF4	KLF4_HUMAN.H11MO.0.A	4.5
chr1	35973767	35973768	A	T	0.1	alt	derived	interm	rs139503859	ZMYM4	239200	PRDM1	PRDM1_HUMAN.H11MO.0.A	4.7
chr1	35982053	35982054	C	T	0.2	ref	ancestral	interm	rs377380646	NA	NA	RUNX1	RUNX1_HUMAN.H11MO.0.A	-6.4
chr1	35984291	35984292	G	A	0.2	alt	derived	interm	rs142429590	NA	NA	NR2C2	NR2C2_HUMAN.H11MO.0.B	-3
chr1	35987383	35987384	C	T	0.2	alt	derived	interm	rs371289765	NA	NA	ZN121	ZN121_HUMAN.H11MO.0.C	-2.7
chr1	35988384	35988385	C	T	0.2	alt	derived	interm	rs368730084	NA	NA	PLAG1	MA0163.1	-2.3
chr1	36002644	36002645	T	G	0.2	alt	derived	interm	rs144089783	ZMYM4	268077	TBX21	TBX21_HUMAN.H11MO.0.A	0.8
chr1	36003632	36003633	C	A	0.2	alt	derived	interm	rs185248311	ZMYM4	269065	NA	NA	NA
chr1	36003763	36003764	T	C	0.2	alt	derived	interm	rs368605113	ZMYM4	269196	NA	NA	NA
chr1	36007399	36007400	G	A	0.2	alt	derived	interm	rs139547466	ZMYM4	272832	KLF15	KLF15_HUMAN.H11MO.0.A	-4.4
chr1	36011469	36011470	C	A	0.2	alt	derived	interm	rs148125990	NA	NA	ZN121	ZN121_HUMAN.H11MO.0.C	-3.9
chr1	36013043	36013044	G	A	0.2	alt	derived	interm	rs144253029	ZMYM4	278476	NA	NA	NA
chr1	36020415	36020416	C	T	0.2	ref	ancestral	interm	rs138906701	ZMYM4	285848	NA	NA	NA
chr1	36023959	36023960	G	A	0.2	alt	derived	interm	rs367620429	TFAP2E	-15011	INSM1	MA0155.1	3.9
chr1	36030624	36030625	C	A	0.2	alt	derived	interm	rs368201360	TFAP2E	-8346	NA	NA	NA
chr1	36038251	36038252	G	C	0.2	alt	derived	interm	rs189857128	NCDN	14843	NFIC	NFIC_HUMAN.H11MO.0.A	-2
chr1	36045530	36045531	G	A	0.2	alt	derived	interm	rs191960454	PSMB2	61914	MTF1	MTF1_HUMAN.H11MO.0.C	-5.4
chr1	36046868	36046869	G	T	0.2	alt	derived	interm	rs374323807	PSMB2	60576	ZNF8	ZNF8_HUMAN.H11MO.0.C	-2.7
chr1	36052820	36052821	G	T	0.2	alt	derived	interm	rs182676918	NA	NA	VDR	VDR_HUMAN.H11MO.0.A	-4.1
chr1	36060532	36060533	G	C	0.2	alt	derived	interm	rs374342479	NA	NA	NA	NA	NA
chr1	36060915	36060916	T	C	0.2	alt	derived	interm	rs140555822	NA	NA	NA	NA	NA
chr1	36064001	36064002	G	A	0.2	alt	derived	interm	rs147133046	NA	NA	COT1	COT1_HUMAN.H11MO.1.C	-1.9
chr1	36068198	36068199	G	A	0.2	alt	derived	interm	rs181478808	NA	NA	CUX1	CUX1_HUMAN.H11MO.0.C	-0.8
chr1	36070474	36070475	G	C	0.2	alt	derived	interm	rs185807486	NA	NA	NA	NA	NA
chr1	36076317	36076318	G	A	0.2	alt	derived	interm	rs377580196	NA	NA	PAX5	PAX5_HUMAN.H11MO.0.A	-2
chr1	36087347	36087348	T	C	0.2	ref	ancestral	interm	rs373131885	NA	NA	NA	NA	NA
chr1	36105308	36105309	T	C	0.2	alt	derived	interm	rs146149670	TFAP2E	66338	NA	NA	NA
chr1	36107588	36107589	C	T	0.2	alt	derived	interm	rs59631475	C1orf216	77484	NA	NA	NA
chr1	36109734	36109735	A	C	0.2	alt	derived	interm	rs574292469	NA	NA	NA	NA	NA
chr1	36110030	36110031	A	G	0.2	alt	derived	interm	rs545018337	NA	NA	RARA	MA0729.1	-2.5
chr1	36114693	36114694	T	C	0.2	alt	derived	interm	rs188265370	NA	NA	NA	NA	NA
chr1	36118583	36118584	G	A	0.1	alt	derived	interm	rs181408924	NA	NA	PAX5	PAX5_HUMAN.H11MO.0.A	-1.4
chr1	36126056	36126057	G	C	0.2	alt	derived	interm	rs375989971	NA	NA	TP63	MA0525.2	2.4
chr1	36126564	36126565	C	T	0.2	alt	derived	interm	rs185435275	NA	NA	NA	NA	NA
chr1	36128813	36128814	T	C	0.2	alt	derived	interm	rs181415124	NA	NA	NA	NA	NA
chr1	36132368	36132369	C	A	0.2	alt	derived	interm	rs368312498	NA	NA	ZN436	ZN436_HUMAN.H11MO.0.C	-7.8
chr1	36132546	36132547	C	T	0.2	ref	ancestral	interm	rs596471	NA	NA	EWSR1-FLI1	MA0149.1	5.6
chr1	36133938	36133939	T	A	0.2	alt	derived	interm	rs191994088	NA	NA	NA	NA	NA
chr1	36135698	36135699	T	C	0.2	alt	derived	interm	rs367819267	NA	NA	NA	NA	NA
chr1	36136531	36136532	C	G	0.2	alt	derived	interm	rs372445416	NA	NA	NA	NA	NA
chr1	36142456	36142457	G	A	0.2	ref	ancestral	interm	rs12037992	NA	NA	SMAD3	SMAD3_HUMAN.H11MO.0.B	-1.8
chr1	36142558	36142559	G	C	0.2	alt	derived	interm	rs373757232	NA	NA	MAZ	MAZ_HUMAN.H11MO.1.A	-4.9
chr1	36143867	36143868	G	T	0.2	ref	ancestral	interm	rs12039062	NA	NA	ZN770	ZN770_HUMAN.H11MO.0.C	-2
chr1	36145969	36145970	G	A	0.2	ref	ancestral	interm	rs12041040	NA	NA	NA	NA	NA
chr1	36146599	36146600	C	G	0.2	alt	derived	interm	rs376870568	NA	NA	EGR2	EGR2_HUMAN.H11MO.0.A	-3.1
chr1	36149630	36149631	A	T	0.1	ref	not_determined	interm	rs1027803845	PSMB2	-42186	THA	THA_HUMAN.H11MO.0.C	1.3
chr1	36159588	36159589	C	A	0.1	alt	derived	interm	rs372928268	NA	NA	NA	NA	NA
chr1	36160226	36160227	G	A	0	alt	derived	low	rs1030064749	NA	NA	RARA	MA0729.1	5.7
chr1	36161383	36161384	C	A	0.1	ref	ancestral	interm	rs1333647	NA	NA	NA	NA	NA
chr1	36169454	36169455	G	A	0.1	alt	ancestral	interm	rs377260280	NA	NA	SOX9	MA0077.1	-0.7
chr1	36176470	36176471	G	A	0.2	alt	derived	interm	rs374180900	NA	NA	NA	NA	NA
chr1	36178360	36178361	C	T	0.2	alt	derived	interm	rs372801122	NA	NA	TCF4	MA0830.1	11.1
chr1	36185912	36185913	C	T	0.2	alt	derived	interm	rs374487697	NA	NA	ZSCAN4	MA1155.1	4.6
chr1	36187235	36187236	C	T	0.2	alt	derived	interm	rs370615563	NA	NA	THAP1	MA0597.1	-3.9
chr1	36199036	36199037	C	T	0.2	alt	derived	interm	rs376892752	NA	NA	HINFP	HINFP_HUMAN.H11MO.0.C	-5.5
chr1	36201634	36201635	C	T	0.2	alt	derived	interm	rs375328292	CLSPN	33894	PAX5	PAX5_HUMAN.H11MO.0.A	-2.3
chr1	36204825	36204826	T	C	0.2	alt	derived	interm	rs375846467	NA	NA	NHLH1	MA0048.2	8.5
chr1	36211114	36211115	G	A	0.2	alt	derived	interm	rs373622108	NA	NA	OLIG2	OLIG2_HUMAN.H11MO.0.B	-7.4
chr1	36211825	36211826	C	T	0.2	alt	derived	interm	rs367870453	NA	NA	SMAD2::SMAD3::SMAD4	MA0513.1	3.3
chr1	36212699	36212700	G	A	0.2	alt	derived	interm	rs376560858	NA	NA	ZSC22	ZSC22_HUMAN.H11MO.0.C	-3
chr1	36217526	36217527	C	G	0.2	alt	derived	interm	rs376880020	NA	NA	NA	NA	NA
chr1	36219474	36219475	C	T	0.2	alt	derived	interm	rs372017088	NA	NA	NA	NA	NA
chr1	36225592	36225593	G	A	0.2	alt	derived	interm	rs371106261	NA	NA	NA	NA	NA
chr1	36231413	36231414	C	T	0.2	alt	derived	interm	rs372343213	NA	NA	ARI5B	ARI5B_HUMAN.H11MO.0.C	-1.6
chr1	36236489	36236490	G	A	0.2	alt	derived	interm	rs371927848	NA	NA	NA	NA	NA
chr1	36237088	36237089	G	T	0.2	alt	derived	interm	rs369766278	NA	NA	FOSL1	MA0477.1	-3.8
chr1	36241353	36241354	G	T	0.2	alt	derived	interm	rs539383011	NA	NA	RFX2	RFX2_HUMAN.H11MO.1.A	-6.1
chr1	36245659	36245660	A	C	0.2	alt	derived	interm	rs368402684	AGO4	-28113	ZN140	ZN140_HUMAN.H11MO.0.C	-3.5
chr1	36254000	36254001	T	C	0.1	alt	derived	interm	rs372386875	NA	NA	NA	NA	NA
chr1	36258080	36258081	G	C	0.1	alt	derived	interm	rs370061866	NA	NA	NA	NA	NA
chr1	36262615	36262616	A	G	0.1	alt	derived	interm	rs368398980	CLSPN	-27087	NA	NA	NA
chr1	36263768	36263769	A	G	0.1	alt	derived	interm	rs377181401	CLSPN	-28240	NA	NA	NA
chr1	36264138	36264139	A	G	0.1	alt	derived	interm	rs373496416	CLSPN	-28610	ZNF8	ZNF8_HUMAN.H11MO.0.C	1.6
chr1	36268439	36268440	G	C	0.1	alt	derived	interm	rs368909524	CLSPN	-32911	NA	NA	NA
chr1	36269047	36269048	C	T	0.1	alt	derived	interm	rs377599808	CLSPN	-33519	HIC2	MA0738.1	-6.4
chr1	36277207	36277208	G	T	0.1	alt	derived	interm	rs367854961	AGO1	-71602	NA	NA	NA
chr1	36279439	36279440	G	A	0.1	alt	derived	interm	rs369045037	AGO1	-69370	COT1	COT1_HUMAN.H11MO.1.C	-5.1
chr1	36288765	36288766	A	C	0.1	alt	derived	interm	rs374699439	NA	NA	NA	NA	NA
chr1	36290598	36290599	A	G	0.1	alt	derived	interm	rs370561390	NA	NA	NA	NA	NA
chr1	36296292	36296293	T	C	0.1	alt	derived	interm	rs370600554	NA	NA	NA	NA	NA
chr1	36296444	36296445	G	A	0.1	alt	derived	interm	rs371921399	NA	NA	ZBT14	ZBT14_HUMAN.H11MO.0.C	-5.4
chr1	36298972	36298973	A	G	0.1	alt	derived	interm	rs374272296	NA	NA	NA	NA	NA
chr1	36299299	36299300	A	G	0.1	alt	derived	interm	rs992410235	NA	NA	NA	NA	NA
chr1	36303775	36303776	T	C	0.1	alt	derived	interm	rs368866509	AGO1	-45034	ZN770	ZN770_HUMAN.H11MO.1.C	-7.2
chr1	36307173	36307174	T	C	0.1	alt	derived	interm	rs371703144	NA	NA	NA	NA	NA
chr1	36308464	36308465	T	A	0.1	alt	derived	interm	rs374501562	NA	NA	ZN449	ZN449_HUMAN.H11MO.0.C	1.9
chr1	36318667	36318668	T	C	0.1	alt	derived	interm	rs368135484	NA	NA	NFKB1	MA0105.4	1.4
chr1	36318668	36318669	G	A	0.1	alt	derived	interm	rs371672475	NA	NA	ZN121	ZN121_HUMAN.H11MO.0.C	2.5
chr1	36321114	36321115	A	G	0.1	alt	derived	interm	rs375907047	NA	NA	NA	NA	NA
chr1	36323328	36323329	G	A	0.1	alt	derived	interm	rs144568712	NA	NA	NA	NA	NA
chr1	36323539	36323540	T	C	0.1	alt	derived	interm	rs376001408	NA	NA	NA	NA	NA
chr1	36324727	36324728	G	T	0.1	alt	derived	interm	rs374142733	AGO4	50955	GCR	GCR_HUMAN.H11MO.0.A	2.2
chr1	36327944	36327945	C	T	0.1	alt	derived	interm	rs371956772	AGO4	54172	NA	NA	NA
chr1	36339579	36339580	C	T	0	alt	derived	low	rs143547056	NA	NA	NA	NA	NA
chr1	36346521	36346522	A	G	0	alt	derived	low	rs371275576	NA	NA	MAF	MAF_HUMAN.H11MO.0.A	-0.4
chr1	36347897	36347898	C	G	0	alt	derived	low	rs373232892	NA	NA	NA	NA	NA
chr1	36355799	36355800	T	A	0	alt	derived	low	rs367876592	NA	NA	NA	NA	NA
chr1	36364547	36364548	T	A	0	alt	derived	low	rs373492694	NA	NA	NA	NA	NA
chr1	36369011	36369012	G	A	0	alt	derived	low	rs371246525	NA	NA	NA	NA	NA
chr1	36373676	36373677	G	A	0	alt	derived	low	rs370148349	NA	NA	ZN121	ZN121_HUMAN.H11MO.0.C	-3.6
chr1	36374121	36374122	C	T	0	alt	derived	low	rs376919069	NA	NA	NA	NA	NA
chr1	36375804	36375805	C	G	0	alt	derived	low	rs371162078	NA	NA	NA	NA	NA
chr1	36375868	36375869	A	G	0	alt	derived	low	rs372139431	NA	NA	SOX9	SOX9_HUMAN.H11MO.1.B	-2.4
chr1	36382542	36382543	G	C	0	alt	derived	low	rs376925211	NA	NA	CEBPG	CEBPG_HUMAN.H11MO.0.B	-1.3
chr1	36399613	36399614	G	A	0	alt	derived	low	rs375799510	NA	NA	IRF1	MA0050.2	6.6
chr1	36404083	36404084	A	G	0	alt	derived	low	rs367577021	NA	NA	RXRA	RXRA_HUMAN.H11MO.0.A	3.1
chr1	36404957	36404958	A	G	0	alt	derived	low	rs369296559	NA	NA	NA	NA	NA
chr1	36408495	36408496	A	G	0	alt	derived	low	rs376686805	NA	NA	RARA::RXRA	MA0159.1	-1.2
chr1	36410006	36410007	A	G	0	alt	derived	low	rs369254646	NA	NA	NA	NA	NA
chr1	36418075	36418076	T	C	0	alt	derived	low	rs368714218	NA	NA	MNT	MA0825.1	4.1
chr1	36424618	36424619	G	A	0	alt	derived	low	rs371445407	NA	NA	NA	NA	NA
chr1	36425178	36425179	G	A	0	alt	derived	low	rs369914043	NA	NA	NA	NA	NA
chr1	36425562	36425563	T	G	0	alt	derived	low	rs372112734	NA	NA	NA	NA	NA
chr1	36427873	36427874	C	A	0	alt	ancestral	low	rs183887717	NA	NA	NA	NA	NA
chr1	36429395	36429396	C	G	0	alt	derived	low	rs375087719	NA	NA	NA	NA	NA
chr1	36434108	36434109	C	G	0	alt	derived	low	rs369460339	NA	NA	NA	NA	NA
chr1	36435364	36435365	A	G	0	ref	not_determined	low	rs956131440	NA	NA	NA	NA	NA
chr1	36439408	36439409	A	G	0	ref	not_determined	low	rs949149606	NA	NA	NA	NA	NA
chr1	36439475	36439476	A	G	0	alt	derived	low	rs372105044	NA	NA	ZBT18	ZBT18_HUMAN.H11MO.0.C	2
chr1	36443194	36443195	A	C	0	alt	derived	low	rs141591897	NA	NA	RFX2	RFX2_HUMAN.H11MO.1.A	3
chr1	36445630	36445631	G	C	0	alt	derived	low	rs371011022	NA	NA	NA	NA	NA
chr1	36458373	36458374	G	A	0	alt	derived	low	rs376704422	NA	NA	NA	NA	NA
chr1	36464178	36464179	T	G	0	alt	derived	low	rs369768299	NA	NA	NA	NA	NA
chr1	36467370	36467371	G	C	0	alt	derived	low	rs370089712	NA	NA	NA	NA	NA
chr1	36470385	36470386	T	C	0	alt	derived	low	rs374826954	NA	NA	NA	NA	NA
chr1	36471096	36471097	A	T	0	alt	derived	low	rs372234634	NA	NA	FOXQ1	FOXQ1_HUMAN.H11MO.0.C	-4
chr1	36481991	36481992	C	T	0	alt	derived	low	rs374204141	NA	NA	ZN121	ZN121_HUMAN.H11MO.0.C	-4.7
chr1	36488431	36488432	G	A	0	alt	derived	low	rs371474182	NA	NA	ZN770	ZN770_HUMAN.H11MO.1.C	-8
chr1	36488611	36488612	C	T	0	alt	derived	low	rs375859265	NA	NA	RXRB	MA0855.1	7.2
chr1	36491499	36491500	C	T	0	alt	derived	low	rs370275198	NA	NA	TCF4	MA0830.1	11.1
chr1	36493095	36493096	C	T	0	alt	derived	low	rs370811971	NA	NA	SP1	SP1_HUMAN.H11MO.0.A	2.4
chr1	36493759	36493760	C	T	0	alt	derived	low	rs376461534	NA	NA	ZN263	ZN263_HUMAN.H11MO.0.A	-3.1
chr1	36496238	36496239	T	C	0	alt	derived	low	rs367960001	NA	NA	NA	NA	NA
chr1	36497616	36497617	A	G	0	alt	derived	low	rs374242505	NA	NA	NA	NA	NA
chr1	36503196	36503197	G	C	0	alt	derived	low	rs369014824	NA	NA	NA	NA	NA
chr1	36504749	36504750	T	G	0	alt	derived	low	rs369362543	NA	NA	NA	NA	NA
chr1	36504819	36504820	G	A	0	alt	derived	low	rs368941960	NA	NA	ZNF76	ZNF76_HUMAN.H11MO.0.C	-4.3
chr1	36506491	36506492	C	T	0	alt	derived	low	rs367920811	NA	NA	PAX5	PAX5_HUMAN.H11MO.0.A	0.5
chr1	36510752	36510753	T	G	0	alt	derived	low	rs375114646	NA	NA	ATF2	ATF2_HUMAN.H11MO.0.B	-3
chr1	36511585	36511586	C	G	0	alt	derived	low	rs373770971	NA	NA	NA	NA	NA
chr1	36513775	36513776	A	G	0	alt	derived	low	rs371309023	NA	NA	TEAD1	TEAD1_HUMAN.H11MO.0.A	2.7
chr1	36519221	36519222	C	G	0	alt	derived	low	rs372882792	NA	NA	ZN121	ZN121_HUMAN.H11MO.0.C	-2.5
chr1	36520876	36520877	A	G	0	alt	derived	low	rs372708309	NA	NA	ZN528	ZN528_HUMAN.H11MO.0.C	1.8
chr1	36525254	36525255	C	T	0	ref	not_determined	low	rs986121116	NA	NA	NA	NA	NA
chr1	36537131	36537132	A	G	0	alt	derived	low	rs369653323	NA	NA	NA	NA	NA
chr1	36549090	36549091	G	A	0	alt	derived	low	rs374086642	NA	NA	E2F4	MA0470.1	-9.3
chr1	36551460	36551461	C	G	0	alt	derived	low	rs368324904	NA	NA	ZN563	ZN563_HUMAN.H11MO.0.C	3.9
chr1	36554902	36554903	G	A	0	alt	derived	low	rs1000983800	NA	NA	NA	NA	NA
chr1	36559399	36559400	G	T	0	alt	derived	low	rs375562901	NA	NA	RFX5	RFX5_HUMAN.H11MO.0.A	3.2
chr1	36559507	36559508	G	A	0	alt	derived	low	rs376234523	NA	NA	NA	NA	NA
chr1	36562177	36562178	C	T	0	alt	derived	low	rs368015001	NA	NA	NA	NA	NA
chr1	36563091	36563092	C	T	0	alt	derived	low	rs373098052	NA	NA	NFAC1	NFAC1_HUMAN.H11MO.0.B	-2.8
chr1	36564142	36564143	C	G	0	alt	derived	low	rs375174124	NA	NA	KLF5	KLF5_HUMAN.H11MO.0.A	-7.6
chr1	36600579	36600580	A	G	0	alt	derived	low	rs373906908	NA	NA	NR2F1	MA0017.1	-3.4
chr1	36605063	36605064	G	A	0	alt	derived	low	rs146338685	NA	NA	NA	NA	NA
chr1	36606912	36606913	C	A	0	alt	derived	low	rs148971240	NA	NA	NA	NA	NA
chr1	36606923	36606924	A	T	0	alt	derived	low	rs182961278	NA	NA	NA	NA	NA
chr1	36607430	36607431	G	A	0	ref	not_determined	low	NA	NA	NA	HEY1	MA0823.1	-10
chr1	36608186	36608187	T	C	0	alt	derived	low	rs144563924	NA	NA	FOXH1	MA0479.1	10.8
chr1	36610349	36610350	G	A	0	alt	derived	low	rs151057035	NA	NA	ZNF384	MA1125.1	1.5
chr1	36611493	36611494	G	A	0	ref	not_determined	low	NA	NA	NA	ZN770	ZN770_HUMAN.H11MO.1.C	-5.4
chr1	36611500	36611501	G	A	0	ref	not_determined	low	rs572347293	NA	NA	OSR2	OSR2_HUMAN.H11MO.0.C	-0.7
chr1	36613150	36613151	C	T	0	alt	derived	low	rs570688100	NA	NA	E2F4	MA0470.1	-9.3
chr1	36617095	36617096	C	T	0	alt	derived	low	rs375259920	NA	NA	PLAG1	MA0163.1	-1.9
chr1	36621251	36621252	G	C	0	alt	derived	low	rs375244173	NA	NA	STAT1	STAT1_HUMAN.H11MO.1.A	-3.5
chr1	36622523	36622524	C	T	0	alt	derived	low	rs371118022	NA	NA	ZFX	ZFX_HUMAN.H11MO.1.A	-1.9
chr1	36629988	36629989	G	A	0	ref	not_determined	low	rs1048549649	NA	NA	SOX4	MA0867.1	-6.6
chr1	36636448	36636449	A	T	0	alt	derived	low	rs113950325	NA	NA	ZN322	ZN322_HUMAN.H11MO.0.B	0.5
chr1	36642434	36642435	C	T	0	ref	ancestral	low	rs192778247	NA	NA	SP1	SP1_HUMAN.H11MO.0.A	-3.3
chr1	36647148	36647149	G	A	0	alt	derived	low	rs111226947	NA	NA	TCF4	MA0830.1	11.1
chr1	36647269	36647270	C	T	0	alt	derived	low	rs1006450018	NA	NA	SMAD2::SMAD3::SMAD4	MA0513.1	3.3
chr1	36867288	36867289	C	A	0	alt	derived	low	NA	NA	NA	TFAP2C	MA0524.1	-11.6
chr1	36943638	36943639	C	T	0.3	alt	derived	high	rs60626405	MRPS15	-13601	SMAD2::SMAD3::SMAD4	MA0513.1	3.3
chr1	36951923	36951924	A	T	0.3	alt	derived	high	rs77684515	GRIK3	547802	POU4F2	MA0683.1	5
chr1	36952236	36952237	C	T	0.3	alt	derived	high	rs79739002	GRIK3	547489	NA	NA	NA
chr1	36954997	36954998	C	T	0.3	alt	derived	high	rs61546916	GRIK3	544728	NA	NA	NA
chr1	36955273	36955274	A	T	0.3	alt	derived	high	rs59972126	GRIK3	544452	NA	NA	NA
chr1	36957823	36957824	G	A	0.3	alt	derived	high	rs57714619	GRIK3	541902	ZNF76	ZNF76_HUMAN.H11MO.0.C	-2.8
chr1	36961524	36961525	C	T	0.3	alt	derived	high	rs117057129	NA	NA	NA	NA	NA
chr1	36963893	36963894	G	A	0.3	alt	derived	high	rs57794328	NA	NA	NA	NA	NA
chr1	36965034	36965035	C	T	0.2	alt	derived	interm	rs12562112	NA	NA	WT1	WT1_HUMAN.H11MO.0.C	-4.2
chr1	36966290	36966291	A	G	0.2	alt	derived	interm	rs59198646	NA	NA	BC11A	BC11A_HUMAN.H11MO.0.A	1.2
chr1	36968810	36968811	C	T	0.3	alt	derived	high	rs77346037	NA	NA	NA	NA	NA
chr1	36970080	36970081	G	C	0.3	alt	derived	high	rs79235183	NA	NA	NA	NA	NA
chr1	36973288	36973289	G	A	0.2	alt	derived	interm	rs76642573	NA	NA	NA	NA	NA
chr1	36973295	36973296	C	T	0.2	alt	derived	interm	rs118062211	NA	NA	NA	NA	NA
chr1	36986771	36986772	C	G	0.3	alt	derived	high	rs12405763	NA	NA	EBF1	MA0154.2	-11.5
chr1	36988952	36988953	G	A	0.3	alt	derived	high	rs77397977	NA	NA	NA	NA	NA
chr1	36991144	36991145	G	T	0.2	alt	derived	interm	rs187018904	NA	NA	ZBT7A	ZBT7A_HUMAN.H11MO.0.A	-4.9
chr1	36992553	36992554	C	T	0.2	alt	derived	interm	rs78449748	NA	NA	ZN121	ZN121_HUMAN.H11MO.0.C	-4.7
chr1	37002062	37002063	T	G	0.4	alt	derived	high	rs117209243	NA	NA	NA	NA	NA
chr1	37003919	37003920	G	A	0.4	alt	derived	high	rs77679486	NA	NA	ZN331	ZN331_HUMAN.H11MO.0.C	-2.8
chr1	37011701	37011702	T	C	0.4	alt	derived	high	rs118124219	NA	NA	NA	NA	NA
chr1	37011736	37011737	A	T	0.4	alt	derived	high	rs74605825	NA	NA	NA	NA	NA
chr1	37014940	37014941	T	C	0.4	alt	derived	high	rs189159780	NA	NA	NA	NA	NA
chr1	37020827	37020828	C	G	0.6	alt	derived	high	rs58993208	NA	NA	NA	NA	NA
chr1	37021615	37021616	G	T	0.5	alt	derived	high	rs76917002	NA	NA	IRF3	MA1418.1	5
chr1	37026410	37026411	T	G	0.5	alt	derived	high	rs2295237	NA	NA	ZNF263	MA0528.1	7.9
chr1	37028917	37028918	G	A	0.5	alt	derived	high	rs74884933	NA	NA	NA	NA	NA
chr1	37029482	37029483	A	G	0.5	alt	derived	high	rs6667333	NA	NA	NA	NA	NA
chr1	37029782	37029783	T	A	0.5	alt	derived	high	rs6670190	NA	NA	NA	NA	NA
chr1	37035221	37035222	G	A	0.5	alt	derived	high	rs78445719	NA	NA	TFAP2A	MA0003.1	-6.6
chr1	37037881	37037882	C	T	0.5	alt	derived	high	rs76958836	NA	NA	ZBTB6	ZBTB6_HUMAN.H11MO.0.C	-3.1
chr1	37046361	37046362	G	A	0.5	alt	derived	high	rs76256336	NA	NA	TFAP4	TFAP4_HUMAN.H11MO.0.A	5.6
chr1	37052460	37052461	C	T	0.6	alt	derived	high	rs7549934	NA	NA	MYOD1	MYOD1_HUMAN.H11MO.0.A	-1.2
chr1	37053008	37053009	C	G	0.6	alt	derived	high	rs6697856	NA	NA	ZN281	ZN281_HUMAN.H11MO.0.A	-5.3
chr1	37054584	37054585	G	A	0.6	alt	derived	high	rs12402336	NA	NA	ESR1	MA0112.2	-1.8
chr1	37055422	37055423	C	T	0.6	alt	derived	high	rs6656526	NA	NA	NA	NA	NA
chr1	37055842	37055843	G	C	0.6	alt	derived	high	rs4140437	NA	NA	NA	NA	NA
chr1	37056334	37056335	A	C	0.6	alt	derived	high	rs7526919	NA	NA	NA	NA	NA
chr1	37057032	37057033	C	T	0.6	alt	derived	high	rs12405687	NA	NA	NA	NA	NA
chr1	37059546	37059547	C	T	0.6	alt	derived	high	rs117608224	NA	NA	HSF1	HSF1_HUMAN.H11MO.1.A	1.9
chr1	37062952	37062953	G	A	0.6	alt	derived	high	rs76961686	NA	NA	NFIC	NFIC_HUMAN.H11MO.0.A	-1
chr1	37063471	37063472	A	G	0.6	alt	derived	high	rs12562694	NA	NA	ZN320	ZN320_HUMAN.H11MO.0.C	-0.5
chr1	37064467	37064468	T	C	0.6	alt	derived	high	rs78478518	NA	NA	OSR2	OSR2_HUMAN.H11MO.0.C	1.4
chr1	37066434	37066435	C	T	0.6	alt	derived	high	rs997322	NA	NA	NA	NA	NA
chr1	37067274	37067275	T	A	0.6	alt	derived	high	rs80043322	NA	NA	FOXJ3	FOXJ3_HUMAN.H11MO.0.A	-7.8
chr1	37070484	37070485	G	A	0.6	alt	derived	high	rs77339764	NA	NA	NA	NA	NA
chr1	37075628	37075629	G	A	0.6	alt	derived	high	rs79776865	NA	NA	NA	NA	NA
chr1	37081552	37081553	T	A	0.4	alt	derived	high	rs76078560	NA	NA	MZF1	MZF1_HUMAN.H11MO.0.B	-5.4
chr1	37083209	37083210	C	T	0.4	alt	derived	high	rs16823268	NA	NA	NA	NA	NA
chr1	37084653	37084654	T	C	0.4	alt	derived	high	rs77581146	NA	NA	RFX1	RFX1_HUMAN.H11MO.1.B	-4
chr1	37085903	37085904	A	C	0.3	alt	derived	high	rs75830257	NA	NA	NA	NA	NA
chr1	37099179	37099180	G	A	0.4	alt	derived	high	rs146752334	NA	NA	NA	NA	NA
chr1	37099625	37099626	T	C	0.4	alt	derived	high	rs77985518	NA	NA	NA	NA	NA
chr1	37100935	37100936	G	A	0.4	alt	derived	high	rs150104622	NA	NA	ZN563	ZN563_HUMAN.H11MO.1.C	-2.8
chr1	37110729	37110730	T	C	0.4	alt	derived	high	rs75169050	NA	NA	NA	NA	NA
chr1	37113732	37113733	C	T	0.4	alt	derived	high	rs116854070	NA	NA	ESR2	MA0258.1	-1.2
chr1	37113771	37113772	G	A	0.4	ref	ancestral	high	rs371150704	NA	NA	SP3	MA0746.1	-1.3
chr1	37114533	37114534	T	G	0.4	alt	derived	high	rs145790267	NA	NA	HNF4A	MA0114.2	-2.3
chr1	37115719	37115720	T	A	0.4	alt	derived	high	rs149303775	NA	NA	FOXM1	FOXM1_HUMAN.H11MO.0.A	-7.5
chr1	37115798	37115799	G	A	0.4	alt	derived	high	rs76268632	NA	NA	NA	NA	NA
chr1	37119137	37119138	G	A	0.4	alt	derived	high	rs79976688	NA	NA	ZN384	ZN384_HUMAN.H11MO.0.C	4.7
chr1	37119176	37119177	A	G	0.4	alt	derived	high	rs75347823	NA	NA	NA	NA	NA
chr1	37119748	37119749	G	A	0.4	alt	derived	high	rs79280055	NA	NA	ELF5	ELF5_HUMAN.H11MO.0.A	2.2
chr1	37124649	37124650	G	A	0.4	alt	derived	high	rs117671114	NA	NA	ZN563	ZN563_HUMAN.H11MO.1.C	-3.4
chr1	37124763	37124764	C	T	0.4	alt	derived	high	rs76836047	NA	NA	MNX1	MA0707.1	3.5
chr1	37125970	37125971	G	T	0.4	alt	derived	high	rs142143705	NA	NA	NA	NA	NA
chr1	37126479	37126480	G	T	0.4	alt	derived	high	rs78424800	NA	NA	NA	NA	NA
chr1	37130190	37130191	G	T	0.4	alt	derived	high	rs144400450	NA	NA	SP4	SP4_HUMAN.H11MO.1.A	-3.4
chr1	37131901	37131902	C	G	0.4	alt	derived	high	rs149029203	NA	NA	SNAI2	SNAI2_HUMAN.H11MO.0.A	4.8
chr1	37133816	37133817	A	G	0.4	alt	derived	high	rs145406212	NA	NA	NA	NA	NA
chr1	37133996	37133997	G	A	0.4	alt	derived	high	rs148448053	NA	NA	NA	NA	NA
chr1	37134547	37134548	G	T	0.4	alt	derived	high	rs143489945	NA	NA	NA	NA	NA
chr1	37135702	37135703	G	A	0.4	alt	derived	high	rs137998805	NA	NA	ATOH1	ATOH1_HUMAN.H11MO.0.B	7.2
chr1	37136403	37136404	T	C	0.4	alt	derived	high	rs117713518	NA	NA	NA	NA	NA
chr1	37136436	37136437	G	C	0.3	ref	ancestral	high	rs57214162	NA	NA	ZN320	ZN320_HUMAN.H11MO.0.C	-3
chr1	37140866	37140867	G	T	0.4	alt	derived	high	rs75345782	NA	NA	SP4	MA0685.1	-0.7
chr1	37142550	37142551	G	A	0.4	alt	derived	high	rs144867032	NA	NA	NA	NA	NA
chr1	37142841	37142842	T	C	0.4	alt	derived	high	rs148613753	NA	NA	NA	NA	NA
chr1	37151253	37151254	G	A	0.4	alt	ancestral	high	rs138319113	NA	NA	FOXJ2	FOXJ2_HUMAN.H11MO.0.C	3.1
chr1	37154697	37154698	A	G	0.4	alt	derived	high	rs117475453	NA	NA	NA	NA	NA
chr1	37158719	37158720	C	T	0.4	alt	derived	high	rs118040945	NA	NA	HEY1	MA0823.1	-10
chr1	37163697	37163698	G	C	0.3	alt	derived	high	rs117912032	NA	NA	ZN331	ZN331_HUMAN.H11MO.0.C	-7.5
chr1	37168301	37168302	G	A	0.3	alt	derived	high	rs116900585	NA	NA	NA	NA	NA
chr1	37169380	37169381	T	A	0.3	alt	derived	high	rs567077505	GRIK3	330345	NA	NA	NA
chr1	37169381	37169382	C	T	0.3	alt	derived	high	rs527972649	GRIK3	330344	NA	NA	NA
chr1	37170105	37170106	G	A	0.3	alt	derived	high	rs117547479	NA	NA	NA	NA	NA
chr1	37170760	37170761	G	A	0.3	alt	derived	high	rs117913264	NA	NA	NA	NA	NA
chr1	37171430	37171431	C	G	0.3	alt	derived	high	rs118172341	NA	NA	NR1H3	NR1H3_HUMAN.H11MO.0.B	4.8
chr1	37171997	37171998	C	T	0.3	alt	derived	high	rs190329640	NA	NA	ZN563	ZN563_HUMAN.H11MO.0.C	-1.3
chr1	37174401	37174402	T	A	0.3	alt	derived	high	rs59770990	NA	NA	TFAP2B(var.2)	MA0812.1	5.1
chr1	37174558	37174559	A	T	0.3	alt	derived	high	rs59972403	NA	NA	NA	NA	NA
chr1	37180487	37180488	A	T	0.3	alt	derived	high	rs59949555	NA	NA	NA	NA	NA
chr1	37180516	37180517	G	A	0.3	alt	derived	high	rs59054483	NA	NA	RFX5	MA0510.1	-10.1
chr1	37180954	37180955	A	C	0.3	alt	derived	high	rs181331793	NA	NA	SP1	MA0079.1	1.6
chr1	37181441	37181442	T	A	0.3	alt	derived	high	rs142555970	GRIK3	318284	NA	NA	NA
chr1	37183343	37183344	C	G	0.3	alt	ancestral	high	rs139995417	GRIK3	316382	NA	NA	NA
chr1	37185542	37185543	A	G	0.3	alt	derived	high	rs59071281	NA	NA	NA	NA	NA
chr1	37186718	37186719	G	A	0.3	alt	derived	high	rs138905630	NA	NA	SOX9	SOX9_HUMAN.H11MO.0.B	2.3
chr1	37186733	37186734	C	T	0.3	alt	derived	high	rs186237371	NA	NA	HIC2	MA0738.1	-4.8
chr1	37187358	37187359	T	C	0.3	alt	derived	high	rs141812843	NA	NA	NA	NA	NA
chr1	37187722	37187723	G	A	0.3	alt	derived	high	rs150803072	NA	NA	EGR2	EGR2_HUMAN.H11MO.1.A	-4.5
chr1	37188937	37188938	C	T	0.3	alt	derived	high	rs117383777	NA	NA	NA	NA	NA
chr1	37189041	37189042	C	T	0.3	alt	derived	high	rs151124153	NA	NA	FLI1	MA0475.1	9.2
chr1	37189338	37189339	C	T	0.3	alt	derived	high	rs188877798	NA	NA	NA	NA	NA
chr1	37190166	37190167	G	A	0.3	alt	derived	high	rs79487934	NA	NA	NA	NA	NA
chr1	37302328	37302329	A	G	0.1	alt	derived	interm	rs187439581	NA	NA	NA	NA	NA
chr1	37305356	37305357	G	A	0.1	alt	derived	interm	rs185012617	NA	NA	NR6A1	NR6A1_HUMAN.H11MO.0.B	4.9
chr1	37305528	37305529	G	A	0.1	alt	derived	interm	rs190647006	NA	NA	NA	NA	NA
chr1	37310863	37310864	G	A	0.1	alt	derived	interm	rs149042501	NA	NA	NA	NA	NA
chr1	37311643	37311644	A	G	0.1	alt	derived	interm	rs373270476	NA	NA	NA	NA	NA
chr1	37315206	37315207	A	G	0.1	alt	derived	interm	rs190232625	NA	NA	NA	NA	NA
chr1	37322273	37322274	G	A	0	alt	derived	low	rs74323655	NA	NA	EVI1	EVI1_HUMAN.H11MO.0.B	3.6
chr1	37324562	37324563	G	A	0	alt	derived	low	rs3738080	NA	NA	NA	NA	NA
chr1	37333488	37333489	G	A	0	alt	derived	low	rs374049599	NA	NA	ZN281	ZN281_HUMAN.H11MO.0.A	-5.7
chr1	37338108	37338109	G	A	0.1	alt	derived	interm	rs75210781	NA	NA	NA	NA	NA
chr1	37343005	37343006	G	A	0.1	alt	derived	interm	rs76660733	NA	NA	TFAP4	TFAP4_HUMAN.H11MO.0.A	7.2
chr1	37351611	37351612	G	A	0.1	alt	derived	interm	rs79091881	NA	NA	SP1	SP1_HUMAN.H11MO.0.A	-8
chr1	37357500	37357501	A	G	0.1	alt	derived	interm	rs75683258	NA	NA	NA	NA	NA
chr1	37362592	37362593	A	G	0.1	alt	derived	interm	rs376563850	NA	NA	NA	NA	NA
chr1	37364179	37364180	G	A	0.1	alt	derived	interm	rs77559443	NA	NA	NA	NA	NA
chr1	37364737	37364738	G	A	0.1	alt	derived	interm	rs75796294	NA	NA	NA	NA	NA
chr1	37364831	37364832	G	C	0.1	alt	derived	interm	rs80024789	NA	NA	NA	NA	NA
chr1	37365814	37365815	G	A	0.1	alt	derived	interm	rs74224971	NA	NA	NA	NA	NA
chr1	37366400	37366401	G	A	0.1	alt	derived	interm	rs75783506	NA	NA	NA	NA	NA
chr1	37366962	37366963	A	G	0.1	alt	derived	interm	rs77025658	NA	NA	NA	NA	NA
chr1	37371955	37371956	C	A	0.1	alt	derived	interm	rs77414130	NA	NA	NA	NA	NA
chr1	37372740	37372741	C	T	0.1	alt	derived	interm	rs75478761	NA	NA	NA	NA	NA
chr1	37373762	37373763	A	T	0.1	alt	derived	interm	rs74544588	NA	NA	NA	NA	NA
chr1	37373962	37373963	A	G	0.1	alt	derived	interm	rs375418924	NA	NA	NA	NA	NA
chr1	37380137	37380138	G	A	0.1	alt	derived	interm	rs71640704	NA	NA	NA	NA	NA
chr1	37380876	37380877	C	T	0.1	alt	derived	interm	rs78565013	NA	NA	NA	NA	NA
chr1	37385438	37385439	G	A	0.1	alt	derived	interm	rs79638941	NA	NA	MTF1	MA0863.1	-3.4
chr1	37386612	37386613	T	C	0.1	alt	derived	interm	rs78205297	NA	NA	ZN436	ZN436_HUMAN.H11MO.0.C	0.8
chr1	37389122	37389123	G	A	0.1	alt	derived	interm	rs80289308	NA	NA	RREB1	MA0073.1	-3
chr1	37393939	37393940	T	C	0.1	alt	derived	interm	rs74522472	NA	NA	ZN770	ZN770_HUMAN.H11MO.0.C	3.8
chr1	37410955	37410956	G	C	0	alt	derived	low	rs367588689	NA	NA	CTCFL	CTCFL_HUMAN.H11MO.0.A	5.2
chr1	37417461	37417462	G	A	0	alt	derived	low	rs377539410	NA	NA	GABPA	GABPA_HUMAN.H11MO.0.A	7.2
chr1	37417934	37417935	G	A	0	alt	derived	low	rs371732935	NA	NA	NHLH1	MA0048.2	-8.2
chr1	37420811	37420812	A	G	0	alt	derived	low	rs16823713	NA	NA	NA	NA	NA
chr1	37421333	37421334	C	T	0	alt	derived	low	rs3753770	NA	NA	NA	NA	NA
chr1	37421470	37421471	C	T	0	alt	derived	low	rs3767091	NA	NA	REST	MA0138.2	-3.5
chr1	37430798	37430799	T	C	0	alt	derived	low	rs117733549	NA	NA	NA	NA	NA
chr1	37431621	37431622	G	A	0	alt	derived	low	rs3767094	NA	NA	MAFG	MAFG_HUMAN.H11MO.0.A	-7.9
chr1	37437939	37437940	G	C	0	alt	derived	low	rs3767098	NA	NA	NA	NA	NA
chr1	37439305	37439306	C	T	0	alt	derived	low	rs56867255	NA	NA	NA	NA	NA
chr1	37456126	37456127	G	C	0.1	alt	derived	interm	rs372580680	NA	NA	NA	NA	NA
chr1	37457627	37457628	G	A	0.1	alt	derived	interm	rs370784018	NA	NA	GLIS2	MA0736.1	-4.7
chr1	37458270	37458271	C	T	0.1	alt	derived	interm	rs376231472	NA	NA	THA	THA_HUMAN.H11MO.0.C	-2.4
chr1	37460163	37460164	G	C	0.1	alt	derived	interm	rs376424303	NA	NA	NA	NA	NA
chr1	37460413	37460414	C	T	0.1	alt	derived	interm	rs377626725	NA	NA	IRF1	IRF1_HUMAN.H11MO.0.A	1.5
chr1	37461823	37461824	G	A	0.1	alt	derived	interm	rs377566239	NA	NA	TFAP2B(var.2)	MA0812.1	-4
chr1	37462182	37462183	G	C	0.1	alt	derived	interm	rs370199383	NA	NA	SP4	SP4_HUMAN.H11MO.0.A	-5.3
chr1	37462701	37462702	G	C	0.1	alt	derived	interm	rs374445289	NA	NA	RARA	RARA_HUMAN.H11MO.0.A	-3.3
chr1	37464764	37464765	G	A	0.1	alt	derived	interm	rs375750848	NA	NA	KLF4	KLF4_HUMAN.H11MO.0.A	-5.2
chr1	37466573	37466574	C	T	0.1	alt	derived	interm	rs376867685	NA	NA	NFIC	NFIC_HUMAN.H11MO.1.A	-6.4
chr1	37468009	37468010	G	T	0.1	alt	derived	interm	rs373979720	NA	NA	NA	NA	NA
chr1	37469133	37469134	T	C	0.1	alt	derived	interm	rs367577752	NA	NA	ESR2	ESR2_HUMAN.H11MO.0.A	1.1
chr1	37481488	37481489	C	G	0.1	alt	derived	interm	rs372215412	NA	NA	ZN467	ZN467_HUMAN.H11MO.0.C	2.4
chr1	37486440	37486441	C	G	0.1	alt	derived	interm	rs372751624	NA	NA	PATZ1	PATZ1_HUMAN.H11MO.0.C	-2
chr1	37486482	37486483	C	A	0.1	alt	derived	interm	rs370795082	NA	NA	ZN768	ZN768_HUMAN.H11MO.0.C	-4.6
chr1	37489399	37489400	A	C	0.1	alt	ancestral	interm	rs143782335	NA	NA	THA11	THA11_HUMAN.H11MO.0.B	6.6
chr1	37490599	37490600	C	A	0.1	alt	derived	interm	rs115413581	NA	NA	NA	NA	NA
chr1	37491434	37491435	T	C	0.1	alt	derived	interm	rs569400369	NA	NA	ZN341	ZN341_HUMAN.H11MO.0.C	-1.9
chr1	37492635	37492636	G	A	0.1	alt	derived	interm	rs143447026	NA	NA	EGR1	MA0162.2	-3.5
chr1	37492667	37492668	T	C	0.1	alt	ancestral	interm	rs142339938	NA	NA	NA	NA	NA
chr1	37493464	37493465	C	G	0.1	alt	derived	interm	rs368747339	NA	NA	SMAD3	SMAD3_HUMAN.H11MO.0.B	-0.6
chr1	37498297	37498298	C	G	0.1	alt	derived	interm	rs374019916	NA	NA	ZNF282	MA1154.1	4.1
chr1	37498542	37498543	G	C	0.1	alt	derived	interm	rs370917460	NA	NA	NR1H4	NR1H4_HUMAN.H11MO.0.B	-3.4
chr1	37512258	37512259	A	G	0.1	alt	derived	interm	rs112824690	NA	NA	NA	NA	NA
chr1	37513137	37513138	G	A	0.1	alt	derived	interm	rs111781263	NA	NA	THAP1	THAP1_HUMAN.H11MO.0.C	-4.5
chr1	37550436	37550437	G	A	0.6	alt	derived	high	rs117895698	NA	NA	NA	NA	NA
chr1	37553865	37553866	T	G	0.6	alt	derived	high	rs75703594	NA	NA	NA	NA	NA
chr1	37555939	37555940	A	G	0.6	alt	derived	high	rs79684610	NA	NA	NA	NA	NA
chr1	37556601	37556602	C	T	0.6	alt	derived	high	rs143610005	NA	NA	NA	NA	NA
chr1	37557677	37557678	G	A	0.6	alt	derived	high	rs147341573	NA	NA	NA	NA	NA
chr1	37560281	37560282	G	C	0.6	alt	derived	high	rs118064043	ZC3H12A	-379871	RFX5	RFX5_HUMAN.H11MO.1.A	-4.3
chr1	37562790	37562791	G	A	0.6	alt	derived	high	rs77011108	NA	NA	EWSR1-FLI1	MA0149.1	-6.4
chr1	37564180	37564181	C	A	0.6	alt	derived	high	rs77502972	NA	NA	ZN322	ZN322_HUMAN.H11MO.0.B	-3.4
chr1	37565661	37565662	A	T	0.6	alt	derived	high	rs185863948	NA	NA	NA	NA	NA
chr1	37566332	37566333	T	C	0.6	alt	derived	high	rs117418004	NA	NA	NA	NA	NA
chr1	37571060	37571061	G	A	0.6	alt	derived	high	rs117820655	NA	NA	REST	REST_HUMAN.H11MO.0.A	-3.4
chr1	37576080	37576081	C	T	0.6	alt	derived	high	rs76144664	NA	NA	NA	NA	NA
chr1	37580435	37580436	T	C	0.6	alt	derived	high	rs117036891	NA	NA	NA	NA	NA
chr1	37581031	37581032	A	G	0.6	alt	derived	high	rs77107849	NA	NA	EBF1	MA0154.3	2.3
chr1	37582545	37582546	G	T	0.6	alt	derived	high	rs145174876	NA	NA	NA	NA	NA
chr1	37583633	37583634	C	T	0.6	alt	derived	high	rs117361853	NA	NA	PPARA	PPARA_HUMAN.H11MO.0.B	-2.2
chr1	37586675	37586676	A	C	0.6	alt	derived	high	rs147173039	NA	NA	NA	NA	NA
chr1	37588880	37588881	C	T	0.6	alt	derived	high	rs117693672	NA	NA	IRF4	IRF4_HUMAN.H11MO.0.A	0.6
chr1	37589074	37589075	G	A	0.6	alt	derived	high	rs74531032	NA	NA	ZN263	ZN263_HUMAN.H11MO.1.A	-6.4
chr1	37597800	37597801	T	A	0.6	alt	derived	high	rs146107868	NA	NA	NA	NA	NA
chr1	37599097	37599098	G	C	0.5	alt	derived	high	rs3765418	NA	NA	NA	NA	NA
chr1	37600427	37600428	G	C	0.5	alt	derived	high	rs117309218	NA	NA	ZN322	ZN322_HUMAN.H11MO.0.B	-1.7
chr1	37639441	37639442	G	C	0.5	alt	derived	high	rs74703550	NA	NA	KLF15	KLF15_HUMAN.H11MO.0.A	-4.9
chr1	37640551	37640552	T	G	0.5	alt	derived	high	rs2202094	NA	NA	NA	NA	NA
chr1	37649038	37649039	G	A	0.5	alt	derived	high	rs78632515	NA	NA	NA	NA	NA
chr1	37650472	37650473	C	G	0.5	alt	derived	high	rs75056886	NA	NA	NA	NA	NA
chr1	37655316	37655317	G	A	0.5	alt	derived	high	rs77997677	NA	NA	NA	NA	NA
chr1	37662419	37662420	T	C	0.5	alt	derived	high	rs141129556	NA	NA	NA	NA	NA
chr1	37666213	37666214	A	T	0.4	alt	derived	high	rs75582934	NA	NA	NA	NA	NA
chr1	37670140	37670141	A	G	0.4	ref	ancestral	high	rs550388476	NA	NA	NA	NA	NA
chr1	37679389	37679390	T	A	0.5	alt	derived	high	rs112116253	NA	NA	NA	NA	NA
chr1	37683329	37683330	C	T	0.5	alt	derived	high	rs79161480	NA	NA	NA	NA	NA
chr1	37690656	37690657	T	A	0.5	alt	derived	high	rs56093972	NA	NA	NA	NA	NA
chr1	37690798	37690799	T	G	0.5	alt	derived	high	rs17508351	NA	NA	NA	NA	NA
chr1	37692018	37692019	T	C	0.5	alt	derived	high	rs17462022	NA	NA	NA	NA	NA
chr1	37694557	37694558	G	C	0.5	alt	derived	high	rs80305916	NA	NA	NA	NA	NA
chr1	37703720	37703721	A	G	0.5	alt	derived	high	rs17508718	ZC3H12A	-236432	NA	NA	NA
chr1	37704527	37704528	T	A	0.5	alt	derived	high	rs74980842	ZC3H12A	-235625	SP2	SP2_HUMAN.H11MO.0.A	-0.7
chr1	37725974	37725975	A	T	0.2	alt	derived	interm	rs16823935	NA	NA	NA	NA	NA
chr1	37730891	37730892	C	G	0.2	alt	derived	interm	rs76842813	NA	NA	MAZ	MAZ_HUMAN.H11MO.1.A	3.9
chr1	37731434	37731435	G	A	0.2	alt	derived	interm	rs1875432	NA	NA	NA	NA	NA
chr1	37733639	37733640	A	G	0.2	alt	derived	interm	rs74745522	NA	NA	ZN768	ZN768_HUMAN.H11MO.0.C	-7
chr1	37744029	37744030	A	G	0.2	alt	derived	interm	rs55988269	NA	NA	NA	NA	NA
chr1	37750877	37750878	G	T	0.2	alt	derived	interm	rs76249407	NA	NA	SOX8	MA0868.1	5.5
chr1	37757131	37757132	T	C	0.2	alt	derived	interm	rs16823951	GRIK3	-257406	NA	NA	NA
chr1	37767142	37767143	T	C	0.2	alt	derived	interm	rs113410732	NA	NA	NRF1	NRF1_HUMAN.H11MO.0.A	2.1
chr1	37767538	37767539	C	G	0.2	ref	ancestral	interm	rs528641994	NA	NA	NA	NA	NA
chr1	37768132	37768133	G	A	0.2	alt	derived	interm	rs55868504	NA	NA	THAP1	THAP1_HUMAN.H11MO.0.C	-2
chr1	37770042	37770043	G	A	0.2	alt	derived	interm	rs35360120	NA	NA	KLF9	KLF9_HUMAN.H11MO.0.C	-7.3
chr1	37771316	37771317	G	A	0.2	alt	derived	interm	rs869702	NA	NA	NA	NA	NA
chr1	37772768	37772769	C	T	0.2	alt	derived	interm	rs16823961	GRIK3	-273043	NA	NA	NA
chr1	37773846	37773847	C	T	0.2	alt	derived	interm	rs12564259	NA	NA	NA	NA	NA
chr1	37773854	37773855	C	T	0.2	alt	derived	interm	rs12564265	NA	NA	PAX5	PAX5_HUMAN.H11MO.0.A	-3.8
chr1	37774702	37774703	G	A	0.2	alt	derived	interm	rs78431607	NA	NA	NA	NA	NA
chr1	37774935	37774936	G	T	0.2	alt	derived	interm	rs79047500	NA	NA	ZN768	ZN768_HUMAN.H11MO.0.C	-4
chr1	37775795	37775796	C	T	0.2	alt	derived	interm	rs12564821	NA	NA	P53	P53_HUMAN.H11MO.1.A	-2.5
chr1	37775871	37775872	C	G	0.2	alt	derived	interm	rs12564825	NA	NA	NA	NA	NA
chr1	37776625	37776626	C	T	0.1	alt	derived	interm	rs113099692	NA	NA	NFKB1	MA0105.4	-1.3
chr1	37776808	37776809	G	T	0.1	alt	derived	interm	rs80157204	NA	NA	NA	NA	NA
chr1	37777290	37777291	A	C	0.1	alt	derived	interm	rs56198153	NA	NA	SP1	SP1_HUMAN.H11MO.0.A	6
chr1	37778564	37778565	C	T	0.1	alt	derived	interm	rs75340595	NA	NA	MYB	MA0100.3	-5.5
chr1	37778661	37778662	A	G	0.1	alt	ancestral	interm	rs1331335	NA	NA	PLAG1	MA0163.1	2.4
chr1	37778687	37778688	A	G	0.1	alt	ancestral	interm	rs1331334	NA	NA	ANDR	ANDR_HUMAN.H11MO.0.A	0.5
chr1	37817784	37817785	A	G	0.2	alt	ancestral	interm	rs78115923	NA	NA	NA	NA	NA
chr1	37819031	37819032	A	G	0.2	alt	derived	interm	rs116765642	NA	NA	DMRT3	MA0610.1	-1
chr1	37819605	37819606	T	A	0.2	alt	ancestral	interm	rs16824022	NA	NA	NA	NA	NA
chr1	37819990	37819991	A	G	0.2	alt	derived	interm	rs4652952	NA	NA	NA	NA	NA
chr1	37820782	37820783	T	A	0.2	alt	derived	interm	rs74543593	NA	NA	BHLHE23	MA0817.1	-5.7
chr1	37822217	37822218	A	G	0.2	alt	derived	interm	rs141668674	NA	NA	ZN667	ZN667_HUMAN.H11MO.0.C	1.2
chr1	37822481	37822482	C	T	0.2	alt	derived	interm	rs147050008	NA	NA	NA	NA	NA
chr1	37822585	37822586	T	C	0.2	alt	ancestral	interm	rs116456522	NA	NA	MAZ	MAZ_HUMAN.H11MO.0.A	2.4
chr1	37822716	37822717	A	G	0.2	alt	derived	interm	rs115846829	NA	NA	NA	NA	NA
chr1	37825143	37825144	C	T	0.2	alt	ancestral	interm	rs116680605	NA	NA	ETV2	MA0762.1	-9.4
chr1	37825823	37825824	C	T	0.2	alt	derived	interm	rs116013216	NA	NA	NA	NA	NA
chr1	37828099	37828100	T	C	0.2	alt	ancestral	interm	rs114826176	NA	NA	NA	NA	NA
chr1	37828279	37828280	C	T	0.2	alt	derived	interm	rs115680200	NA	NA	ZN322	ZN322_HUMAN.H11MO.0.B	-2.3
chr1	37828471	37828472	A	G	0.2	alt	derived	interm	rs139230793	NA	NA	ZN322	ZN322_HUMAN.H11MO.0.B	3.5
chr1	37830453	37830454	G	A	0.2	alt	derived	interm	rs116625845	NA	NA	NA	NA	NA
chr1	37830893	37830894	T	C	0.2	alt	ancestral	interm	rs147972290	NA	NA	NA	NA	NA
chr1	37832745	37832746	C	T	0.2	alt	derived	interm	rs114175529	NA	NA	NA	NA	NA
chr1	37834053	37834054	G	T	0.2	alt	derived	interm	rs145531569	GRIK3	-334328	NA	NA	NA
chr1	37834992	37834993	T	A	0.2	alt	derived	interm	rs4653283	GRIK3	-335267	NA	NA	NA
chr1	37834993	37834994	C	T	0.2	alt	derived	interm	rs4653284	GRIK3	-335268	NA	NA	NA
chr1	37835128	37835129	T	C	0.2	alt	ancestral	interm	rs4652953	GRIK3	-335403	RXRB	RXRB_HUMAN.H11MO.0.C	4.9
chr1	37835221	37835222	C	T	0.2	alt	derived	interm	rs4653285	GRIK3	-335496	KLF15	KLF15_HUMAN.H11MO.0.A	-4.4
chr1	37836486	37836487	G	A	0.2	alt	derived	interm	rs116539659	GRIK3	-336761	OVOL1	OVOL1_HUMAN.H11MO.0.C	-2
chr1	37837125	37837126	T	C	0.2	alt	derived	interm	rs139260847	NA	NA	NA	NA	NA
chr1	37837228	37837229	T	C	0.2	alt	ancestral	interm	rs116010219	NA	NA	NA	NA	NA
chr1	37837886	37837887	T	C	0.2	alt	derived	interm	rs115733363	NA	NA	NA	NA	NA
chr1	37838163	37838164	A	C	0.2	alt	ancestral	interm	rs141250594	NA	NA	NA	NA	NA
chr1	37838548	37838549	G	T	0.2	alt	ancestral	interm	rs115083831	NA	NA	MTF1	MTF1_HUMAN.H11MO.0.C	-5.4
chr1	37838621	37838622	T	C	0.2	alt	derived	interm	rs138484428	NA	NA	NA	NA	NA
chr1	37838762	37838763	T	C	0.2	alt	derived	interm	rs114020767	NA	NA	NA	NA	NA
chr1	37839222	37839223	A	G	0.2	alt	ancestral	interm	rs116624519	NA	NA	NA	NA	NA
chr1	37839416	37839417	T	C	0.2	alt	ancestral	interm	rs4652954	NA	NA	NA	NA	NA
chr1	37839692	37839693	T	G	0.2	alt	derived	interm	rs4652955	NA	NA	NA	NA	NA
chr1	37839988	37839989	G	C	0.2	alt	ancestral	interm	rs140074563	NA	NA	NA	NA	NA
chr1	37840180	37840181	T	A	0.2	alt	ancestral	interm	rs116225220	NA	NA	NA	NA	NA
chr1	37840207	37840208	T	C	0.2	alt	derived	interm	rs118148692	NA	NA	NA	NA	NA
chr1	37842302	37842303	T	G	0.2	alt	derived	interm	rs184045932	NA	NA	NA	NA	NA
chr1	37843228	37843229	T	C	0.2	alt	derived	interm	rs146053054	NA	NA	NA	NA	NA
chr1	37843495	37843496	A	G	0.2	alt	derived	interm	rs150568088	NA	NA	NA	NA	NA
chr1	37846026	37846027	C	T	0.2	alt	derived	interm	rs144710186	NA	NA	STAT6	STAT6_HUMAN.H11MO.0.B	2.7
chr1	37846669	37846670	G	A	0.2	alt	derived	interm	rs139803497	NA	NA	KLF3	KLF3_HUMAN.H11MO.0.B	1.8
chr1	37846948	37846949	G	A	0.2	alt	derived	interm	rs145279942	NA	NA	ZN770	ZN770_HUMAN.H11MO.0.C	-1.4
chr1	37847144	37847145	T	C	0.2	alt	ancestral	interm	rs149695645	NA	NA	NA	NA	NA
chr1	37847595	37847596	C	T	0.2	alt	ancestral	interm	rs114565282	NA	NA	NA	NA	NA
chr1	37847618	37847619	T	A	0.2	alt	derived	interm	rs16824034	NA	NA	NA	NA	NA
chr1	37847768	37847769	T	C	0.2	alt	ancestral	interm	rs115470599	NA	NA	ZN329	ZN329_HUMAN.H11MO.0.C	2.5
chr1	37847866	37847867	T	C	0.2	alt	derived	interm	rs16824037	NA	NA	NA	NA	NA
chr1	37849736	37849737	C	T	0.2	alt	ancestral	interm	rs146987829	NA	NA	REST	MA0138.2	0.5
chr1	37851612	37851613	A	G	0.2	alt	derived	interm	rs143675297	NA	NA	NA	NA	NA
chr1	37851773	37851774	C	T	0.2	alt	derived	interm	rs115659582	NA	NA	ZNF41	ZNF41_HUMAN.H11MO.0.C	1.4
chr1	37851941	37851942	C	G	0.2	alt	derived	interm	rs114019050	NA	NA	NA	NA	NA
chr1	37870069	37870070	G	A	0	alt	derived	low	rs367556836	NA	NA	NA	NA	NA
chr1	37875627	37875628	G	A	0	alt	derived	low	rs145824926	NA	NA	NA	NA	NA
chr1	37880967	37880968	G	A	0	alt	derived	low	rs186614400	NA	NA	OSR2	OSR2_HUMAN.H11MO.0.C	-4.2
chr1	37882200	37882201	G	T	0	alt	derived	low	rs151092386	NA	NA	ANDR	ANDR_HUMAN.H11MO.2.A	-1
chr1	37899182	37899183	G	A	0	alt	derived	low	rs142460054	NA	NA	GLIS3	MA0737.1	-2.4
chr1	37902263	37902264	A	G	0.1	alt	derived	interm	rs117890357	NA	NA	ZFP82	ZFP82_HUMAN.H11MO.0.C	-2.1
chr1	37903185	37903186	C	T	0.1	alt	derived	interm	rs117700232	NA	NA	BACH1	BACH1_HUMAN.H11MO.0.A	-1.7
chr1	37906876	37906877	A	G	0.1	alt	derived	interm	rs144095781	NA	NA	NA	NA	NA
chr1	37910723	37910724	G	A	0.1	alt	derived	interm	rs146816173	NA	NA	NA	NA	NA
chr1	37915768	37915769	G	A	0.1	alt	derived	interm	rs367964082	GRIK3	-416043	SP1	SP1_HUMAN.H11MO.0.A	-4.9
chr1	37916893	37916894	T	A	0	alt	derived	low	NA	NA	NA	KLF6	KLF6_HUMAN.H11MO.0.A	1.6
chr1	37917761	37917762	C	T	0.1	alt	derived	interm	rs145537934	NA	NA	NANOG	NANOG_HUMAN.H11MO.0.A	-1.8
chr1	37925630	37925631	G	A	0.1	alt	derived	interm	rs189809136	NA	NA	THB	THB_HUMAN.H11MO.0.C	-1.1
chr1	37926862	37926863	C	T	0.1	alt	derived	interm	rs571678003	NA	NA	ZNF76	ZNF76_HUMAN.H11MO.0.C	-1
chr1	37927105	37927106	C	G	0.1	alt	derived	interm	rs142271754	NA	NA	NA	NA	NA
chr1	37927478	37927479	C	T	0.1	alt	derived	interm	rs138797468	NA	NA	RBPJ	MA1116.1	-6.2
chr1	37931390	37931391	G	C	0.1	alt	derived	interm	rs186942254	NA	NA	NA	NA	NA
chr1	37934980	37934981	G	A	0.1	alt	derived	interm	rs181182126	NA	NA	NA	NA	NA
chr1	37937284	37937285	G	C	0.1	alt	derived	interm	rs187416115	GRIK3	-437559	NA	NA	NA
chr1	37937955	37937956	C	T	0.1	alt	derived	interm	rs141657884	GRIK3	-438230	NA	NA	NA
chr1	37941705	37941706	G	A	0.1	alt	derived	interm	rs146769330	MEAF6	38658	PAX5	MA0014.3	2.2
chr1	37944282	37944283	G	A	0	alt	derived	low	rs144758812	NA	NA	NA	NA	NA
chr1	37944477	37944478	A	G	0.1	alt	ancestral	interm	rs146229990	MEAF6	35886	ZN263	ZN263_HUMAN.H11MO.0.A	3.9
chr1	37944738	37944739	C	T	0.1	alt	ancestral	interm	rs151005881	MEAF6	35625	NA	NA	NA
chr1	37944840	37944841	G	C	0.1	alt	derived	interm	rs140737982	MEAF6	35523	EGR1	MA0162.2	10.7
chr1	37946497	37946498	A	G	0.1	alt	derived	interm	rs138452566	MEAF6	33866	NA	NA	NA
chr1	37947001	37947002	G	A	0.1	alt	derived	interm	rs143408876	MEAF6	33362	NA	NA	NA
chr1	37947839	37947840	C	T	0.1	alt	derived	interm	rs183901723	MEAF6	32524	NA	NA	NA
chr1	37948451	37948452	A	C	0.1	alt	derived	interm	rs202028625	MEAF6	31912	MAZ	MAZ_HUMAN.H11MO.0.A	3.9
chr1	37958339	37958340	T	C	0.1	alt	derived	interm	rs114745536	NA	NA	NA	NA	NA
chr1	37958573	37958574	T	C	0.1	alt	derived	interm	rs7534044	NA	NA	NA	NA	NA
chr1	37962756	37962757	A	C	0.1	alt	derived	interm	rs7544462	ZC3H12A	22604	NA	NA	NA
chr1	37965774	37965775	G	A	0.1	alt	derived	interm	rs11590505	NA	NA	NA	NA	NA
chr1	37969794	37969795	G	C	0.1	alt	derived	interm	rs115947878	ZC3H12A	29642	NA	NA	NA
chr1	37971433	37971434	G	A	0.1	alt	derived	interm	rs114060931	NA	NA	NA	NA	NA
chr1	37976617	37976618	G	A	0.1	alt	derived	interm	rs72657774	ZC3H12A	36465	ZN449	ZN449_HUMAN.H11MO.0.C	3.9
chr1	37976778	37976779	G	A	0.1	alt	derived	interm	rs72657775	ZC3H12A	36626	NA	NA	NA
chr1	37976952	37976953	C	T	0.1	alt	derived	interm	rs72657776	ZC3H12A	36800	NA	NA	NA
chr1	37977753	37977754	G	T	0.1	alt	derived	interm	rs11578962	ZC3H12A	37601	NA	NA	NA
chr1	37978999	37979000	A	C	0.1	alt	derived	interm	rs72657778	ZC3H12A	38847	NA	NA	NA
chr1	37985910	37985911	G	A	0.1	alt	derived	interm	rs11580453	SNIP1	33992	ZN770	ZN770_HUMAN.H11MO.0.C	-0.6
chr1	37986651	37986652	T	C	0.1	alt	derived	interm	rs72657781	NA	NA	NA	NA	NA
chr1	37992202	37992203	T	C	0.1	alt	derived	interm	rs72657782	NA	NA	RFX1	RFX1_HUMAN.H11MO.0.B	1.8
chr1	37992330	37992331	T	A	0.1	alt	derived	interm	rs150923562	NA	NA	THB	THB_HUMAN.H11MO.0.C	-4.6
chr1	37993460	37993461	T	C	0.1	alt	derived	interm	rs11580536	SNIP1	26442	NA	NA	NA
chr1	38002251	38002252	G	C	0.1	alt	derived	interm	rs41267305	NA	NA	NA	NA	NA
chr1	38010243	38010244	G	A	0.1	alt	derived	interm	rs72657787	NA	NA	MYOG	MYOG_HUMAN.H11MO.0.B	4.6
chr1	38011786	38011787	G	C	0.1	alt	derived	interm	rs72657789	NA	NA	ZN331	ZN331_HUMAN.H11MO.0.C	4.9
chr1	38012153	38012154	C	T	0.1	alt	ancestral	interm	rs112661831	NA	NA	NA	NA	NA
chr1	38014838	38014839	A	G	0.1	alt	derived	interm	rs72657791	MEAF6	-34475	NA	NA	NA
chr1	38015757	38015758	A	G	0.1	alt	ancestral	interm	rs72657792	MEAF6	-35394	NA	NA	NA
chr1	38017905	38017906	A	G	0.1	alt	derived	interm	rs114294459	MEAF6	-37542	NA	NA	NA
chr1	38023148	38023149	T	C	0.1	alt	derived	interm	rs72657795	NA	NA	ZN816	ZN816_HUMAN.H11MO.0.C	4
chr1	38023822	38023823	G	A	0.1	alt	derived	interm	rs11586828	NA	NA	ZIC3	ZIC3_HUMAN.H11MO.0.B	-0.8
chr1	38025103	38025104	T	C	0.1	alt	derived	interm	rs41267309	NA	NA	THAP1	THAP1_HUMAN.H11MO.0.C	1.3
chr1	38025897	38025898	A	G	0.1	alt	derived	interm	rs72657799	NA	NA	NA	NA	NA
chr1	38026600	38026601	C	T	0.1	alt	derived	interm	rs11577094	GNL2	34921	NA	NA	NA
chr1	38029269	38029270	T	C	0.1	alt	derived	interm	rs11585844	NA	NA	NA	NA	NA
chr1	38030609	38030610	C	T	0.1	alt	ancestral	interm	rs41267315	NA	NA	NA	NA	NA
chr1	38031105	38031106	T	A	0.1	alt	derived	interm	rs11586480	NA	NA	NA	NA	NA
chr1	38031798	38031799	A	G	0.1	alt	derived	interm	rs11586555	NA	NA	ANDR	ANDR_HUMAN.H11MO.2.A	1.1
chr1	38032081	38032082	C	A	0.1	alt	derived	interm	rs41267319	NA	NA	NA	NA	NA
chr1	38032164	38032165	C	A	0.1	alt	derived	interm	rs41267321	NA	NA	NA	NA	NA
chr1	38033143	38033144	T	C	0.1	ref	not_determined	interm	NA	NA	NA	NA	NA	NA
chr1	38033217	38033218	G	C	0.1	alt	derived	interm	rs41307894	NA	NA	NA	NA	NA
chr1	38041409	38041410	A	G	0.1	ref	not_determined	interm	NA	NA	NA	FOSL2	MA0478.1	6.4
chr1	38042848	38042849	C	G	0.1	alt	derived	interm	rs72659406	NA	NA	RREB1	MA0073.1	-3
chr1	38043640	38043641	A	G	0.1	alt	derived	interm	rs11590010	NA	NA	NA	NA	NA
chr1	38046027	38046028	G	A	0.1	alt	derived	interm	rs11577759	NA	NA	NA	NA	NA
chr1	38046154	38046155	A	G	0.1	alt	derived	interm	rs11591204	NA	NA	EWSR1-FLI1	MA0149.1	6.4
chr1	38047062	38047063	C	G	0.1	alt	ancestral	interm	rs112076625	NA	NA	ZFP28	ZFP28_HUMAN.H11MO.0.C	1.8
chr1	38047226	38047227	T	G	0.1	alt	derived	interm	rs72659408	NA	NA	NA	NA	NA
chr1	38047385	38047386	T	C	0.1	alt	ancestral	interm	rs148011938	NA	NA	ZN770	ZN770_HUMAN.H11MO.1.C	8
chr1	38047391	38047392	C	A	0.1	alt	ancestral	interm	rs141701160	NA	NA	OSR2	OSR2_HUMAN.H11MO.0.C	-2
chr1	38048673	38048674	G	A	0.1	alt	ancestral	interm	rs6671265	NA	NA	NA	NA	NA
chr1	38050809	38050810	G	A	0.1	alt	derived	interm	rs11577559	NA	NA	HEN1	HEN1_HUMAN.H11MO.0.C	-1.6
chr1	38052710	38052711	T	G	0.1	alt	derived	interm	rs11577315	NA	NA	NA	NA	NA
chr1	38053458	38053459	C	T	0.1	alt	derived	interm	rs11583122	NA	NA	NA	NA	NA
chr1	38058597	38058598	T	C	0.1	alt	derived	interm	rs36068512	DNALI1	36078	NA	NA	NA
chr1	38069978	38069979	G	A	0.1	alt	derived	interm	rs7514254	NA	NA	NA	NA	NA
chr1	38074607	38074608	T	C	0.1	alt	ancestral	interm	rs72659417	NA	NA	OSR2	OSR2_HUMAN.H11MO.0.C	5.7
chr1	38074639	38074640	A	G	0.1	alt	derived	interm	rs72659418	NA	NA	NA	NA	NA
chr1	38079517	38079518	T	G	0.1	ref	ancestral	interm	rs36043533	NA	NA	ZN134	ZN134_HUMAN.H11MO.0.C	4.9
chr1	38080065	38080066	C	A	0.1	alt	derived	interm	rs11588571	NA	NA	WT1	WT1_HUMAN.H11MO.0.C	-7.1
chr1	38082381	38082382	G	C	0.1	alt	derived	interm	rs45577433	NA	NA	TAF1	TAF1_HUMAN.H11MO.0.A	-1.3
chr1	38083471	38083472	G	A	0.1	alt	derived	interm	rs72659421	NA	NA	NA	NA	NA
chr1	38084512	38084513	A	T	0.1	alt	derived	interm	rs72659424	NA	NA	NA	NA	NA
chr1	38087912	38087913	C	A	0.1	alt	derived	interm	rs72659426	NA	NA	NA	NA	NA
chr1	38090942	38090943	A	C	0.1	alt	derived	interm	rs11586036	NA	NA	NA	NA	NA
chr1	38092922	38092923	A	G	0.1	alt	derived	interm	rs72659428	NA	NA	ZN770	ZN770_HUMAN.H11MO.1.C	2.2
chr1	38097134	38097135	G	A	0.1	alt	ancestral	interm	rs11590920	NA	NA	NA	NA	NA
chr1	38097216	38097217	A	T	0.1	alt	derived	interm	rs11589223	NA	NA	NA	NA	NA
chr1	38097504	38097505	C	T	0.1	alt	derived	interm	rs72659430	NA	NA	NA	NA	NA
chr1	38098535	38098536	T	C	0.1	alt	ancestral	interm	rs6694892	NA	NA	NA	NA	NA
chr1	38101457	38101458	T	C	0.1	alt	derived	interm	rs11586758	NA	NA	NA	NA	NA
chr1	38101552	38101553	G	A	0.1	alt	derived	interm	rs72659435	NA	NA	RARA	MA0729.1	5.7
chr1	38102679	38102680	G	A	0.1	alt	derived	interm	rs144284080	NA	NA	NA	NA	NA
chr1	38109435	38109436	A	G	0.1	alt	derived	interm	rs115163286	NA	NA	NA	NA	NA
chr1	38115672	38115673	A	C	0.1	alt	derived	interm	rs11590990	NA	NA	NA	NA	NA
chr1	38117550	38117551	A	C	0.1	alt	derived	interm	rs138877886	NA	NA	PO2F1	PO2F1_HUMAN.H11MO.0.C	1.6
chr1	38125514	38125515	C	G	0.1	alt	derived	interm	rs192331007	NA	NA	CLOCK	CLOCK_HUMAN.H11MO.0.C	-1.2
chr1	38129091	38129092	G	A	0.1	alt	derived	interm	rs145354780	NA	NA	NA	NA	NA
chr1	38133763	38133764	T	A	0	alt	derived	low	rs376063480	NA	NA	STA5B	STA5B_HUMAN.H11MO.0.A	-4.7
chr1	38472440	38472441	G	A	0.1	alt	derived	interm	rs375622703	UTP11L	-5973	ZFP42	ZFP42_HUMAN.H11MO.0.A	5.6
chr1	38473018	38473019	C	T	0.1	alt	derived	interm	rs184036116	UTP11L	-5395	NA	NA	NA
chr1	38476762	38476763	G	C	0.3	alt	derived	high	rs371805484	FHL3	-5586	ZN770	ZN770_HUMAN.H11MO.0.C	-2.9
chr1	38476947	38476948	A	G	0.3	alt	derived	high	rs369723456	FHL3	-5771	NA	NA	NA
chr1	38477016	38477017	C	T	0.3	alt	derived	high	rs377731640	FHL3	-5840	NA	NA	NA
chr1	38477249	38477250	A	G	0.3	alt	ancestral	high	rs374088717	FHL3	-6073	PBX3	MA1114.1	3.1
chr1	38477955	38477956	C	A	0.3	alt	derived	high	rs369035772	FHL3	-6779	RORA(var.2)	MA0072.1	4.6
chr1	38478036	38478037	A	T	0.3	alt	derived	high	rs375459774	FHL3	-6860	NA	NA	NA
chr1	38478069	38478070	T	C	0.3	alt	derived	high	rs111859034	FHL3	-6893	NA	NA	NA
chr1	38478559	38478560	A	G	0.3	alt	ancestral	high	rs111498247	POU3F1	33890	NA	NA	NA
chr1	38479514	38479515	G	A	0.3	alt	derived	high	rs181812240	POU3F1	32935	OSR2	OSR2_HUMAN.H11MO.0.C	-5.2
chr1	38479575	38479576	C	T	0.3	alt	derived	high	rs376058471	POU3F1	32874	NA	NA	NA
chr1	38482570	38482571	G	C	0.3	alt	ancestral	high	rs189208447	NA	NA	ZN680	ZN680_HUMAN.H11MO.0.C	4.5
chr1	38483796	38483797	G	A	0.3	alt	derived	high	rs186245613	NA	NA	ZSC31	ZSC31_HUMAN.H11MO.0.C	-2.5
chr1	38483808	38483809	C	T	0.3	alt	ancestral	high	rs112808576	NA	NA	ZFX	ZFX_HUMAN.H11MO.1.A	-4.6
chr1	38485320	38485321	T	A	0.3	alt	derived	high	rs371426251	NA	NA	NA	NA	NA
chr1	38485555	38485556	A	G	0.3	alt	ancestral	high	rs369350266	NA	NA	NA	NA	NA
chr1	38485722	38485723	C	G	0.3	alt	ancestral	high	rs369727346	NA	NA	NA	NA	NA
chr1	38486675	38486676	C	T	0.3	alt	derived	high	rs185866422	NA	NA	Z324A	Z324A_HUMAN.H11MO.0.C	-3.2
chr1	38486698	38486699	A	C	0.3	alt	derived	high	rs190245874	NA	NA	ZBT17	ZBT17_HUMAN.H11MO.0.A	1.8
chr1	38487203	38487204	G	A	0.3	alt	ancestral	high	rs182497812	NA	NA	NA	NA	NA
chr1	38487773	38487774	C	G	0.3	alt	ancestral	high	rs368653047	NA	NA	NA	NA	NA
chr1	38489325	38489326	T	C	0.3	alt	derived	high	rs112128011	NA	NA	NA	NA	NA
chr1	38489736	38489737	G	C	0.3	alt	ancestral	high	rs372565114	NA	NA	ZN667	ZN667_HUMAN.H11MO.0.C	-1.2
chr1	38490683	38490684	T	A	0.3	alt	ancestral	high	rs376151027	NA	NA	NA	NA	NA
chr1	38492131	38492132	G	A	0.3	alt	derived	high	rs376685970	POU3F1	20318	NA	NA	NA
chr1	38494145	38494146	A	T	0.3	alt	derived	high	rs183769660	POU3F1	18304	HEN1	HEN1_HUMAN.H11MO.0.C	-4.6
chr1	38494517	38494518	G	A	0.3	alt	derived	high	rs368489547	POU3F1	17932	ZNF76	ZNF76_HUMAN.H11MO.0.C	-1
chr1	38495573	38495574	G	A	0.3	alt	derived	high	rs184246480	UTP11L	17160	ZN680	ZN680_HUMAN.H11MO.0.C	2.8
chr1	38495960	38495961	A	G	0.3	alt	derived	high	rs369802928	UTP11L	17547	PATZ1	PATZ1_HUMAN.H11MO.0.C	1.3
chr1	38495992	38495993	G	T	0.3	alt	derived	high	rs373127224	UTP11L	17579	KLF12	KLF12_HUMAN.H11MO.0.C	-7.9
chr1	38496050	38496051	T	C	0.3	alt	derived	high	rs370339360	UTP11L	17637	ZN322	ZN322_HUMAN.H11MO.0.B	6.3
chr1	38496765	38496766	G	A	0.3	alt	derived	high	rs370763038	UTP11L	18352	SP2	SP2_HUMAN.H11MO.0.A	-3.6
chr1	38506265	38506266	C	G	0.3	alt	ancestral	high	rs77019850	NA	NA	NA	NA	NA
chr1	38513620	38513621	A	G	0.3	alt	derived	high	rs368698852	NA	NA	ZFX	ZFX_HUMAN.H11MO.0.A	-7.2
chr1	38514679	38514680	T	C	0.3	alt	derived	high	rs369004018	NA	NA	FOXA1	MA0148.3	-8.7
chr1	38524836	38524837	C	T	0.3	alt	derived	high	rs183926644	NA	NA	VDR	VDR_HUMAN.H11MO.0.A	3.9
chr1	38524911	38524912	G	A	0.3	alt	derived	high	rs374186626	NA	NA	NA	NA	NA
chr1	38532418	38532419	A	C	0.3	alt	derived	high	rs368515874	NA	NA	NA	NA	NA
chr1	38534871	38534872	G	T	0.3	alt	derived	high	rs376816174	NA	NA	NA	NA	NA
chr1	38543536	38543537	C	T	0.3	alt	derived	high	rs368282567	NA	NA	NA	NA	NA
chr1	38551776	38551777	G	C	0.4	ref	ancestral	high	rs187070372	NA	NA	NFKB1	MA0105.4	8.6
chr1	39211925	39211926	A	G	0.1	alt	derived	interm	rs147545546	NA	NA	NA	NA	NA
chr1	39215901	39215902	C	T	0.1	alt	derived	interm	rs183462623	NA	NA	NA	NA	NA
chr1	39218219	39218220	G	C	0.1	ref	ancestral	interm	rs76181605	NA	NA	NA	NA	NA
chr1	39219804	39219805	C	T	0.1	ref	ancestral	interm	rs12406917	NA	NA	NA	NA	NA
chr1	39220773	39220774	C	T	0.1	alt	derived	interm	rs182779731	NA	NA	NA	NA	NA
chr1	39231628	39231629	C	T	0.1	ref	ancestral	interm	rs79536243	NA	NA	NA	NA	NA
chr1	39232981	39232982	G	A	0	alt	derived	low	NA	NA	NA	NA	NA	NA
chr1	39233803	39233804	T	C	0	ref	ancestral	low	rs79124882	NA	NA	NA	NA	NA
chr1	39234681	39234682	C	T	0	ref	ancestral	low	rs6677936	NA	NA	NA	NA	NA
chr1	41292377	41292378	G	A	0	alt	derived	low	rs2025897	NA	NA	ZEB1	MA0103.2	9.2
chr1	41294034	41294035	C	A	0	alt	derived	low	rs190480893	NA	NA	NA	NA	NA
chr1	41294897	41294898	G	A	0	alt	derived	low	rs3754175	NA	NA	VEZF1	VEZF1_HUMAN.H11MO.0.C	-1.4
chr1	43543579	43543580	C	T	0	alt	derived	low	rs142026993	NA	NA	NA	NA	NA
chr1	43549191	43549192	G	T	0	alt	derived	low	rs148067690	NA	NA	NR1H2::RXRA	MA0115.1	-5
chr1	43549513	43549514	T	C	0	alt	derived	low	rs141778279	NA	NA	NA	NA	NA
chr1	43701441	43701442	C	T	0	alt	derived	low	rs146794457	NA	NA	TFAP2C(var.3)	MA0815.1	-9.8
chr1	43702073	43702074	A	G	0	alt	derived	low	rs186945219	NA	NA	NA	NA	NA
chr1	43703586	43703587	G	A	0	alt	derived	low	rs146343674	NA	NA	NA	NA	NA
chr1	43704241	43704242	G	A	0	alt	derived	low	rs149949336	NA	NA	MAFF	MAFF_HUMAN.H11MO.1.B	3.4
chr1	43704752	43704753	C	G	0	alt	derived	low	rs142202953	NA	NA	NR1D1	NR1D1_HUMAN.H11MO.0.B	-0.9
chr1	43705141	43705142	G	A	0	alt	ancestral	low	rs189496321	NA	NA	P53	P53_HUMAN.H11MO.0.A	-6.4
chr1	43705457	43705458	A	G	0	alt	ancestral	low	rs186802286	NA	NA	NA	NA	NA
chr1	43706498	43706499	G	A	0	alt	derived	low	rs10890245	NA	NA	USF1	MA0093.2	-11.5
chr1	43707485	43707486	G	A	0	alt	derived	low	rs142264472	NA	NA	NA	NA	NA
chr1	43707561	43707562	G	A	0	alt	derived	low	rs552877092	NA	NA	ZN320	ZN320_HUMAN.H11MO.0.C	-2.6
chr1	43707562	43707563	G	A	0	alt	derived	low	rs191654642	NA	NA	ZN320	ZN320_HUMAN.H11MO.0.C	-4.5
chr1	43707987	43707988	C	T	0	alt	derived	low	rs147651748	NA	NA	KLF8	KLF8_HUMAN.H11MO.0.C	2.2
chr1	43710349	43710350	G	A	0	alt	derived	low	rs12139717	NA	NA	ZN770	ZN770_HUMAN.H11MO.0.C	-1.9
chr1	43710627	43710628	G	A	0	alt	derived	low	rs12140578	NA	NA	NA	NA	NA
chr1	43711267	43711268	A	G	0	alt	derived	low	rs147444756	NA	NA	NA	NA	NA
chr1	43715753	43715754	T	C	0	alt	derived	low	rs148325400	NA	NA	NA	NA	NA
chr1	43715792	43715793	T	C	0	alt	derived	low	rs141447630	NA	NA	NA	NA	NA
chr1	43717334	43717335	G	C	0	alt	derived	low	rs149944058	NA	NA	NA	NA	NA
chr1	43717869	43717870	G	T	0	alt	derived	low	rs143238030	NA	NA	NA	NA	NA
chr1	43718097	43718098	A	G	0	alt	derived	low	rs192507506	NA	NA	NA	NA	NA
chr1	43723746	43723747	C	T	0	alt	derived	low	rs144871241	NA	NA	MEF2D	MA0773.1	9.1
chr1	43729111	43729112	A	G	0	alt	derived	low	rs192109984	NA	NA	NA	NA	NA
chr1	43729893	43729894	C	T	0	alt	derived	low	rs182726593	NA	NA	Z354A	Z354A_HUMAN.H11MO.0.C	-2.3
chr1	43730476	43730477	G	A	0	alt	derived	low	rs184456528	NA	NA	IRF4	MA1419.1	7.2
chr1	43734182	43734183	C	T	0	alt	ancestral	low	rs183185031	NA	NA	NA	NA	NA
chr1	43737309	43737310	C	T	0	alt	derived	low	rs146965856	NA	NA	SOX10	MA0442.2	6
chr1	43743890	43743891	G	A	0	alt	derived	low	rs186469619	NA	NA	NFIC::TLX1	MA0119.1	3.8
chr1	43743905	43743906	C	T	0	alt	derived	low	rs147605558	NA	NA	ZN563	ZN563_HUMAN.H11MO.1.C	-2.1
chr1	44123108	44123109	G	A	0	alt	derived	low	rs367633838	NA	NA	PAX5	PAX5_HUMAN.H11MO.0.A	-1.4
chr1	44124321	44124322	C	G	0	alt	derived	low	rs370152966	NA	NA	ZN322	ZN322_HUMAN.H11MO.0.B	-2.6
chr1	44125812	44125813	G	C	0	alt	derived	low	rs375433368	NA	NA	NA	NA	NA
chr1	44132317	44132318	G	T	0	alt	derived	low	rs371770453	NA	NA	NA	NA	NA
chr1	44133866	44133867	G	A	0	alt	derived	low	rs370091894	NA	NA	NA	NA	NA
chr1	44134087	44134088	C	T	0	alt	derived	low	rs888783995	NA	NA	HIC2	MA0738.1	3.3
chr1	44138906	44138907	T	C	0	alt	derived	low	rs376462515	NA	NA	ZN467	ZN467_HUMAN.H11MO.0.C	1.4
chr1	44142258	44142259	G	C	0	alt	derived	low	rs369822614	NA	NA	NA	NA	NA
chr1	44145187	44145188	C	T	0	alt	derived	low	rs370934920	NA	NA	ZN281	ZN281_HUMAN.H11MO.0.A	-3.7
chr1	44159003	44159004	A	G	0	alt	derived	low	rs376233775	NA	NA	NA	NA	NA
chr1	44159130	44159131	C	T	0	alt	derived	low	rs372493365	NA	NA	NA	NA	NA
chr1	44198366	44198367	T	C	0.1	alt	derived	interm	rs369005413	ARTN	-200625	NA	NA	NA
chr1	44202987	44202988	G	A	0	alt	derived	low	rs1008301579	NA	NA	NA	NA	NA
chr1	44207260	44207261	G	A	0	alt	derived	low	rs963229365	NA	NA	NA	NA	NA
chr1	44209151	44209152	A	G	0	alt	derived	low	rs935280997	NA	NA	NA	NA	NA
chr1	44210989	44210990	C	T	0	alt	derived	low	rs1036833433	NA	NA	NA	NA	NA
chr1	44211267	44211268	C	T	0	alt	derived	low	rs1049628169	NA	NA	NA	NA	NA
chr1	44216503	44216504	C	T	0.1	alt	derived	interm	rs372768156	NA	NA	NA	NA	NA
chr1	44219988	44219989	C	T	0	alt	derived	low	rs377492154	NA	NA	SMAD3	SMAD3_HUMAN.H11MO.0.B	1.9
chr1	44222732	44222733	C	T	0	alt	derived	low	rs370027134	NA	NA	NA	NA	NA
chr1	44223166	44223167	A	G	0	alt	derived	low	rs371421970	NA	NA	MEF2A	MA0052.2	-8.2
chr1	44226254	44226255	G	A	0.1	alt	derived	interm	rs367573761	NA	NA	NFKB1	MA0105.4	-1.3
chr1	44229199	44229200	C	T	0	alt	derived	low	rs368336733	NA	NA	NA	NA	NA
chr1	44231964	44231965	G	A	0.1	alt	derived	interm	rs376503832	ARTN	-167027	KLF6	KLF6_HUMAN.H11MO.0.A	-1.2
chr1	44232895	44232896	T	A	0.1	alt	derived	interm	rs370845148	ARTN	-166096	ZN770	ZN770_HUMAN.H11MO.0.C	2.9
chr1	44240392	44240393	A	G	0.1	alt	derived	interm	rs375536309	ARTN	-158599	NA	NA	NA
chr1	44243907	44243908	A	G	0	alt	derived	low	rs377719683	NA	NA	MAX::MYC	MA0059.1	3.2
chr1	44245675	44245676	T	A	0.1	alt	derived	interm	NA	ARTN	-153316	PEBB	PEBB_HUMAN.H11MO.0.C	-4.2
chr1	44245676	44245677	G	A	0.1	alt	derived	interm	rs896368183	ARTN	-153315	PEBB	PEBB_HUMAN.H11MO.0.C	-2.7
chr1	44248051	44248052	G	A	0	ref	not_determined	low	rs377610959	NA	NA	NA	NA	NA
chr1	44249699	44249700	A	G	0.1	alt	derived	interm	rs910638605	ARTN	-149292	NA	NA	NA
chr1	44250365	44250366	G	A	0.1	alt	derived	interm	rs1012654091	ARTN	-148626	NA	NA	NA
chr1	44251211	44251212	G	A	0.1	alt	derived	interm	rs1038846723	ARTN	-147780	NA	NA	NA
chr1	44251322	44251323	A	G	0	alt	derived	low	rs999551893	NA	NA	NA	NA	NA
chr1	44255268	44255269	A	T	0	alt	derived	low	rs907277010	NA	NA	NANOG	NANOG_HUMAN.H11MO.1.B	1.7
chr1	44265024	44265025	C	T	0	alt	derived	low	rs764415207	NA	NA	THA11	THA11_HUMAN.H11MO.0.B	1.6
chr1	44267022	44267023	C	T	0	alt	derived	low	rs746062630	NA	NA	NA	NA	NA
chr1	44267274	44267275	C	T	0	ref	not_determined	low	NA	NA	NA	FOXC1	MA0032.2	11
chr1	44269152	44269153	C	A	0	alt	derived	low	rs1038142048	NA	NA	NA	NA	NA
chr1	44269202	44269203	G	A	0	alt	derived	low	rs936606064	NA	NA	STAT1	MA0137.1	0.8
chr1	44269610	44269611	A	G	0	alt	derived	low	rs1040035038	NA	NA	ZIC3	ZIC3_HUMAN.H11MO.0.B	3.4
chr1	44487183	44487184	G	A	0	alt	derived	low	rs372630539	NA	NA	NA	NA	NA
chr1	44492765	44492766	C	T	0	alt	derived	low	rs376121638	NA	NA	NA	NA	NA
chr1	44501315	44501316	T	G	0	alt	derived	low	rs80094080	NA	NA	NA	NA	NA
chr1	44507189	44507190	C	T	0	alt	derived	low	rs186686502	NA	NA	PBX3	MA1114.1	3
chr1	44513419	44513420	A	G	0	alt	derived	low	rs77305737	NA	NA	NA	NA	NA
chr1	44513498	44513499	T	C	0	alt	derived	low	rs76792218	NA	NA	NA	NA	NA
chr1	44517297	44517298	T	C	0	alt	derived	low	rs187405621	NA	NA	RARA	MA0729.1	1.1
chr1	44517750	44517751	A	T	0	alt	derived	low	NA	NA	NA	NA	NA	NA
chr1	44518982	44518983	G	C	0	alt	derived	low	rs79663651	NA	NA	NA	NA	NA
chr1	44520810	44520811	G	A	0	alt	derived	low	rs201643567	NA	NA	ZN770	ZN770_HUMAN.H11MO.0.C	-2.3
chr1	44534542	44534543	C	T	0	alt	derived	low	rs80066772	NA	NA	SP1	SP1_HUMAN.H11MO.0.A	-3.2
chr1	44546755	44546756	T	C	0	alt	derived	low	rs144207073	NA	NA	NA	NA	NA
chr1	44549580	44549581	G	A	0	alt	derived	low	rs79128315	NA	NA	NA	NA	NA
chr1	44560345	44560346	G	C	0	alt	derived	low	rs118154758	NA	NA	NA	NA	NA
chr1	44561966	44561967	G	C	0	alt	derived	low	rs117453352	NA	NA	NA	NA	NA
chr1	44574018	44574019	C	T	0	alt	derived	low	rs117127045	NA	NA	MAFK	MA0496.1	1.5
chr1	44580055	44580056	A	C	0	alt	derived	low	rs75907941	NA	NA	NA	NA	NA
chr1	44581335	44581336	G	T	0	alt	derived	low	rs117454085	NA	NA	NA	NA	NA
chr1	44585871	44585872	G	A	0	alt	derived	low	rs79228163	NA	NA	NA	NA	NA
chr1	44588122	44588123	G	C	0	alt	derived	low	rs117958769	NA	NA	NA	NA	NA
chr1	44591269	44591270	A	G	0	alt	derived	low	rs57173249	NA	NA	NA	NA	NA
chr1	44591572	44591573	T	C	0	alt	derived	low	rs60829016	NA	NA	NA	NA	NA
chr1	44591767	44591768	C	T	0	alt	derived	low	rs56838833	NA	NA	NA	NA	NA
chr1	44619281	44619282	T	G	0	alt	derived	low	rs77023830	NA	NA	NA	NA	NA
chr1	44621973	44621974	C	A	0	alt	derived	low	rs117932402	NA	NA	ZN322	ZN322_HUMAN.H11MO.0.B	-2.5
chr1	44630145	44630146	C	T	0	alt	derived	low	rs118063386	NA	NA	NA	NA	NA
chr1	44634188	44634189	G	A	0	alt	derived	low	rs78264194	NA	NA	TWST1	TWST1_HUMAN.H11MO.1.A	4.6
chr1	44635324	44635325	C	T	0	alt	derived	low	rs77507257	NA	NA	SP4	SP4_HUMAN.H11MO.1.A	0.6
chr1	44641833	44641834	A	G	0	alt	derived	low	rs118050659	NA	NA	NA	NA	NA
chr1	44642899	44642900	C	T	0	alt	derived	low	rs144504065	NA	NA	NA	NA	NA
chr1	44648628	44648629	A	T	0	alt	derived	low	rs59877216	NA	NA	NA	NA	NA
chr1	44657278	44657279	C	T	0	alt	derived	low	rs149845261	NA	NA	NA	NA	NA
chr1	44658184	44658185	C	T	0	alt	derived	low	rs143246685	NA	NA	NA	NA	NA
chr1	44669414	44669415	T	C	0	alt	derived	low	rs61664528	NA	NA	NA	NA	NA
chr1	44670617	44670618	T	C	0	alt	derived	low	rs117882052	NA	NA	NA	NA	NA
chr1	44672017	44672018	C	T	0	alt	derived	low	rs74319991	NA	NA	NA	NA	NA
chr1	44681750	44681751	A	C	0	alt	derived	low	rs75006379	NA	NA	NA	NA	NA
chr1	44686433	44686434	G	A	0	alt	derived	low	rs78337808	NA	NA	NA	NA	NA
chr1	44686507	44686508	A	C	0	alt	derived	low	rs2073111	NA	NA	TEAD2	MA1121.1	2.9
chr1	44688276	44688277	G	C	0	alt	ancestral	low	rs60348746	NA	NA	CTCF	MA0139.1	3.6
chr1	44689435	44689436	C	G	0	alt	derived	low	rs77549751	NA	NA	REST	MA0138.1	1.6
chr1	44689609	44689610	A	T	0	alt	derived	low	rs117669822	NA	NA	NA	NA	NA
chr1	44691052	44691053	G	A	0	alt	derived	low	rs80006204	NA	NA	NA	NA	NA
chr1	44702252	44702253	G	A	0	alt	derived	low	rs79689352	NA	NA	ZN320	ZN320_HUMAN.H11MO.0.C	-2.6
chr1	44702663	44702664	C	G	0	alt	derived	low	NA	NA	NA	ZN143	ZN143_HUMAN.H11MO.0.A	3.2
chr1	44703868	44703869	C	T	0	alt	derived	low	rs78521986	NA	NA	EGR2	EGR2_HUMAN.H11MO.1.A	-5.4
chr1	44704942	44704943	A	G	0	alt	derived	low	rs117294180	NA	NA	NA	NA	NA
chr1	44710769	44710770	G	A	0	alt	derived	low	rs79339259	NA	NA	TFAP2C	MA0524.1	-5
chr1	44712570	44712571	C	G	0	alt	derived	low	rs76677260	NA	NA	GLIS2	MA0736.1	-8.7
chr1	44724344	44724345	G	C	0	alt	derived	low	rs60803160	NA	NA	NA	NA	NA
chr1	44727441	44727442	A	T	0	alt	derived	low	rs60591571	NA	NA	NA	NA	NA
chr1	44728564	44728565	T	C	0	alt	derived	low	rs76491074	NA	NA	ZN770	ZN770_HUMAN.H11MO.1.C	6.4
chr1	44735201	44735202	T	G	0	alt	derived	low	rs117933049	NA	NA	NR4A2::RXRA	MA1147.1	1.9
chr1	44736728	44736729	C	T	0	alt	derived	low	rs78732866	NA	NA	FLI1	MA0475.1	8.9
chr1	44738065	44738066	A	T	0	alt	derived	low	rs3850115	NA	NA	NA	NA	NA
chr1	44738297	44738298	C	A	0	alt	derived	low	rs149530589	NA	NA	THA	THA_HUMAN.H11MO.0.C	-1.1
chr1	44742982	44742983	T	G	0	alt	derived	low	rs79137618	NA	NA	NA	NA	NA
chr1	44743389	44743390	C	A	0	alt	derived	low	NA	NA	NA	NA	NA	NA
chr1	44743407	44743408	C	T	0	alt	derived	low	rs78615224	NA	NA	STAT1	STAT1_HUMAN.H11MO.1.A	3.2
chr1	44745796	44745797	C	T	0	alt	derived	low	rs79385498	NA	NA	NA	NA	NA
chr1	44748912	44748913	C	T	0	alt	derived	low	rs80299175	NA	NA	MEIS1	MEIS1_HUMAN.H11MO.1.B	4.3
chr1	44763354	44763355	A	G	0	alt	derived	low	rs117300634	NA	NA	NA	NA	NA
chr1	44766971	44766972	C	G	0	alt	derived	low	rs74623625	NA	NA	EGR1	MA0162.2	-10.8
chr1	44773635	44773636	T	C	0	alt	derived	low	rs375068589	NA	NA	FOXA1	MA0148.3	0.9
chr1	44775525	44775526	A	G	0	alt	derived	low	NA	NA	NA	KLF9	MA1107.1	-3.9
chr1	44775553	44775554	G	A	0	alt	derived	low	rs76436424	NA	NA	NA	NA	NA
chr1	44780412	44780413	G	A	0	alt	derived	low	rs117261947	NA	NA	NA	NA	NA
chr1	44781043	44781044	A	G	0	alt	derived	low	rs76348461	NA	NA	PLAG1	MA0163.1	1.6
chr1	44788334	44788335	G	A	0	ref	not_determined	low	NA	NA	NA	IRF2	IRF2_HUMAN.H11MO.0.A	4
chr1	44788915	44788916	T	C	0	alt	derived	low	rs79633933	NA	NA	MBD2	MBD2_HUMAN.H11MO.0.B	6.5
chr1	44794112	44794113	G	C	0	ref	not_determined	low	rs573091182	NA	NA	NFIC	NFIC_HUMAN.H11MO.0.A	-1.4
chr1	44794925	44794926	C	T	0	alt	derived	low	rs77622682	NA	NA	NA	NA	NA
chr1	44798997	44798998	G	A	0	alt	derived	low	rs117081440	NA	NA	NA	NA	NA
chr1	44800380	44800381	C	G	0	alt	derived	low	rs79521527	NA	NA	NKX21	NKX21_HUMAN.H11MO.0.A	-4.8
chr1	44807622	44807623	G	C	0	alt	derived	low	NA	NA	NA	NA	NA	NA
chr1	44811810	44811811	C	T	0	alt	derived	low	rs74725323	NA	NA	NA	NA	NA
chr1	44812191	44812192	C	A	0	alt	derived	low	rs77119177	NA	NA	NA	NA	NA
chr1	44817104	44817105	A	G	0	alt	derived	low	rs58756828	NA	NA	PAX5	PAX5_HUMAN.H11MO.0.A	1.6
chr1	44822138	44822139	T	C	0	alt	derived	low	rs58444723	NA	NA	ZN281	ZN281_HUMAN.H11MO.0.A	4.9
chr1	44824296	44824297	A	G	0	ref	not_determined	low	NA	NA	NA	NA	NA	NA
chr1	44824449	44824450	C	T	0	alt	derived	low	rs80008909	NA	NA	NA	NA	NA
chr1	44825767	44825768	C	T	0	alt	derived	low	rs76910212	NA	NA	SP1	MA0079.3	-10.9
chr1	44829941	44829942	C	T	0	alt	derived	low	rs76364542	NA	NA	NA	NA	NA
chr1	44839463	44839464	G	A	0	alt	derived	low	rs59665905	NA	NA	NA	NA	NA
chr1	44843234	44843235	C	T	0	alt	derived	low	rs117454630	NA	NA	E2F4	E2F4_HUMAN.H11MO.0.A	-4.6
chr1	44843365	44843366	C	T	0	alt	derived	low	rs78518617	NA	NA	NA	NA	NA
chr1	44908139	44908140	A	G	0.1	alt	derived	interm	rs138038786	NA	NA	NA	NA	NA
chr1	44910954	44910955	A	G	0.1	alt	derived	interm	rs139970517	TMEM53	229272	NA	NA	NA
chr1	44913500	44913501	C	G	0.1	alt	derived	interm	rs149450211	NA	NA	KLF6	KLF6_HUMAN.H11MO.0.A	-3.3
chr1	44914252	44914253	A	G	0.1	alt	derived	interm	rs4660276	NA	NA	TBP	TBP_HUMAN.H11MO.0.A	-2.5
chr1	44915911	44915912	C	T	0.1	alt	derived	interm	rs140742967	NA	NA	ETV2	ETV2_HUMAN.H11MO.0.B	6.3
chr1	44917409	44917410	C	G	0.1	alt	derived	interm	rs142294355	NA	NA	ZN768	ZN768_HUMAN.H11MO.0.C	4.4
chr1	44920834	44920835	G	A	0.1	alt	derived	interm	rs146748401	NA	NA	NA	NA	NA
chr1	44921916	44921917	T	C	0.1	alt	derived	interm	rs4660277	NA	NA	NA	NA	NA
chr1	44923754	44923755	C	A	0.1	alt	derived	interm	rs150985062	TMEM53	216472	ZN121	ZN121_HUMAN.H11MO.0.C	-3.7
chr1	44924383	44924384	T	A	0.1	alt	derived	interm	rs145497009	TMEM53	215843	NA	NA	NA
chr1	44926880	44926881	C	G	0.1	alt	derived	interm	rs144108732	TMEM53	213346	NA	NA	NA
chr1	44930838	44930839	A	G	0.1	alt	derived	interm	rs950587	NA	NA	NA	NA	NA
chr1	44932190	44932191	G	A	0.1	alt	derived	interm	rs4660803	NA	NA	NA	NA	NA
chr1	44933153	44933154	G	A	0.1	alt	derived	interm	rs145067753	NA	NA	NA	NA	NA
chr1	44933259	44933260	G	A	0.1	alt	derived	interm	rs138853589	NA	NA	NA	NA	NA
chr1	44933559	44933560	T	C	0.1	alt	derived	interm	rs148284617	NA	NA	NA	NA	NA
chr1	44933940	44933941	C	A	0.1	alt	derived	interm	rs183963108	NA	NA	POU3F2	MA0787.1	5.9
chr1	44941558	44941559	C	T	0.1	alt	derived	interm	rs143514025	NA	NA	ZEB1	MA0103.2	-10
chr1	44942168	44942169	G	A	0.1	alt	derived	interm	rs5004222	TMEM53	198058	NFIC	NFIC_HUMAN.H11MO.0.A	-1.3
chr1	44946762	44946763	A	C	0	alt	derived	low	NA	NA	NA	NA	NA	NA
chr1	44948911	44948912	G	C	0.1	alt	derived	interm	rs148901583	TMEM53	191315	NA	NA	NA
chr1	45798215	45798216	C	T	0	alt	derived	low	rs774327115	NA	NA	ARNT	ARNT_HUMAN.H11MO.0.B	-5.4
chr1	45892385	45892386	C	G	0	alt	derived	low	rs147413052	NA	NA	NA	NA	NA
chr1	45892771	45892772	T	C	0	alt	ancestral	low	rs142735627	NA	NA	NA	NA	NA
chr1	45893788	45893789	T	C	0	alt	derived	low	rs74227016	NA	NA	NA	NA	NA
chr1	45894302	45894303	G	A	0	alt	derived	low	rs78827675	NA	NA	OSR2	OSR2_HUMAN.H11MO.0.C	-5.7
chr1	45895023	45895024	G	A	0	alt	derived	low	rs149004028	NA	NA	NA	NA	NA
chr1	45895162	45895163	G	A	0	alt	derived	low	rs76903535	NA	NA	NA	NA	NA
chr1	46504936	46504937	C	T	0	alt	derived	low	rs927955585	NA	NA	SNAI2	SNAI2_HUMAN.H11MO.0.A	7.2
chr1	46505333	46505334	C	T	0	alt	derived	low	rs530082942	NA	NA	NA	NA	NA
chr1	46507386	46507387	A	G	0	alt	derived	low	rs891264339	NA	NA	NA	NA	NA
chr1	46519645	46519646	A	G	0	alt	derived	low	NA	NA	NA	FOXA3	FOXA3_HUMAN.H11MO.0.B	-1.7
chr1	46522999	46523000	T	A	0	alt	derived	low	rs80317126	NA	NA	NA	NA	NA
chr1	46525233	46525234	T	C	0	alt	derived	low	rs895649974	NA	NA	NA	NA	NA
chr1	46526897	46526898	T	C	0	alt	derived	low	rs78310947	NA	NA	SMAD3	SMAD3_HUMAN.H11MO.0.B	-4.7
chr1	46527516	46527517	G	A	0	alt	derived	low	rs1001324547	NA	NA	NA	NA	NA
chr1	46534543	46534544	A	G	0	alt	ancestral	low	rs785512	NA	NA	WT1	WT1_HUMAN.H11MO.0.C	1.6
chr1	46539066	46539067	C	T	0	alt	derived	low	rs76279462	NA	NA	NA	NA	NA
chr1	46539638	46539639	A	G	0	alt	derived	low	rs80066864	NA	NA	NA	NA	NA
chr1	46541231	46541232	T	C	0	alt	derived	low	rs1002348966	NA	NA	PAX5	MA0014.2	1.3
chr1	46541265	46541266	G	A	0	alt	derived	low	rs888162516	NA	NA	ZN140	ZN140_HUMAN.H11MO.0.C	0.9
chr1	46541702	46541703	T	C	0	alt	derived	low	rs1049077955	NA	NA	NA	NA	NA
chr1	46586717	46586718	C	T	0	alt	derived	low	rs926608291	NA	NA	NA	NA	NA
chr1	46600274	46600275	G	T	0	alt	derived	low	rs2282333	NA	NA	NA	NA	NA
chr1	46601444	46601445	C	T	0	alt	derived	low	rs375321782	NA	NA	THAP1	THAP1_HUMAN.H11MO.0.C	-2.8
chr1	46601552	46601553	A	G	0	alt	derived	low	NA	NA	NA	NA	NA	NA
chr1	46945749	46945750	C	T	0	alt	derived	low	rs12404412	NA	NA	SOX9	SOX9_HUMAN.H11MO.0.B	-0.9
chr1	48051301	48051302	G	T	0	alt	derived	low	rs370637562	NA	NA	SRBP1	SRBP1_HUMAN.H11MO.0.A	2.9
chr1	48055559	48055560	G	A	0	alt	derived	low	rs377508012	NA	NA	ZN322	ZN322_HUMAN.H11MO.0.B	-1.2
chr1	48069780	48069781	C	T	0	alt	derived	low	rs369286848	NA	NA	NA	NA	NA
chr1	48071971	48071972	T	A	0.1	alt	derived	interm	rs373187807	NA	NA	NA	NA	NA
chr1	48074372	48074373	C	T	0.1	alt	derived	interm	rs369167014	NA	NA	NA	NA	NA
chr1	48074543	48074544	T	C	0.1	alt	derived	interm	rs374653017	NA	NA	NA	NA	NA
chr1	48075901	48075902	A	G	0.1	alt	derived	interm	rs369864002	NA	NA	NA	NA	NA
chr1	48077200	48077201	T	A	0.1	alt	ancestral	interm	rs374237651	NA	NA	NA	NA	NA
chr1	48080989	48080990	G	C	0.1	ref	ancestral	interm	rs376136681	NA	NA	ZBT17	ZBT17_HUMAN.H11MO.0.A	-3
chr1	48082436	48082437	T	C	0	ref	not_determined	low	NA	NA	NA	NA	NA	NA
chr1	48083027	48083028	T	G	0.1	alt	derived	interm	rs371681007	NA	NA	NA	NA	NA
chr1	48092760	48092761	T	A	0.1	alt	derived	interm	rs377756921	NA	NA	NA	NA	NA
chr1	49104951	49104952	C	T	0.1	alt	derived	interm	rs367976094	NA	NA	NA	NA	NA
chr1	49108447	49108448	G	C	0.1	alt	derived	interm	rs373884443	NA	NA	NA	NA	NA
chr1	49113594	49113595	T	G	0.1	alt	derived	interm	rs374323760	NA	NA	ZN418	ZN418_HUMAN.H11MO.0.C	-3.5
chr1	49114628	49114629	C	T	0	alt	derived	low	rs945438104	NA	NA	NA	NA	NA
chr1	49118884	49118885	T	C	0.1	alt	derived	interm	rs376505175	NA	NA	NA	NA	NA
chr1	49119249	49119250	G	C	0.1	alt	derived	interm	rs377504162	NA	NA	SP3	MA0746.1	-1.8
chr1	49119841	49119842	T	G	0.1	alt	derived	interm	rs547587226	NA	NA	ZN490	ZN490_HUMAN.H11MO.0.C	-3.8
chr1	49120695	49120696	A	C	0.1	alt	derived	interm	rs370571340	NA	NA	SP1	SP1_HUMAN.H11MO.0.A	2.2
chr1	49121525	49121526	G	A	0.1	alt	derived	interm	rs368351273	NA	NA	NA	NA	NA
chr1	49121533	49121534	C	T	0.1	alt	derived	interm	rs372020684	NA	NA	NA	NA	NA
chr1	49126595	49126596	T	C	0.1	alt	derived	interm	rs371338470	NA	NA	NA	NA	NA
chr1	49129058	49129059	C	T	0.1	alt	derived	interm	rs377702331	NA	NA	NA	NA	NA
chr1	49136131	49136132	C	T	0.1	alt	derived	interm	rs374288360	NA	NA	KAISO	KAISO_HUMAN.H11MO.2.A	-1.2
chr1	49139601	49139602	T	A	0.1	alt	derived	interm	rs370717034	SPATA6	-201757	ASCL1	MA1100.1	4.8
chr1	49142260	49142261	G	C	0	alt	derived	low	rs367853501	NA	NA	NA	NA	NA
chr1	49142467	49142468	T	C	0	alt	ancestral	low	rs374888108	NA	NA	NA	NA	NA
chr1	49143232	49143233	C	T	0	alt	derived	low	rs367549352	NA	NA	SMAD2	SMAD2_HUMAN.H11MO.0.A	1.8
chr1	49146399	49146400	A	G	0.1	alt	derived	interm	rs370461984	NA	NA	NA	NA	NA
chr1	49147867	49147868	C	G	0	alt	derived	low	rs368649871	NA	NA	NA	NA	NA
chr1	49148632	49148633	A	T	0.1	alt	derived	interm	rs376843090	NA	NA	NA	NA	NA
chr1	49152160	49152161	C	T	0.1	alt	derived	interm	rs368213044	NA	NA	NA	NA	NA
chr1	49155484	49155485	G	A	0.1	alt	derived	interm	rs374623450	NA	NA	ZN770	ZN770_HUMAN.H11MO.0.C	-2.4
chr1	49159257	49159258	A	C	0.1	alt	derived	interm	rs4291540	NA	NA	THA	THA_HUMAN.H11MO.0.C	-1.2
chr1	49159323	49159324	C	G	0.1	alt	derived	interm	rs4582847	NA	NA	NA	NA	NA
chr1	49173891	49173892	G	A	0.1	alt	derived	interm	rs191231787	NA	NA	NA	NA	NA
chr1	49176904	49176905	G	A	0.1	alt	derived	interm	rs189164244	NA	NA	ZN331	ZN331_HUMAN.H11MO.0.C	-5.7
chr1	49182002	49182003	C	A	0.1	alt	derived	interm	rs140488663	NA	NA	NA	NA	NA
chr1	49183884	49183885	G	A	0.1	alt	derived	interm	rs373624409	NA	NA	RELA	MA0107.1	-4.7
chr1	49186831	49186832	T	C	0.1	alt	derived	interm	rs190423041	NA	NA	NA	NA	NA
chr1	49189667	49189668	C	T	0.1	alt	derived	interm	rs149445530	NA	NA	NFKB2	NFKB2_HUMAN.H11MO.0.B	-7.9
chr1	49190993	49190994	C	T	0.1	alt	derived	interm	rs376812438	NA	NA	NA	NA	NA
chr1	49194614	49194615	C	A	0.1	alt	derived	interm	rs372985075	NA	NA	NA	NA	NA
chr1	49195927	49195928	T	C	0.1	alt	derived	interm	rs188343241	NA	NA	NA	NA	NA
chr1	49209302	49209303	C	G	0.1	alt	derived	interm	rs374144898	NA	NA	NA	NA	NA
chr1	49220653	49220654	T	C	0.2	alt	derived	interm	rs146718361	SPATA6	-282809	NA	NA	NA
chr1	49221571	49221572	A	C	0.2	alt	derived	interm	rs192637934	SPATA6	-283727	NA	NA	NA
chr1	49222656	49222657	C	T	0.2	alt	derived	interm	rs143410519	SPATA6	-284812	NA	NA	NA
chr1	49223018	49223019	T	C	0.2	alt	derived	interm	rs148446677	SPATA6	-285174	NA	NA	NA
chr1	49234000	49234001	A	T	0.2	alt	derived	interm	rs137876500	SPATA6	-296156	NA	NA	NA
chr1	49246799	49246800	T	G	0.2	alt	derived	interm	rs376172411	NA	NA	NA	NA	NA
chr1	49269865	49269866	C	T	0.2	alt	derived	interm	rs151060381	NA	NA	NA	NA	NA
chr1	49271016	49271017	T	C	0.2	alt	derived	interm	rs145797589	NA	NA	NA	NA	NA
chr1	49288252	49288253	T	C	0.2	alt	derived	interm	rs150387411	NA	NA	NA	NA	NA
chr1	49294989	49294990	C	A	0.2	alt	derived	interm	rs187521277	NA	NA	SMAD3	SMAD3_HUMAN.H11MO.0.B	-4.6
chr1	49296052	49296053	T	A	0.1	alt	derived	interm	rs148548663	NA	NA	NA	NA	NA
chr1	49307747	49307748	A	G	0.1	alt	derived	interm	rs370809847	NA	NA	NA	NA	NA
chr1	49312888	49312889	C	T	0.1	alt	derived	interm	rs373671359	NA	NA	NA	NA	NA
chr1	49317312	49317313	C	T	0.1	alt	derived	interm	rs150450609	BEND5	-74723	NA	NA	NA
chr1	49322049	49322050	C	T	0.1	alt	derived	interm	rs141040424	NA	NA	NA	NA	NA
chr1	49331931	49331932	G	C	0.1	alt	derived	interm	rs143658901	NA	NA	ZN331	ZN331_HUMAN.H11MO.0.C	-7.5
chr1	49338093	49338094	C	A	0.1	alt	derived	interm	rs145172618	NA	NA	NA	NA	NA
chr1	50887396	50887397	A	G	0	alt	ancestral	low	rs372860069	NA	NA	NA	NA	NA
chr1	50888176	50888177	G	A	0	alt	derived	low	rs368958490	NA	NA	PATZ1	PATZ1_HUMAN.H11MO.0.C	-2
chr1	50890622	50890623	A	G	0	alt	derived	low	rs374375285	NA	NA	SP1	SP1_HUMAN.H11MO.0.A	4.3
chr1	50892921	50892922	A	G	0	alt	ancestral	low	rs377324345	NA	NA	ZNF85	ZNF85_HUMAN.H11MO.1.C	-4.9
chr1	50893194	50893195	A	C	0	alt	derived	low	rs369369838	NA	NA	NA	NA	NA
chr1	50893401	50893402	A	C	0	alt	ancestral	low	rs372772647	NA	NA	NA	NA	NA
chr1	50893487	50893488	T	C	0	alt	ancestral	low	rs375786734	NA	NA	NA	NA	NA
chr1	50893984	50893985	C	A	0	alt	derived	low	rs375312625	NA	NA	NA	NA	NA
chr1	50894028	50894029	A	G	0	alt	derived	low	rs375728579	NA	NA	NA	NA	NA
chr1	50894334	50894335	A	G	0	alt	ancestral	low	rs369485936	NA	NA	SP4	SP4_HUMAN.H11MO.0.A	3.6
chr1	50894503	50894504	T	C	0	alt	ancestral	low	rs377697536	NA	NA	NA	NA	NA
chr1	50896379	50896380	C	T	0	ref	not_determined	low	NA	NA	NA	ESR1	ESR1_HUMAN.H11MO.1.A	-1.4
chr1	50896618	50896619	A	G	0	alt	derived	low	rs374386749	NA	NA	NA	NA	NA
chr1	50898984	50898985	T	G	0	alt	derived	low	rs141060647	NA	NA	NA	NA	NA
chr1	50913473	50913474	T	C	0	alt	derived	low	rs375823050	NA	NA	NA	NA	NA
chr1	50917825	50917826	C	A	0	alt	derived	low	rs374957053	NA	NA	P63	P63_HUMAN.H11MO.0.A	-8
chr1	50919662	50919663	G	A	0	alt	derived	low	rs373871776	NA	NA	NA	NA	NA
chr1	50921780	50921781	G	T	0	alt	derived	low	rs371296122	NA	NA	ZN121	ZN121_HUMAN.H11MO.0.C	-3.5
chr1	50926087	50926088	C	T	0	alt	derived	low	rs376214746	NA	NA	NA	NA	NA
chr1	50928822	50928823	A	G	0	alt	derived	low	rs118013600	NA	NA	NA	NA	NA
chr1	50932132	50932133	G	A	0	alt	derived	low	rs375875641	NA	NA	NA	NA	NA
chr1	50941040	50941041	T	C	0	alt	derived	low	rs17106231	NA	NA	THAP1	MA0597.1	3.9
chr1	50955442	50955443	T	C	0	alt	derived	low	rs377267981	NA	NA	NA	NA	NA
chr1	50955942	50955943	G	A	0	alt	derived	low	rs369870162	NA	NA	ZSC22	ZSC22_HUMAN.H11MO.0.C	-3
chr1	50957810	50957811	A	G	0	alt	derived	low	rs370213986	NA	NA	NA	NA	NA
chr1	50958625	50958626	T	A	0	alt	derived	low	rs375367365	NA	NA	NA	NA	NA
chr1	50958847	50958848	C	T	0	alt	derived	low	rs370969315	NA	NA	NA	NA	NA
chr1	50961427	50961428	C	A	0	alt	derived	low	rs370646020	NA	NA	ETS1	ETS1_HUMAN.H11MO.0.A	-7.8
chr1	50961770	50961771	T	C	0	alt	derived	low	rs368727888	NA	NA	NA	NA	NA
chr1	50975865	50975866	T	A	0	alt	derived	low	rs552895006	NA	NA	NA	NA	NA
chr1	50986393	50986394	G	A	0	alt	derived	low	rs375674050	NA	NA	ZEB1	MA0103.2	9.2
chr1	50986620	50986621	C	T	0	alt	derived	low	rs375104491	NA	NA	NA	NA	NA
chr1	50987564	50987565	C	T	0	alt	derived	low	rs368788567	NA	NA	ZEB1	MA0103.2	-10
chr1	50987773	50987774	C	T	0	alt	derived	low	rs369356394	NA	NA	NA	NA	NA
chr1	50989378	50989379	C	T	0	alt	derived	low	rs370425675	NA	NA	NA	NA	NA
chr1	51009539	51009540	C	G	0	alt	derived	low	rs370836990	NA	NA	NA	NA	NA
chr1	51011907	51011908	T	A	0	alt	derived	low	rs376202823	NA	NA	OZF	OZF_HUMAN.H11MO.0.C	-3.7
chr1	51013852	51013853	A	G	0	alt	derived	low	rs377290445	NA	NA	EVI1	EVI1_HUMAN.H11MO.0.B	-5.9
chr1	51041269	51041270	C	A	0	alt	derived	low	rs374453674	NA	NA	NA	NA	NA
chr1	51045378	51045379	T	C	0	alt	derived	low	rs376267772	NA	NA	NA	NA	NA
chr1	51052119	51052120	A	C	0	alt	derived	low	rs377527725	NA	NA	NRL	MA0842.1	-2.5
chr1	51052923	51052924	C	T	0	alt	derived	low	rs370388751	NA	NA	NA	NA	NA
chr1	51056425	51056426	G	A	0	alt	derived	low	rs377603121	NA	NA	ZN554	ZN554_HUMAN.H11MO.0.C	1.7
chr1	51058348	51058349	G	A	0	alt	derived	low	rs371363016	NA	NA	RARG	RARG_HUMAN.H11MO.0.B	-2.5
chr1	51071517	51071518	A	G	0	alt	derived	low	rs367937376	NA	NA	NA	NA	NA
chr1	51086885	51086886	G	C	0	alt	derived	low	rs375390253	NA	NA	JUNB	MA0490.1	-11.1
chr1	51093880	51093881	T	C	0	alt	derived	low	rs189602884	NA	NA	NA	NA	NA
chr1	51095687	51095688	G	A	0	alt	derived	low	rs148322079	NA	NA	ZNF18	ZNF18_HUMAN.H11MO.0.C	5.3
chr1	51096685	51096686	G	C	0	alt	derived	low	rs372368801	NA	NA	REST	REST_HUMAN.H11MO.0.A	-3.9
chr1	51111378	51111379	C	T	0	alt	derived	low	rs371339142	NA	NA	PTF1A	PTF1A_HUMAN.H11MO.0.B	-1
chr1	51124125	51124126	T	C	0	alt	derived	low	rs373998567	NA	NA	NA	NA	NA
chr1	51126893	51126894	A	T	0	alt	derived	low	rs528113455	NA	NA	NA	NA	NA
chr1	51135428	51135429	C	T	0	alt	derived	low	rs373655164	NA	NA	NA	NA	NA
chr1	51139684	51139685	A	G	0	alt	derived	low	rs369208892	NA	NA	SREBF1	MA0595.1	5.7
chr1	51147244	51147245	A	G	0	alt	derived	low	rs368216269	NA	NA	CEBPB	CEBPB_HUMAN.H11MO.0.A	-7.1
chr1	51154067	51154068	G	A	0	alt	derived	low	rs375948637	NA	NA	NA	NA	NA
chr1	51157184	51157185	G	A	0	alt	derived	low	rs377043460	NA	NA	NA	NA	NA
chr1	51158836	51158837	T	C	0	ref	not_determined	low	NA	NA	NA	FOXO1	FOXO1_HUMAN.H11MO.0.A	-3.9
chr1	51161407	51161408	G	A	0	alt	derived	low	rs370168274	NA	NA	ZN770	ZN770_HUMAN.H11MO.0.C	-3.9
chr1	51169875	51169876	G	T	0	alt	derived	low	rs372148317	NA	NA	NA	NA	NA
chr1	51178705	51178706	G	A	0	alt	derived	low	rs368985787	NA	NA	HEY1	MA0823.1	-9.2
chr1	51191594	51191595	G	A	0	alt	derived	low	rs371991768	NA	NA	NA	NA	NA
chr1	51206070	51206071	T	C	0	alt	derived	low	rs372190808	NA	NA	NA	NA	NA
chr1	51209768	51209769	A	G	0	alt	derived	low	rs367656097	NA	NA	NA	NA	NA
chr1	51214370	51214371	A	C	0	alt	derived	low	rs374530522	NA	NA	NA	NA	NA
chr1	51224139	51224140	G	A	0	alt	derived	low	NA	NA	NA	NA	NA	NA
chr1	51225454	51225455	T	C	0	alt	derived	low	rs367649130	NA	NA	NA	NA	NA
chr1	51226055	51226056	C	T	0	alt	derived	low	rs375448287	NA	NA	NA	NA	NA
chr1	51227343	51227344	T	G	0	alt	derived	low	rs565673000	NA	NA	NA	NA	NA
chr1	51227902	51227903	G	A	0	alt	derived	low	rs887595890	NA	NA	NA	NA	NA
chr1	51256993	51256994	C	T	0	alt	derived	low	rs371135633	NA	NA	NA	NA	NA
chr1	51259672	51259673	C	T	0	alt	derived	low	rs371440328	NA	NA	NA	NA	NA
chr1	51260619	51260620	G	A	0	alt	derived	low	rs375286383	NA	NA	NA	NA	NA
chr1	51263699	51263700	A	G	0	alt	derived	low	rs375099640	NA	NA	NA	NA	NA
chr1	51264675	51264676	G	A	0	alt	derived	low	rs377267905	NA	NA	ZN121	ZN121_HUMAN.H11MO.0.C	-2.1
chr1	51272142	51272143	C	G	0	alt	derived	low	rs369142765	NA	NA	HEN1	HEN1_HUMAN.H11MO.0.C	-5.2
chr1	51272382	51272383	G	A	0	alt	derived	low	rs181623681	NA	NA	INSM1	MA0155.1	3.8
chr1	51280529	51280530	T	C	0	alt	ancestral	low	rs376604595	NA	NA	NA	NA	NA
chr1	51287133	51287134	T	G	0	alt	derived	low	rs370246808	NA	NA	NA	NA	NA
chr1	51294362	51294363	A	G	0	alt	derived	low	rs372428817	NA	NA	Z354A	Z354A_HUMAN.H11MO.0.C	-3.4
chr1	51297071	51297072	T	C	0	alt	derived	low	NA	NA	NA	NA	NA	NA
chr1	51299923	51299924	C	T	0	alt	derived	low	rs371996853	NA	NA	NA	NA	NA
chr1	51322031	51322032	T	G	0	alt	derived	low	rs377264598	NA	NA	NA	NA	NA
chr1	51325575	51325576	A	C	0	alt	derived	low	rs369153028	NA	NA	NA	NA	NA
chr1	51327237	51327238	G	C	0	alt	derived	low	rs370078605	NA	NA	VEZF1	VEZF1_HUMAN.H11MO.0.C	-3.3
chr1	51332085	51332086	G	A	0	alt	derived	low	rs374031621	NA	NA	NA	NA	NA
chr1	51352764	51352765	T	C	0	alt	derived	low	NA	NA	NA	RUNX2	MA0511.1	-0.7
chr1	51354593	51354594	A	G	0	alt	derived	low	rs373825122	NA	NA	NA	NA	NA
chr1	51356901	51356902	C	A	0	alt	derived	low	rs368487313	NA	NA	NA	NA	NA
chr1	51364628	51364629	A	G	0	alt	derived	low	rs374924901	NA	NA	PATZ1	PATZ1_HUMAN.H11MO.0.C	2.5
chr1	51388942	51388943	A	G	0	alt	derived	low	rs373674975	NA	NA	NA	NA	NA
[truncated: 86,626 more rows]
