# Supplementary material for: Denisovan introgression has shaped the immune system of present-day Papuans
Source: PLoS Genet. 2022 Dec 8;18(12):e1010470. doi: 10.1371/journal.pgen.1010470 (PMC9731433; doi:10.1371/journal.pgen.1010470)
Supplement: S4 Table — (TXT) [file pgen.1010470.s004.txt]

seqnames	start	end	REF	ALT	MAF	aoi	state_allele	allfreq	rsid	gene	distTSS	geneSymbol	providerName	alleleDiff
chr1	837238	837239	G	A	0.2	alt	derived	interm	rs369581566	NA	NA	ZN436	ZN436_HUMAN.H11MO.0.C	-3.5
chr1	837992	837993	C	G	0.1	alt	derived	interm	rs377052638	NA	NA	NA	NA	NA
chr1	842689	842690	C	T	0.1	alt	derived	interm	rs374593395	OR4F16	-220637	SP4	MA0685.1	-6.7
chr1	847500	847501	A	G	0.1	alt	derived	interm	NA	OR4F16	-225448	CTCF	CTCF_HUMAN.H11MO.0.A	-1.7
chr1	848484	848485	C	T	0.1	alt	derived	interm	rs371408051	OR4F16	-226432	ZNF263	MA0528.1	4
chr1	849368	849369	A	G	0.1	alt	derived	interm	rs374043694	OR4F16	-227316	ZEB1	MA0103.3	-4.1
chr1	849541	849542	G	A	0.1	alt	derived	interm	rs370229219	OR4F16	-227489	NA	NA	NA
chr1	851309	851310	G	C	0.1	alt	derived	interm	rs373509659	OR4F16	-229257	NA	NA	NA
chr1	853252	853253	T	A	0.1	alt	derived	interm	NA	NA	NA	NA	NA	NA
chr1	853962	853963	T	C	0.1	alt	derived	interm	rs376145860	NA	NA	PAX5	MA0014.2	-1.2
chr1	857838	857839	G	A	0.1	alt	derived	interm	rs369162638	OR4F16	-235786	WT1	WT1_HUMAN.H11MO.0.C	-4.8
chr1	864701	864702	A	G	0	alt	derived	low	rs59772393	NA	NA	ZNF263	MA0528.1	1.2
chr1	867031	867032	C	T	0	alt	derived	low	rs368773319	NA	NA	E2F1	MA0024.2	-8.8
chr1	889930	889931	G	A	0	alt	derived	low	NA	NA	NA	COT1	COT1_HUMAN.H11MO.0.C	-3.7
chr1	890953	890954	G	A	0	alt	derived	low	rs375847753	NA	NA	LEF1	MA0768.1	0.7
chr1	898467	898468	C	T	0.1	alt	derived	interm	rs41285808	NA	NA	P63	P63_HUMAN.H11MO.0.A	3.2
chr1	919088	919089	C	T	0.1	alt	derived	interm	rs4970359	NA	NA	NA	NA	NA
chr1	919162	919163	T	A	0.2	alt	derived	interm	NA	NA	NA	ZKSC1	ZKSC1_HUMAN.H11MO.0.B	5.1
chr1	930447	930448	G	C	0.1	alt	derived	interm	rs375156878	NA	NA	SP1	MA0079.1	-1.2
chr1	930821	930822	T	C	0	alt	derived	low	rs988919062	NA	NA	NA	NA	NA
chr1	971963	971964	G	A	0	alt	derived	low	rs566235211	NA	NA	SP1	SP1_HUMAN.H11MO.0.A	-4.3
chr1	979559	979560	C	T	0.3	alt	derived	high	rs146441147	NA	NA	NA	NA	NA
chr1	980557	980558	G	A	0.1	alt	derived	interm	rs150123719	NA	NA	ZSC31	ZSC31_HUMAN.H11MO.0.C	-3.9
chr1	1001971	1001972	G	T	0	alt	derived	low	NA	NA	NA	ZN547	ZN547_HUMAN.H11MO.0.C	-1.7
chr1	1017433	1017434	G	A	0.1	alt	derived	interm	NA	NA	NA	THAP1	THAP1_HUMAN.H11MO.0.C	-1.9
chr1	1029131	1029132	G	A	0	alt	derived	low	rs1003176646	NA	NA	REST	REST_HUMAN.H11MO.0.A	-3.3
chr1	1029701	1029702	C	T	0.4	alt	derived	high	rs372205897	NA	NA	CREB1	MA0018.1	-4.6
chr1	1036735	1036736	C	T	0	alt	derived	low	rs922836915	NA	NA	NA	NA	NA
chr1	1055652	1055653	C	G	0	alt	derived	low	rs1018504088	NA	NA	EGR1	MA0162.2	10.2
chr1	1060766	1060767	C	G	0	alt	derived	low	rs1035068870	NA	NA	ZFX	ZFX_HUMAN.H11MO.1.A	-1.9
chr1	1061421	1061422	G	A	0.1	alt	derived	interm	rs1031513313	NA	NA	NA	NA	NA
chr1	1063072	1063073	C	T	0.2	alt	derived	interm	NA	NA	NA	KLF3	KLF3_HUMAN.H11MO.0.B	-5.2
chr1	1067217	1067218	A	G	0	alt	derived	low	NA	NA	NA	NA	NA	NA
chr1	1087288	1087289	C	T	0.1	alt	derived	interm	NA	NA	NA	SMAD3	SMAD3_HUMAN.H11MO.0.B	-3.5
chr1	1106993	1106994	G	A	0	alt	derived	low	rs4076732	NA	NA	PLAG1	MA0163.1	-3.4
chr1	1109872	1109873	A	G	0.2	alt	derived	interm	rs371814109	TNFRSF18	32078	ZN134	ZN134_HUMAN.H11MO.1.C	3.2
chr1	1118431	1118432	C	T	0.1	alt	derived	interm	rs548840586	TNFRSF18	23519	EGR3	MA0732.1	-4.4
chr1	1118971	1118972	C	G	0.3	alt	derived	high	rs985843807	TNFRSF18	22979	SP2	MA0516.1	3.8
chr1	1121255	1121256	C	G	0.2	alt	derived	interm	rs374664741	NA	NA	NKX21	NKX21_HUMAN.H11MO.0.A	5
chr1	1150362	1150363	G	A	0.1	alt	derived	interm	NA	SDF4	17018	NA	NA	NA
chr1	1155948	1155949	G	A	0.1	alt	derived	interm	NA	SDF4	11432	ZN770	ZN770_HUMAN.H11MO.1.C	-6.4
chr1	1165796	1165797	T	A	0.1	alt	derived	interm	NA	TNFRSF4	-16285	NA	NA	NA
chr1	1172304	1172305	C	G	0.2	alt	derived	interm	rs992695805	FAM132A	9797	EGR1	MA0162.2	-10.8
chr1	1183336	1183337	C	A	0.2	alt	derived	interm	rs980140288	NA	NA	GLIS3	MA0737.1	-8.7
chr1	1187448	1187449	G	A	0.2	alt	derived	interm	rs112615655	UBE2J2	21764	NA	NA	NA
chr1	1188133	1188134	G	A	0.2	alt	derived	interm	rs371899479	NA	NA	NA	NA	NA
chr1	1190673	1190674	A	C	0.2	alt	derived	interm	rs747501243	NA	NA	ZBT7A	ZBT7A_HUMAN.H11MO.0.A	8
chr1	1202359	1202360	C	T	0.2	alt	derived	interm	rs926761404	NA	NA	ELF1	ELF1_HUMAN.H11MO.0.A	7.2
chr1	1217103	1217104	C	T	0.2	alt	derived	interm	rs1000078457	NA	NA	NA	NA	NA
chr1	1218794	1218795	C	T	0.2	alt	derived	interm	rs113265331	NA	NA	NA	NA	NA
chr1	1221751	1221752	C	T	0.1	alt	derived	interm	rs112140836	NA	NA	ZN320	ZN320_HUMAN.H11MO.0.C	-4.3
chr1	1221963	1221964	C	T	0.2	alt	derived	interm	rs906662468	NA	NA	EGR1	EGR1_HUMAN.H11MO.0.A	4.4
chr1	1222267	1222268	G	C	0.3	alt	derived	high	rs11260579	NA	NA	ZNF740	MA0753.1	4.6
chr1	1222450	1222451	G	A	0.2	alt	derived	interm	rs1052312775	NA	NA	SP2	SP2_HUMAN.H11MO.0.A	-1.8
chr1	1222529	1222530	C	T	0.1	alt	derived	interm	rs146703116	NA	NA	NA	NA	NA
chr1	1327318	1327319	C	T	0	alt	derived	low	NA	NA	NA	NA	NA	NA
chr1	1360056	1360057	C	T	0.2	alt	derived	interm	rs969186669	NA	NA	ZN140	ZN140_HUMAN.H11MO.0.C	-1.7
chr1	1360443	1360444	C	T	0.2	alt	derived	interm	rs183068029	NA	NA	ZFX	ZFX_HUMAN.H11MO.0.A	-2.1
chr1	1361595	1361596	G	A	0.1	alt	derived	interm	rs199887791	VWA1	-9455	RREB1	MA0073.1	3.2
chr1	1368558	1368559	G	A	0	alt	derived	low	rs886620326	NA	NA	RXRB	RXRB_HUMAN.H11MO.0.C	1.9
chr1	1376079	1376080	A	G	0	alt	derived	low	NA	NA	NA	SP2	SP2_HUMAN.H11MO.0.A	2.2
chr1	1378008	1378009	C	G	0.1	alt	derived	interm	rs188333330	NA	NA	NA	NA	NA
chr1	1389803	1389804	G	A	0.3	alt	derived	high	rs781740791	NA	NA	ZN121	ZN121_HUMAN.H11MO.0.C	2.1
chr1	1390779	1390780	C	T	0.3	alt	derived	high	rs990091722	NA	NA	RREB1	MA0073.1	1.3
chr1	1395936	1395937	A	G	0.2	alt	derived	interm	rs892115635	ATAD3B	-11212	PAX5	MA0014.2	7.9
chr1	1396864	1396865	G	A	0.2	alt	derived	interm	rs554629638	ATAD3C	11796	NA	NA	NA
chr1	1398508	1398509	G	C	0.2	alt	derived	interm	rs900473556	ATAD3C	13440	ZN331	ZN331_HUMAN.H11MO.0.C	-4
chr1	1471845	1471846	G	A	0.1	alt	derived	interm	rs111241238	NA	NA	SP1	SP1_HUMAN.H11MO.0.A	-4.9
chr1	1471892	1471893	C	T	0.2	alt	derived	interm	rs367639744	NA	NA	SOX2	SOX2_HUMAN.H11MO.0.A	7.2
chr1	1522731	1522732	T	C	0.3	alt	derived	high	rs955337663	NA	NA	NHLH1	MA0048.2	7.3
chr1	1525764	1525765	G	C	0	alt	derived	low	NA	NA	NA	SP4	MA0685.1	6.6
chr1	1527062	1527063	G	A	0.1	alt	derived	interm	rs190929228	NA	NA	NA	NA	NA
chr1	1539183	1539184	C	T	0.2	alt	derived	interm	rs930253699	MIB2	-11639	RXRA	RXRA_HUMAN.H11MO.1.A	-1.3
chr1	1539521	1539522	T	A	0.1	alt	derived	interm	NA	MIB2	-11301	ZN563	ZN563_HUMAN.H11MO.0.C	-3.5
chr1	1539630	1539631	C	T	0.2	alt	derived	interm	rs936678114	NA	NA	NA	NA	NA
chr1	1542979	1542980	A	C	0.2	alt	derived	interm	rs1045000674	MIB2	-7843	ZNF263	MA0528.1	11.1
chr1	1550614	1550615	G	A	0.1	alt	derived	interm	NA	C1orf233	-15139	ZFP42	ZFP42_HUMAN.H11MO.0.A	4.3
chr1	1552574	1552575	G	A	0.1	alt	derived	interm	rs28475060	MMP23B	-14899	AHR	AHR_HUMAN.H11MO.0.B	-4.2
chr1	1556657	1556658	C	T	0.2	alt	derived	interm	rs981344884	NA	NA	ZN667	ZN667_HUMAN.H11MO.0.C	2
chr1	1557068	1557069	G	A	0.2	alt	derived	interm	rs564497173	NA	NA	ZBTB33	MA0527.1	-8.4
chr1	1558080	1558081	G	A	0.1	alt	derived	interm	rs569581130	MMP23B	-9393	NA	NA	NA
chr1	1603660	1603661	G	C	0.2	alt	derived	interm	rs890518197	NA	NA	KLF4	MA0039.3	-4
chr1	1603935	1603936	G	A	0.2	alt	derived	interm	rs561055278	NA	NA	ZFX	ZFX_HUMAN.H11MO.1.A	-2.8
chr1	1615759	1615760	G	A	0.1	alt	derived	interm	rs904573290	CDK11B	-26825	ELK1	MA0028.2	-12.9
chr1	1686081	1686082	G	A	0.2	alt	derived	interm	rs75816936	NA	NA	NR1D1	NR1D1_HUMAN.H11MO.0.B	3.1
chr1	1824968	1824969	C	T	0	alt	derived	low	rs371026766	NA	NA	NA	NA	NA
chr1	1839876	1839877	C	T	0	alt	derived	low	NA	NA	NA	ETV5	ETV5_HUMAN.H11MO.0.C	1.1
chr1	1886790	1886791	A	G	0.2	alt	derived	interm	rs376497224	TMEM52	-36079	ZSC31	ZSC31_HUMAN.H11MO.0.C	3.3
chr1	1888965	1888966	C	T	0.1	alt	derived	interm	NA	NA	NA	SP1	SP1_HUMAN.H11MO.0.A	-4.9
chr1	1889067	1889068	C	T	0	alt	derived	low	rs1051597708	NA	NA	THAP1	THAP1_HUMAN.H11MO.0.C	-3.7
chr1	1889652	1889653	G	A	0	alt	derived	low	NA	NA	NA	ZN335	ZN335_HUMAN.H11MO.0.A	-4.7
chr1	1893071	1893072	G	A	0	alt	derived	low	rs77586065	NA	NA	P63	P63_HUMAN.H11MO.1.A	3.5
chr1	1898797	1898798	G	A	0	alt	derived	low	rs74504636	NA	NA	SP1	SP1_HUMAN.H11MO.0.A	-4.9
chr1	1899957	1899958	T	G	0	alt	derived	low	rs911255219	NA	NA	ZBTB7C	MA0695.1	2.1
chr1	1901144	1901145	C	T	0.1	alt	derived	interm	rs1013180260	NA	NA	ZNF740	MA0753.1	-4.2
chr1	1902906	1902907	T	G	0.2	alt	derived	interm	rs74223885	NA	NA	MYBL2	MA0777.1	-4
chr1	1903366	1903367	C	T	0.2	alt	derived	interm	rs117657686	NA	NA	THAP1	THAP1_HUMAN.H11MO.0.C	-3.2
chr1	1903660	1903661	C	G	0.2	alt	derived	interm	rs112793403	NA	NA	P53	P53_HUMAN.H11MO.1.A	-2.6
chr1	1903742	1903743	C	A	0.1	alt	derived	interm	rs568157280	NA	NA	NA	NA	NA
chr1	1903915	1903916	C	T	0.2	alt	derived	interm	rs916171893	NA	NA	NA	NA	NA
chr1	1904910	1904911	G	A	0.2	alt	derived	interm	rs3795285	NA	NA	PLAG1	MA0163.1	-4.7
chr1	1905395	1905396	G	T	0	alt	derived	low	rs145571224	NA	NA	NR2C2	MA0504.1	-5.5
chr1	1906539	1906540	C	T	0.2	alt	derived	interm	rs918091014	NA	NA	MTF1	MA0863.1	-4.4
chr1	1907145	1907146	G	C	0.2	alt	derived	interm	rs994445387	NA	NA	ZN667	ZN667_HUMAN.H11MO.0.C	0.5
chr1	1909753	1909754	G	A	0	alt	derived	low	rs868094323	NA	NA	TFAP2A	MA0003.2	1
chr1	1912485	1912486	A	G	0	alt	derived	low	rs117450978	NA	NA	HEN1	HEN1_HUMAN.H11MO.0.C	5.8
chr1	1914293	1914294	T	G	0.2	alt	derived	interm	rs955575985	NA	NA	NA	NA	NA
chr1	1914609	1914610	A	T	0	alt	derived	low	rs80135494	NA	NA	NA	NA	NA
chr1	1918003	1918004	G	A	0.3	alt	derived	high	rs75821626	NA	NA	ZN335	ZN335_HUMAN.H11MO.0.A	-2.4
chr1	1919381	1919382	A	G	0.2	alt	derived	interm	rs962374828	C1orf222	-32228	FLI1	FLI1_HUMAN.H11MO.1.A	6.4
chr1	1926758	1926759	C	T	0.1	alt	derived	interm	NA	NA	NA	NA	NA	NA
chr1	1936655	1936656	G	T	0.1	alt	derived	interm	rs764862453	NA	NA	NA	NA	NA
chr1	1937129	1937130	C	T	0.1	alt	derived	interm	rs1023434830	NA	NA	NFKB1	MA0105.4	-9.1
chr1	1944371	1944372	G	A	0	alt	derived	low	rs540465391	NA	NA	TCF4	MA0830.1	11.1
chr1	1951611	1951612	C	T	0.1	alt	derived	interm	rs1032873986	NA	NA	ZIC1	MA0696.1	-8
chr1	1959383	1959384	C	T	0.1	alt	derived	interm	rs370289743	NA	NA	NA	NA	NA
chr1	1960638	1960639	G	C	0.2	alt	derived	interm	rs369231950	PRKCZ	-21270	ZNF263	MA0528.1	10.4
chr1	1963851	1963852	G	A	0.1	alt	derived	interm	rs374173752	NA	NA	SP1	SP1_HUMAN.H11MO.0.A	-2
chr1	1965486	1965487	G	A	0.1	alt	derived	interm	rs533449622	NA	NA	HIC1	HIC1_HUMAN.H11MO.0.C	4.7
chr1	1966971	1966972	G	C	0.1	alt	derived	interm	rs374042821	NA	NA	ZBT7A	ZBT7A_HUMAN.H11MO.0.A	-7.5
chr1	1978355	1978356	G	A	0.1	alt	derived	interm	rs149731611	NA	NA	NA	NA	NA
chr1	1985703	1985704	G	A	0.1	alt	derived	interm	rs74910915	NA	NA	SP1	SP1_HUMAN.H11MO.0.A	-4.9
chr1	1990799	1990800	G	A	0	alt	derived	low	rs991134197	NA	NA	NA	NA	NA
chr1	1991019	1991020	C	T	0	alt	derived	low	rs200172323	NA	NA	NA	NA	NA
chr1	1991382	1991383	C	T	0.1	alt	derived	interm	rs985851059	NA	NA	WT1	WT1_HUMAN.H11MO.0.C	-5.4
chr1	1992047	1992048	G	A	0	alt	derived	low	rs568321690	NA	NA	SP4	MA0685.1	-10.4
chr1	2004878	2004879	C	A	0.1	alt	derived	interm	rs16824683	NA	NA	NHLH1	MA0048.1	-4.7
chr1	2013604	2013605	G	A	0	alt	derived	low	rs79447860	NA	NA	NA	NA	NA
chr1	2021181	2021182	G	A	0.1	alt	derived	interm	rs981339435	NA	NA	NA	NA	NA
chr1	2023258	2023259	C	T	0.1	alt	derived	interm	rs1007903093	C1orf86	102954	CTCF	CTCF_HUMAN.H11MO.0.A	-2.2
chr1	2025310	2025311	G	A	0.1	alt	derived	interm	rs769760396	NA	NA	NA	NA	NA
chr1	2064242	2064243	C	T	0.1	alt	derived	interm	rs75797402	PRKCZ	82334	ZKSC1	ZKSC1_HUMAN.H11MO.0.B	-4.4
chr1	2119306	2119307	G	A	0	alt	derived	low	rs558467350	NA	NA	ZN816	ZN816_HUMAN.H11MO.1.C	-3
chr1	2142429	2142430	C	T	0	alt	derived	low	NA	NA	NA	ZN331	ZN331_HUMAN.H11MO.0.C	3.7
chr1	2153266	2153267	C	T	0.1	alt	derived	interm	NA	NA	NA	P73	P73_HUMAN.H11MO.0.A	-0.7
chr1	2156192	2156193	G	A	0.1	alt	derived	interm	rs532464837	C1orf86	-29980	HXA1	HXA1_HUMAN.H11MO.0.C	3.1
chr1	2157947	2157948	G	T	0.2	alt	derived	interm	rs370446070	C1orf86	-31735	ZN467	ZN467_HUMAN.H11MO.0.C	-3.1
chr1	2171039	2171040	C	T	0.1	alt	derived	interm	rs142438953	RER1	-152232	ZN816	ZN816_HUMAN.H11MO.0.C	1.7
chr1	2172553	2172554	C	T	0	alt	derived	low	rs572241259	NA	NA	TFAP2C(var.3)	MA0815.1	-2
chr1	2178206	2178207	C	G	0.2	alt	derived	interm	rs74444023	RER1	-145065	NA	NA	NA
chr1	2179150	2179151	A	G	0	alt	derived	low	NA	NA	NA	ZN320	ZN320_HUMAN.H11MO.0.C	2.6
chr1	2180976	2180977	C	A	0	alt	derived	low	NA	NA	NA	IRF8	MA0652.1	9.9
chr1	2182541	2182542	C	A	0.1	alt	derived	interm	NA	RER1	-140730	NR1H4	NR1H4_HUMAN.H11MO.0.B	-2.7
chr1	2196133	2196134	G	T	0.2	alt	derived	interm	rs75817708	RER1	-127138	THAP1	THAP1_HUMAN.H11MO.0.C	-3.6
chr1	2197333	2197334	G	C	0.1	alt	derived	interm	rs12407634	RER1	-125938	MAZ	MAZ_HUMAN.H11MO.0.A	-1.3
chr1	2203124	2203125	C	T	0	alt	derived	low	rs529880558	NA	NA	KLF9	KLF9_HUMAN.H11MO.0.C	-7.3
chr1	2219520	2219521	C	T	0.2	alt	derived	interm	rs528066983	RER1	-103751	RREB1	MA0073.1	-3.8
chr1	2239583	2239584	C	A	0	alt	derived	low	rs560362724	NA	NA	NA	NA	NA
chr1	2239802	2239803	T	C	0.1	alt	derived	interm	NA	NA	NA	ZN563	ZN563_HUMAN.H11MO.0.C	1.8
chr1	2251822	2251823	G	A	0.1	alt	derived	interm	rs74554258	NA	NA	CTCFL	MA1102.1	-5.6
chr1	2254284	2254285	G	A	0	alt	derived	low	rs911262815	NA	NA	NR1H4	NR1H4_HUMAN.H11MO.0.B	-3
chr1	2260820	2260821	A	T	0.2	alt	derived	interm	rs1055822852	NA	NA	NR2C2	MA0504.1	-7
chr1	2278057	2278058	T	C	0	alt	derived	low	rs575635439	NA	NA	THB	THB_HUMAN.H11MO.0.C	-2.9
chr1	2281760	2281761	A	C	0	alt	derived	low	NA	NA	NA	NA	NA	NA
chr1	2301733	2301734	T	C	0.2	alt	derived	interm	rs989567681	NA	NA	NA	NA	NA
chr1	2305041	2305042	G	A	0.1	alt	derived	interm	rs967099208	NA	NA	NA	NA	NA
chr1	2314865	2314866	G	T	0.4	alt	derived	high	rs374305892	NA	NA	NA	NA	NA
chr1	2321489	2321490	C	G	0	alt	derived	low	NA	NA	NA	NA	NA	NA
chr1	2336550	2336551	T	C	0	alt	derived	low	NA	NA	NA	ZIM3	ZIM3_HUMAN.H11MO.0.C	-4.9
chr1	2337154	2337155	G	T	0	alt	derived	low	NA	NA	NA	NA	NA	NA
chr1	2339229	2339230	G	T	0	alt	derived	low	NA	NA	NA	ETV5	ETV5_HUMAN.H11MO.0.C	-1.9
chr1	2348978	2348979	C	A	0	alt	derived	low	NA	NA	NA	MAZ	MAZ_HUMAN.H11MO.0.A	3.1
chr1	2349734	2349735	C	A	0	alt	derived	low	NA	NA	NA	THAP1	THAP1_HUMAN.H11MO.0.C	-2.8
chr1	2352335	2352336	G	A	0	alt	derived	low	NA	NA	NA	NA	NA	NA
chr1	2358819	2358820	C	T	0.1	alt	derived	interm	rs934197825	PLCH2	-40078	KLF15	KLF15_HUMAN.H11MO.0.A	-8
chr1	2358871	2358872	A	G	0	alt	derived	low	rs150365341	NA	NA	NA	NA	NA
chr1	2360881	2360882	C	T	0.4	alt	derived	high	rs79984876	PLCH2	-38016	NA	NA	NA
chr1	2366041	2366042	C	T	0.1	alt	derived	interm	NA	PLCH2	-32856	ZN320	ZN320_HUMAN.H11MO.0.C	-3.9
chr1	2370107	2370108	C	T	0.2	alt	derived	interm	NA	NA	NA	KLF15	KLF15_HUMAN.H11MO.0.A	-2.5
chr1	2380026	2380027	T	C	0.1	alt	derived	interm	rs942876232	NA	NA	NA	NA	NA
chr1	2382500	2382501	C	T	0.1	alt	derived	interm	rs908647151	NA	NA	RUNX2	MA0511.1	4
chr1	2386282	2386283	T	C	0.1	alt	derived	interm	NA	NA	NA	NR1H4	NR1H4_HUMAN.H11MO.0.B	-0.9
chr1	2387620	2387621	T	A	0.1	alt	derived	interm	NA	NA	NA	NA	NA	NA
chr1	2389103	2389104	C	T	0	alt	derived	low	rs1025809882	NA	NA	ZSC22	ZSC22_HUMAN.H11MO.0.C	-2.5
chr1	2402112	2402113	C	T	0.1	alt	derived	interm	NA	PANK4	55926	SP2	SP2_HUMAN.H11MO.0.A	-1.9
chr1	2402988	2402989	A	G	0.1	alt	derived	interm	rs377155649	PANK4	55050	NA	NA	NA
chr1	2411297	2411298	G	A	0	alt	derived	low	NA	NA	NA	NA	NA	NA
chr1	2415725	2415726	C	T	0	alt	derived	low	rs146706281	NA	NA	KLF9	KLF9_HUMAN.H11MO.0.C	-1.7
chr1	2426834	2426835	C	T	0	alt	derived	low	rs367564304	NA	NA	RFX1	RFX1_HUMAN.H11MO.0.B	-2
chr1	2430870	2430871	C	T	0	alt	derived	low	rs570931318	NA	NA	INSM1	MA0155.1	-4.9
chr1	2449618	2449619	C	A	0	alt	derived	low	rs770701938	NA	NA	HINFP	MA0131.2	5.4
chr1	2464637	2464638	C	T	0.3	alt	derived	high	rs77357915	NA	NA	TFAP4	TFAP4_HUMAN.H11MO.0.A	5.6
chr1	2474380	2474381	G	A	0.2	alt	derived	interm	rs988532883	TNFRSF14	-13424	KLF1	KLF1_HUMAN.H11MO.0.A	-8
chr1	2489200	2489201	C	T	0	alt	derived	low	rs2234158	NA	NA	EGR2	EGR2_HUMAN.H11MO.1.A	-5.4
chr1	2512150	2512151	G	A	0	alt	derived	low	rs140703173	NA	NA	SP2	SP2_HUMAN.H11MO.1.B	-6.4
chr1	2512361	2512362	A	G	0.4	alt	derived	high	rs77966379	TNFRSF14	24557	ZN554	ZN554_HUMAN.H11MO.0.C	-0.9
chr1	2518980	2518981	C	G	0	alt	derived	low	rs144009058	NA	NA	ZN322	ZN322_HUMAN.H11MO.0.B	2.6
chr1	2526702	2526703	G	A	0.1	alt	derived	interm	NA	NA	NA	ZN281	ZN281_HUMAN.H11MO.0.A	-4.9
chr1	2543897	2543898	T	C	0	alt	derived	low	NA	NA	NA	KLF15	KLF15_HUMAN.H11MO.0.A	1.8
chr1	2544258	2544259	G	C	0	alt	derived	low	NA	NA	NA	NA	NA	NA
chr1	2547609	2547610	A	G	0	alt	derived	low	rs117642543	NA	NA	NA	NA	NA
chr1	2548046	2548047	A	T	0.1	alt	derived	interm	NA	NA	NA	NA	NA	NA
chr1	2554120	2554121	T	G	0.1	alt	derived	interm	rs61765771	FAM213B	35907	NA	NA	NA
chr1	2715819	2715820	G	A	0.1	alt	derived	interm	rs954713223	NA	NA	NA	NA	NA
chr1	2721644	2721645	C	T	0	alt	derived	low	rs541681803	NA	NA	PLAG1	MA0163.1	-4.7
chr1	2727192	2727193	T	A	0	alt	derived	low	rs143357746	NA	NA	ZN768	ZN768_HUMAN.H11MO.0.C	-4.4
chr1	2743841	2743842	C	T	0.1	alt	derived	interm	rs368342967	NA	NA	NA	NA	NA
chr1	2759359	2759360	G	A	0	alt	derived	low	rs1012856178	NA	NA	NA	NA	NA
chr1	2772013	2772014	G	T	0	alt	derived	low	NA	NA	NA	TFE2	TFE2_HUMAN.H11MO.0.A	6.8
chr1	2772204	2772205	G	A	0	alt	derived	low	rs368100215	NA	NA	ZNF76	ZNF76_HUMAN.H11MO.0.C	-4.1
chr1	2775560	2775561	T	A	0.1	alt	derived	interm	rs995704050	NA	NA	NA	NA	NA
chr1	2781543	2781544	C	T	0	alt	derived	low	rs74613112	NA	NA	ZN329	ZN329_HUMAN.H11MO.0.C	2.8
chr1	2790596	2790597	C	T	0.1	alt	derived	interm	rs1030587180	NA	NA	ZN768	ZN768_HUMAN.H11MO.0.C	3.3
chr1	2794958	2794959	T	C	0	alt	derived	low	rs16823110	NA	NA	THAP1	THAP1_HUMAN.H11MO.0.C	1.9
chr1	2805679	2805680	G	A	0	alt	derived	low	NA	NA	NA	ASCL1	ASCL1_HUMAN.H11MO.0.A	-2.2
chr1	2837354	2837355	T	G	0	alt	derived	low	rs77664024	NA	NA	ZNF41	ZNF41_HUMAN.H11MO.0.C	0.5
chr1	2883847	2883848	G	A	0	alt	derived	low	NA	NA	NA	NA	NA	NA
chr1	2887220	2887221	G	T	0.2	alt	derived	interm	rs117105675	NA	NA	KLF4	KLF4_HUMAN.H11MO.0.A	-8
chr1	2887447	2887448	C	T	0.1	alt	derived	interm	NA	NA	NA	NA	NA	NA
chr1	2929713	2929714	T	C	0.1	alt	derived	interm	rs546380278	MMEL1	-365285	ZN250	ZN250_HUMAN.H11MO.0.C	-3.1
chr1	2977175	2977176	G	A	0.3	alt	derived	high	rs887714477	NA	NA	HIC2	MA0738.1	-0.6
chr1	3009034	3009035	G	A	0.2	alt	derived	interm	rs992123729	NA	NA	ESR1	MA0112.2	-3.6
chr1	3014386	3014387	G	A	0	alt	derived	low	NA	NA	NA	ZBT7A	ZBT7A_HUMAN.H11MO.0.A	-3.9
chr1	3015842	3015843	G	A	0	alt	derived	low	rs55784774	NA	NA	NA	NA	NA
chr1	3021916	3021917	G	A	0.3	alt	derived	high	rs7519904	ARHGEF16	-349073	ZKSC1	ZKSC1_HUMAN.H11MO.0.B	-1.9
chr1	3024886	3024887	A	G	0.1	alt	derived	interm	rs978295289	NA	NA	SRBP2	SRBP2_HUMAN.H11MO.0.B	1.4
chr1	3029797	3029798	T	G	0.1	alt	derived	interm	rs952713401	NA	NA	THAP1	THAP1_HUMAN.H11MO.0.C	2.4
chr1	3033237	3033238	C	T	0.1	alt	derived	interm	rs140652437	NA	NA	NR2C1	NR2C1_HUMAN.H11MO.0.C	3.8
chr1	3033260	3033261	A	G	0.1	alt	derived	interm	NA	NA	NA	ESR1	MA0112.2	-2.6
chr1	3042577	3042578	A	G	0.2	alt	derived	interm	rs913100774	NA	NA	NA	NA	NA
chr1	3049703	3049704	G	A	0.2	alt	derived	interm	rs371347070	ARHGEF16	-321286	NA	NA	NA
chr1	3049855	3049856	C	T	0	alt	derived	low	rs35999894	NA	NA	SUH	SUH_HUMAN.H11MO.0.A	-1.8
chr1	3051841	3051842	G	A	0.2	alt	derived	interm	rs955479844	ARHGEF16	-319148	PLAG1	MA0163.1	-4.6
chr1	3053163	3053164	G	A	0	alt	derived	low	rs35794895	NA	NA	THAP1	THAP1_HUMAN.H11MO.0.C	-2.8
chr1	3054115	3054116	G	T	0	alt	derived	low	NA	NA	NA	ZN257	ZN257_HUMAN.H11MO.0.C	-3.4
chr1	3055871	3055872	C	T	0.1	alt	derived	interm	rs929500489	NA	NA	HEN1	HEN1_HUMAN.H11MO.0.C	-1.4
chr1	3056151	3056152	G	A	0.2	alt	derived	interm	rs377034282	NA	NA	NA	NA	NA
chr1	3057387	3057388	C	T	0	alt	derived	low	rs988577666	NA	NA	NA	NA	NA
chr1	3057861	3057862	T	C	0	alt	derived	low	NA	NA	NA	SMAD3	SMAD3_HUMAN.H11MO.0.B	-4.7
chr1	3058325	3058326	G	A	0.1	alt	derived	interm	NA	ARHGEF16	-312664	IRF3	IRF3_HUMAN.H11MO.0.B	-1.3
chr1	3062659	3062660	C	G	0.1	alt	derived	interm	NA	NA	NA	SP4	MA0685.1	-7.3
chr1	3062839	3062840	G	C	0	alt	derived	low	rs74808770	NA	NA	SP4	MA0685.1	-6.8
chr1	3068213	3068214	G	A	0.1	alt	derived	interm	rs540443261	NA	NA	TAF1	TAF1_HUMAN.H11MO.0.A	-4.1
chr1	3101405	3101406	A	G	0	alt	derived	low	rs886092389	NA	NA	SP4	SP4_HUMAN.H11MO.0.A	1.1
chr1	3106599	3106600	G	C	0	alt	derived	low	rs1018787155	NA	NA	P53	P53_HUMAN.H11MO.1.A	4.5
chr1	3108571	3108572	A	G	0	alt	derived	low	NA	NA	NA	NA	NA	NA
chr1	3109770	3109771	A	G	0	alt	derived	low	NA	NA	NA	NA	NA	NA
chr1	3122320	3122321	C	T	0	alt	derived	low	NA	NA	NA	NR2C2	NR2C2_HUMAN.H11MO.0.B	-3
chr1	3129340	3129341	G	A	0.1	alt	derived	interm	rs145556557	NA	NA	PO3F1	PO3F1_HUMAN.H11MO.0.C	3.6
chr1	3147621	3147622	C	T	0	alt	derived	low	rs72632103	NA	NA	THA11	THA11_HUMAN.H11MO.0.B	1.7
chr1	3159065	3159066	T	G	0	alt	derived	low	NA	NA	NA	NA	NA	NA
chr1	3162421	3162422	C	T	0	alt	derived	low	rs540612881	NA	NA	NA	NA	NA
chr1	3194877	3194878	G	A	0.1	alt	derived	interm	NA	NA	NA	BCL6	BCL6_HUMAN.H11MO.0.A	2.7
chr1	3196400	3196401	C	T	0.1	alt	derived	interm	rs756806788	NA	NA	MAF	MAF_HUMAN.H11MO.0.A	-0.5
chr1	3243937	3243938	C	A	0	alt	derived	low	rs925981096	NA	NA	ZSC22	ZSC22_HUMAN.H11MO.0.C	-5
chr1	3245995	3245996	G	A	0	alt	derived	low	rs12045637	NA	NA	REST	MA0138.2	-4.1
chr1	3266065	3266066	A	G	0	alt	derived	low	rs1054863645	NA	NA	TFAP2C(var.3)	MA0815.1	1.9
chr1	3270590	3270591	C	T	0.2	alt	derived	interm	rs375036338	PRDM16	284816	KLF5	MA0599.1	-11.3
chr1	3273576	3273577	G	T	0	alt	derived	low	NA	NA	NA	TFE2	TFE2_HUMAN.H11MO.0.A	-6.4
chr1	3294031	3294032	T	C	0.2	alt	derived	interm	rs931503185	NA	NA	NA	NA	NA
chr1	3294612	3294613	T	C	0.3	alt	derived	high	rs370544563	NA	NA	Z324A	Z324A_HUMAN.H11MO.0.C	2.3
chr1	3306951	3306952	C	T	0.2	alt	derived	interm	rs367566278	NA	NA	NR1H3	NR1H3_HUMAN.H11MO.0.B	2.5
chr1	3317232	3317233	C	T	0	alt	derived	low	rs974467404	NA	NA	NRF1	NRF1_HUMAN.H11MO.0.A	-8
chr1	3318497	3318498	A	G	0.1	alt	derived	interm	rs944569033	PRDM16	332723	PO5F1	PO5F1_HUMAN.H11MO.1.A	-4.5
chr1	3318892	3318893	C	T	0.2	alt	derived	interm	rs374368747	PRDM16	333118	NA	NA	NA
chr1	3320069	3320070	G	C	0.2	alt	derived	interm	rs372902354	NA	NA	CTCFL	CTCFL_HUMAN.H11MO.0.A	-7.2
chr1	3321533	3321534	C	G	0.1	alt	derived	interm	rs974175471	NA	NA	SP1	SP1_HUMAN.H11MO.0.A	-4.6
chr1	3321944	3321945	G	A	0.1	alt	derived	interm	rs369196369	NA	NA	NA	NA	NA
chr1	3332446	3332447	C	T	0.1	alt	derived	interm	rs982810734	NA	NA	NA	NA	NA
chr1	3339826	3339827	G	A	0.1	alt	derived	interm	rs370333964	PRDM16	354052	WT1	WT1_HUMAN.H11MO.0.C	-2.2
chr1	3345001	3345002	G	A	0.1	alt	derived	interm	rs1027763763	NA	NA	RBPJ	MA1116.1	5.9
chr1	3352009	3352010	G	A	0.4	alt	derived	high	rs12037306	NA	NA	REST	MA0138.1	-3.2
chr1	3353007	3353008	G	A	0.1	alt	derived	interm	rs764468791	NA	NA	NA	NA	NA
chr1	3353726	3353727	C	T	0.2	alt	derived	interm	rs374461314	NA	NA	SP4	MA0685.1	-6.7
chr1	3381587	3381588	C	T	0	alt	derived	low	rs75158030	NA	NA	NA	NA	NA
chr1	3385227	3385228	G	A	0	alt	derived	low	rs1417898	NA	NA	ZN263	ZN263_HUMAN.H11MO.0.A	7.2
chr1	3421062	3421063	G	A	0	alt	derived	low	rs559901151	NA	NA	E2F4	MA0470.1	-9.3
chr1	3424762	3424763	A	G	0.1	alt	derived	interm	NA	NA	NA	NA	NA	NA
chr1	3432648	3432649	C	T	0.1	alt	derived	interm	rs369128845	MEGF6	95410	SRBP2	SRBP2_HUMAN.H11MO.0.B	-2
chr1	3432654	3432655	G	A	0	alt	derived	low	NA	NA	NA	ZN329	ZN329_HUMAN.H11MO.0.C	3
chr1	3436323	3436324	C	T	0.1	alt	derived	interm	rs936660173	NA	NA	ZSC22	ZSC22_HUMAN.H11MO.0.C	-3.1
chr1	3439794	3439795	C	A	0.1	alt	derived	interm	rs375668991	NA	NA	GLIS1	MA0735.1	6.8
chr1	3459653	3459654	A	G	0.1	alt	derived	interm	rs369703699	ARHGEF16	88664	ZN449	ZN449_HUMAN.H11MO.0.C	-3.9
chr1	3465163	3465164	G	A	0	alt	derived	low	rs553314848	NA	NA	TF7L2	TF7L2_HUMAN.H11MO.0.A	3.6
chr1	3467768	3467769	C	T	0	alt	derived	low	rs533882093	NA	NA	KLF5	MA0599.1	-11.3
chr1	3470306	3470307	G	A	0	alt	derived	low	rs576956954	NA	NA	KLF15	KLF15_HUMAN.H11MO.0.A	-4.4
chr1	3475146	3475147	G	A	0.2	alt	derived	interm	rs74324014	NA	NA	NA	NA	NA
chr1	3475529	3475530	G	A	0.1	alt	derived	interm	rs993107547	NA	NA	NR6A1	NR6A1_HUMAN.H11MO.0.B	2.6
chr1	3479311	3479312	T	C	0.1	alt	derived	interm	rs1000959997	NA	NA	NA	NA	NA
chr1	3481691	3481692	G	A	0.1	alt	derived	interm	rs117159993	NA	NA	NA	NA	NA
chr1	3483372	3483373	C	T	0.2	alt	derived	interm	rs74686086	NA	NA	NA	NA	NA
chr1	3490364	3490365	G	A	0.1	alt	derived	interm	rs377078605	NA	NA	ZN335	ZN335_HUMAN.H11MO.0.A	2.4
chr1	3494166	3494167	C	T	0.1	alt	derived	interm	rs375535692	ARHGEF16	123177	RFX1	RFX1_HUMAN.H11MO.0.B	-1.4
chr1	3494695	3494696	C	T	0.2	alt	derived	interm	rs12406782	ARHGEF16	123706	NA	NA	NA
chr1	3512279	3512280	G	A	0.1	alt	derived	interm	rs889913107	NA	NA	ZN554	ZN554_HUMAN.H11MO.0.C	-4.6
chr1	3515667	3515668	C	T	0	alt	derived	low	NA	NA	NA	CTCF	CTCF_HUMAN.H11MO.0.A	-4.8
chr1	3518903	3518904	A	G	0	alt	derived	low	rs559613486	NA	NA	NA	NA	NA
chr1	3526147	3526148	G	A	0	alt	derived	low	rs142313095	NA	NA	ZN436	ZN436_HUMAN.H11MO.0.C	-3.9
chr1	3529254	3529255	G	A	0.1	alt	derived	interm	rs76952126	NA	NA	RREB1	MA0073.1	-3.9
chr1	3567621	3567622	C	T	0	alt	derived	low	NA	NA	NA	REST	MA0138.1	-4.9
chr1	3571214	3571215	C	A	0.4	alt	derived	high	rs57118960	NA	NA	PRD14	PRD14_HUMAN.H11MO.0.A	5
chr1	3583209	3583210	G	A	0	alt	derived	low	rs78826500	NA	NA	HIC1	HIC1_HUMAN.H11MO.0.C	-3.6
chr1	3589358	3589359	G	A	0	alt	derived	low	rs888631989	NA	NA	KAISO	KAISO_HUMAN.H11MO.2.A	4.6
chr1	3597937	3597938	C	A	0	alt	derived	low	NA	NA	NA	KLF15	KLF15_HUMAN.H11MO.0.A	-4.5
chr1	3630190	3630191	G	A	0.4	alt	derived	high	rs116957586	NA	NA	ESR1	MA0112.2	1
chr1	3632702	3632703	T	C	0	alt	derived	low	rs972351658	NA	NA	NA	NA	NA
chr1	3638345	3638346	G	C	0.6	alt	derived	high	rs368709893	TP73	69262	RFX2	MA0600.1	-9
chr1	3640195	3640196	G	A	0.6	alt	derived	high	rs370072435	NA	NA	WT1	WT1_HUMAN.H11MO.0.C	-1.2
chr1	3641147	3641148	T	C	0.5	alt	derived	high	rs370102752	TP73	72064	Z324A	Z324A_HUMAN.H11MO.0.C	2.2
chr1	3670892	3670893	G	C	0	alt	derived	low	NA	NA	NA	P63	P63_HUMAN.H11MO.1.A	5.9
chr1	3690397	3690398	A	G	0.4	alt	derived	high	rs76140795	LRRC47	22670	NA	NA	NA
chr1	3781117	3781118	G	C	0.3	alt	derived	high	rs373724007	NA	NA	ZN121	ZN121_HUMAN.H11MO.0.C	-2.8
chr1	3783452	3783453	G	A	0.1	alt	derived	interm	rs76013156	NA	NA	NA	NA	NA
chr1	3785973	3785974	T	C	0.1	alt	derived	interm	NA	NA	NA	ZN382	ZN382_HUMAN.H11MO.0.C	2.3
chr1	3799149	3799150	G	A	0.1	alt	derived	interm	rs368025708	DFFB	25305	RARA	RARA_HUMAN.H11MO.0.A	-4.2
chr1	3799788	3799789	C	T	0.1	alt	derived	interm	rs919664136	DFFB	25944	NA	NA	NA
chr1	3810990	3810991	T	G	0.1	alt	derived	interm	rs958113274	NA	NA	RELA	MA0107.1	4.7
chr1	3830375	3830376	G	C	0.1	alt	derived	interm	NA	NA	NA	NA	NA	NA
chr1	3830558	3830559	C	T	0.1	alt	derived	interm	NA	NA	NA	ZSCAN4	MA1155.1	0.4
chr1	3830610	3830611	G	A	0.1	alt	derived	interm	NA	NA	NA	MYCN	MA0104.4	-3.4
chr1	3832450	3832451	C	A	0.1	alt	derived	interm	rs544950015	NA	NA	ZN467	ZN467_HUMAN.H11MO.0.C	-3.6
chr1	3832470	3832471	C	T	0.1	alt	derived	interm	rs76308797	NA	NA	ZN467	ZN467_HUMAN.H11MO.0.C	-6.4
chr1	3834577	3834578	C	T	0.1	alt	derived	interm	rs145955652	NA	NA	LYL1	LYL1_HUMAN.H11MO.0.A	2.2
chr1	3835924	3835925	A	G	0.1	alt	derived	interm	rs111999093	NA	NA	ZN770	ZN770_HUMAN.H11MO.1.C	2.3
chr1	3838205	3838206	C	T	0.1	alt	derived	interm	rs188521148	NA	NA	ZNF263	MA0528.1	1
chr1	3842225	3842226	G	A	0.1	alt	derived	interm	NA	NA	NA	STAT6	STAT6_HUMAN.H11MO.0.B	2.7
chr1	3995644	3995645	C	T	0.2	alt	derived	interm	rs80309618	NA	NA	NA	NA	NA
chr1	3995752	3995753	C	T	0.1	alt	derived	interm	rs554579509	NA	NA	ZN467	ZN467_HUMAN.H11MO.0.C	2
chr1	3996246	3996247	C	T	0.2	alt	derived	interm	rs34345080	NA	NA	NA	NA	NA
chr1	3997435	3997436	T	A	0.1	alt	derived	interm	rs942351574	NA	NA	NA	NA	NA
chr1	3997587	3997588	C	A	0.2	alt	derived	interm	rs115885994	NA	NA	NA	NA	NA
chr1	3997761	3997762	T	G	0.1	alt	derived	interm	rs1045267305	NA	NA	NA	NA	NA
chr1	4004733	4004734	T	C	0	alt	derived	low	rs111696901	NA	NA	NA	NA	NA
chr1	4005550	4005551	C	T	0.2	alt	derived	interm	rs1040063849	NA	NA	ESR2	MA0258.1	6.8
chr1	4006625	4006626	G	A	0.2	alt	derived	interm	rs192995105	NA	NA	COE1	COE1_HUMAN.H11MO.0.A	0.4
chr1	4014970	4014971	C	T	0.1	alt	derived	interm	NA	NA	NA	NA	NA	NA
chr1	4016178	4016179	A	G	0.1	alt	derived	interm	rs117109237	NA	NA	NA	NA	NA
chr1	4017035	4017036	C	A	0.1	alt	derived	interm	rs79967430	NA	NA	NA	NA	NA
chr1	4019640	4019641	C	T	0	alt	derived	low	rs546000593	NA	NA	EWSR1-FLI1	MA0149.1	5.6
chr1	4026068	4026069	G	A	0.3	alt	derived	high	rs12031275	NA	NA	NA	NA	NA
chr1	4047036	4047037	G	A	0.3	alt	derived	high	rs117910573	NA	NA	ZBT17	ZBT17_HUMAN.H11MO.0.A	-3.2
chr1	4054578	4054579	C	T	0.3	alt	derived	high	rs75088874	NA	NA	NA	NA	NA
chr1	4064437	4064438	G	T	0.4	alt	derived	high	rs79347929	NA	NA	ELF5	ELF5_HUMAN.H11MO.0.A	7.2
chr1	4083349	4083350	C	T	0.3	alt	derived	high	rs12036066	NA	NA	ZN770	ZN770_HUMAN.H11MO.0.C	-2.3
chr1	4084032	4084033	G	A	0.3	alt	derived	high	rs75862555	AJAP1	-631072	MBD2	MBD2_HUMAN.H11MO.0.B	-6.5
chr1	4084621	4084622	A	G	0.3	alt	derived	high	rs12027593	AJAP1	-630483	ZIC3	ZIC3_HUMAN.H11MO.0.B	4.4
chr1	4084806	4084807	C	T	0.3	alt	derived	high	rs12037888	AJAP1	-630298	NA	NA	NA
chr1	4085543	4085544	T	C	0.3	alt	derived	high	rs12026862	AJAP1	-629561	NA	NA	NA
chr1	4106613	4106614	C	G	0	alt	derived	low	rs137902955	NA	NA	NA	NA	NA
chr1	4140333	4140334	C	T	0.1	alt	derived	interm	rs563843360	NA	NA	MAFK	MAFK_HUMAN.H11MO.1.A	2.7
chr1	4143165	4143166	G	C	0	alt	derived	low	rs959424066	NA	NA	ZN322	ZN322_HUMAN.H11MO.0.B	2.6
chr1	4144688	4144689	T	A	0	alt	derived	low	NA	NA	NA	NA	NA	NA
chr1	4159201	4159202	G	A	0	alt	derived	low	rs148587298	NA	NA	NA	NA	NA
chr1	4178139	4178140	G	A	0.1	alt	derived	interm	rs1032809457	NA	NA	NA	NA	NA
chr1	4207326	4207327	A	G	0	alt	derived	low	NA	NA	NA	NA	NA	NA
chr1	4267414	4267415	T	A	0.1	alt	derived	interm	NA	NA	NA	BATF	BATF_HUMAN.H11MO.1.A	2.9
chr1	4276604	4276605	T	A	0.1	alt	derived	interm	rs1001448533	NA	NA	NA	NA	NA
chr1	4283000	4283001	G	A	0.1	alt	derived	interm	rs12120815	NA	NA	NA	NA	NA
chr1	4283725	4283726	G	A	0.1	alt	derived	interm	rs71640914	NA	NA	NA	NA	NA
chr1	4285971	4285972	A	G	0.1	alt	derived	interm	rs1874268	NA	NA	NA	NA	NA
chr1	4288839	4288840	C	T	0.1	alt	derived	interm	rs368747430	NA	NA	NA	NA	NA
chr1	4303747	4303748	G	A	0	alt	derived	low	rs79382094	NA	NA	NA	NA	NA
chr1	4308943	4308944	G	T	0	alt	derived	low	NA	NA	NA	NA	NA	NA
chr1	4327185	4327186	C	T	0	alt	derived	low	NA	NA	NA	RFX1	RFX1_HUMAN.H11MO.0.B	-1.4
chr1	4330220	4330221	C	T	0	alt	derived	low	rs762404670	NA	NA	HEN1	HEN1_HUMAN.H11MO.0.C	-3
chr1	4355394	4355395	T	G	0	alt	derived	low	rs375026243	NA	NA	NA	NA	NA
chr1	4365853	4365854	A	G	0.1	alt	derived	interm	rs1033035167	NA	NA	ZSC31	ZSC31_HUMAN.H11MO.0.C	2.7
chr1	4376494	4376495	G	T	0.1	alt	derived	interm	rs982690151	NA	NA	NA	NA	NA
chr1	4391639	4391640	T	C	0	alt	derived	low	NA	NA	NA	PLAG1	MA0163.1	4.7
chr1	4402594	4402595	G	A	0.1	alt	derived	interm	rs989270643	NA	NA	RXRA	RXRA_HUMAN.H11MO.1.A	-4.6
chr1	4417320	4417321	G	A	0	alt	derived	low	NA	NA	NA	NA	NA	NA
chr1	4420190	4420191	T	A	0	alt	derived	low	NA	NA	NA	TEAD2	MA1121.1	-3.4
chr1	4423743	4423744	G	C	0	alt	derived	low	rs375455431	NA	NA	NA	NA	NA
chr1	4512111	4512112	G	A	0.1	alt	derived	interm	rs550216164	NA	NA	NA	NA	NA
chr1	4512990	4512991	G	A	0.1	alt	derived	interm	rs1018036041	NA	NA	OZF	OZF_HUMAN.H11MO.0.C	-5.1
chr1	4528154	4528155	A	G	0	alt	derived	low	rs546596491	NA	NA	NFKB1	MA0105.4	-5.7
chr1	4534274	4534275	C	T	0.1	alt	derived	interm	rs910417402	NA	NA	NA	NA	NA
chr1	4554505	4554506	G	A	0.1	alt	derived	interm	NA	NA	NA	ZIC3	ZIC3_HUMAN.H11MO.0.B	-4.7
chr1	4555759	4555760	T	C	0.1	alt	derived	interm	NA	NA	NA	HSF1	HSF1_HUMAN.H11MO.0.A	-1.7
chr1	4572236	4572237	G	A	0.1	alt	derived	interm	NA	NA	NA	NA	NA	NA
chr1	4573704	4573705	A	G	0.1	alt	derived	interm	rs374778326	NA	NA	ZBT17	ZBT17_HUMAN.H11MO.0.A	-0.9
chr1	4602596	4602597	T	C	0.1	alt	derived	interm	rs953464643	NA	NA	NA	NA	NA
chr1	4611389	4611390	C	A	0	alt	derived	low	NA	NA	NA	NA	NA	NA
chr1	4638426	4638427	T	C	0	alt	derived	low	NA	NA	NA	NA	NA	NA
chr1	4640653	4640654	C	T	0	alt	derived	low	NA	NA	NA	NA	NA	NA
chr1	4641462	4641463	A	G	0.2	alt	derived	interm	rs77814087	NA	NA	NA	NA	NA
chr1	4650832	4650833	C	A	0	alt	derived	low	NA	NA	NA	ZSCAN4	MA1155.1	-9.3
chr1	4651230	4651231	A	C	0.3	ref	derived	high	rs164774	NA	NA	NA	NA	NA
chr1	4651745	4651746	G	A	0.3	alt	derived	high	rs12037529	NA	NA	ZN770	ZN770_HUMAN.H11MO.0.C	-1.5
chr1	4655608	4655609	C	T	0.3	alt	derived	high	rs77556244	NA	NA	NA	NA	NA
chr1	4659384	4659385	T	A	0.3	alt	derived	high	rs12045068	NA	NA	NA	NA	NA
chr1	4661089	4661090	C	T	0.1	alt	derived	interm	rs1027224877	NA	NA	ZSC31	ZSC31_HUMAN.H11MO.0.C	-4
chr1	4663850	4663851	T	C	0.3	alt	derived	high	rs12049179	C1orf174	-847002	NA	NA	NA
chr1	4670975	4670976	C	T	0	alt	derived	low	rs550227734	NA	NA	NA	NA	NA
chr1	4673171	4673172	A	G	0.3	alt	derived	high	rs78709476	NA	NA	NA	NA	NA
chr1	4676092	4676093	G	A	0.1	alt	derived	interm	rs760436916	NA	NA	NA	NA	NA
chr1	4679978	4679979	C	T	0.1	alt	derived	interm	rs57717124	NA	NA	NA	NA	NA
chr1	4687605	4687606	G	T	0	alt	derived	low	NA	NA	NA	SMAD3	SMAD3_HUMAN.H11MO.0.B	-3.7
chr1	4702333	4702334	T	C	0.1	alt	derived	interm	rs117062220	NA	NA	NA	NA	NA
chr1	4704676	4704677	T	C	0.1	alt	derived	interm	rs12723960	NA	NA	NA	NA	NA
chr1	4708858	4708859	C	T	0	alt	derived	low	rs116689015	NA	NA	NA	NA	NA
chr1	4711323	4711324	C	T	0.1	alt	derived	interm	NA	NA	NA	ZN320	ZN320_HUMAN.H11MO.0.C	2.9
chr1	4732311	4732312	C	G	0	alt	derived	low	NA	NA	NA	GFI1	GFI1_HUMAN.H11MO.0.C	-6.4
chr1	4735908	4735909	C	T	0.4	alt	derived	high	rs16839447	NA	NA	EGR3	MA0732.1	-3.9
chr1	4736577	4736578	C	T	0	alt	derived	low	rs565247724	NA	NA	TFAP2C	MA0524.1	-0.8
chr1	4749119	4749120	C	T	0.4	alt	derived	high	rs4654456	NA	NA	PATZ1	PATZ1_HUMAN.H11MO.0.C	-3.4
chr1	4750622	4750623	C	G	0.1	alt	derived	interm	rs888324570	NA	NA	RORA	RORA_HUMAN.H11MO.0.C	0.4
chr1	4751901	4751902	C	T	0	alt	derived	low	rs114983999	NA	NA	ZN563	ZN563_HUMAN.H11MO.0.C	-0.7
chr1	4753789	4753790	T	G	0.4	alt	derived	high	rs145399909	NA	NA	NR1H4	NR1H4_HUMAN.H11MO.0.B	2.5
chr1	4759050	4759051	A	G	0.4	alt	derived	high	rs2071998	NA	NA	HTF4	HTF4_HUMAN.H11MO.0.A	-4.4
chr1	4760742	4760743	G	C	0.1	alt	derived	interm	rs913022531	NA	NA	NA	NA	NA
chr1	4799496	4799497	C	G	0	alt	derived	low	rs3753704	NA	NA	KLF6	KLF6_HUMAN.H11MO.0.A	-2.4
chr1	4804956	4804957	C	T	0.6	alt	derived	high	rs191590502	NA	NA	SP1	SP1_HUMAN.H11MO.0.A	-4.9
chr1	4817675	4817676	T	G	0	alt	derived	low	rs34072519	NA	NA	NA	NA	NA
chr1	4837822	4837823	A	C	0.4	alt	derived	high	rs377019348	NA	NA	NA	NA	NA
chr1	4840549	4840550	C	T	0	alt	derived	low	NA	NA	NA	NA	NA	NA
chr1	4841794	4841795	T	A	0.4	alt	derived	high	rs371489328	NA	NA	OLIG2	OLIG2_HUMAN.H11MO.0.B	1.1
chr1	4843159	4843160	A	T	0.2	alt	derived	interm	rs566196237	NA	NA	NA	NA	NA
chr1	4845922	4845923	C	T	0.4	alt	derived	high	rs373907554	NA	NA	NA	NA	NA
chr1	4846084	4846085	T	A	0.2	alt	derived	interm	rs79642361	NA	NA	NA	NA	NA
chr1	4854054	4854055	T	C	0.4	alt	derived	high	rs371209364	AJAP1	138950	HIC2	MA0738.1	1.6
chr1	4883157	4883158	T	G	0.2	alt	derived	interm	rs375327616	NA	NA	NA	NA	NA
chr1	4887377	4887378	T	G	0.3	alt	derived	high	rs372511159	NA	NA	CDX2	MA0465.1	-1.5
chr1	4888289	4888290	G	C	0.2	alt	derived	interm	rs56268672	NA	NA	NFKB1	NFKB1_HUMAN.H11MO.1.B	-4
chr1	4893545	4893546	C	T	0	alt	derived	low	rs932593465	NA	NA	NA	NA	NA
chr1	4897644	4897645	G	C	0.4	ref	derived	high	rs11576972	AJAP1	182540	ZN121	ZN121_HUMAN.H11MO.0.C	3.6
chr1	4900304	4900305	C	T	0.2	alt	derived	interm	rs114338291	NA	NA	NA	NA	NA
chr1	4900996	4900997	G	A	0.1	alt	derived	interm	rs370528494	NA	NA	NA	NA	NA
chr1	4930458	4930459	A	G	0.4	alt	derived	high	rs374705226	NA	NA	NA	NA	NA
chr1	4932009	4932010	G	T	0.4	alt	derived	high	rs368323705	NA	NA	NA	NA	NA
chr1	4958421	4958422	A	T	0.1	alt	derived	interm	rs898532622	NA	NA	NA	NA	NA
chr1	4961701	4961702	C	T	0.2	alt	derived	interm	rs182466590	NA	NA	NA	NA	NA
chr1	4982737	4982738	G	A	0.3	alt	derived	high	rs368849795	NA	NA	NA	NA	NA
chr1	4983354	4983355	G	A	0	alt	derived	low	NA	NA	NA	MZF1	MZF1_HUMAN.H11MO.0.B	-4.6
chr1	5002910	5002911	G	C	0.2	alt	derived	interm	rs370174674	NA	NA	NA	NA	NA
chr1	5009464	5009465	C	A	0.2	alt	derived	interm	rs72634168	NA	NA	RREB1	MA0073.1	-2.2
chr1	5012497	5012498	C	T	0.1	alt	derived	interm	NA	NA	NA	NA	NA	NA
chr1	5016062	5016063	G	T	0.1	alt	derived	interm	rs76400676	NA	NA	NA	NA	NA
chr1	5019553	5019554	C	T	0.3	alt	derived	high	rs12126932	NA	NA	COT1	COT1_HUMAN.H11MO.0.C	3.7
chr1	5032241	5032242	A	G	0	alt	derived	low	rs911211340	NA	NA	NA	NA	NA
chr1	5032777	5032778	G	A	0	alt	derived	low	rs141878396	NA	NA	NA	NA	NA
chr1	5066522	5066523	T	C	0.1	alt	derived	interm	NA	NA	NA	NA	NA	NA
chr1	5071577	5071578	G	A	0	alt	derived	low	NA	NA	NA	NA	NA	NA
chr1	5079358	5079359	G	C	0.1	alt	derived	interm	NA	NA	NA	NR2C1	NR2C1_HUMAN.H11MO.0.C	1.1
chr1	5088994	5088995	G	A	0	alt	derived	low	rs720318	NA	NA	NA	NA	NA
chr1	5152527	5152528	A	C	0	alt	derived	low	NA	NA	NA	NA	NA	NA
chr1	5176174	5176175	T	C	0.1	alt	derived	interm	rs12354176	NA	NA	ZBT17	ZBT17_HUMAN.H11MO.0.A	1.1
chr1	5181319	5181320	G	A	0	alt	derived	low	NA	NA	NA	NA	NA	NA
chr1	5184032	5184033	C	T	0.1	alt	derived	interm	rs76936440	NA	NA	NA	NA	NA
chr1	5187216	5187217	G	A	0.1	alt	derived	interm	rs116988869	NA	NA	NA	NA	NA
chr1	5188300	5188301	A	T	0	alt	derived	low	NA	NA	NA	NA	NA	NA
chr1	5190976	5190977	C	G	0.1	alt	derived	interm	rs78789114	NA	NA	HIF1A	MA1106.1	8.3
chr1	5232281	5232282	G	T	0.1	alt	derived	interm	rs78837890	NA	NA	NA	NA	NA
chr1	5271881	5271882	A	G	0.1	alt	derived	interm	rs77551075	NA	NA	NA	NA	NA
chr1	5280604	5280605	A	T	0.1	alt	derived	interm	rs372809015	NA	NA	NA	NA	NA
chr1	5281236	5281237	G	A	0.1	alt	derived	interm	rs16840186	NA	NA	NA	NA	NA
chr1	5301143	5301144	T	C	0.1	alt	derived	interm	rs117618854	NA	NA	NA	NA	NA
chr1	5301584	5301585	C	A	0.1	alt	derived	interm	rs118073154	NA	NA	NA	NA	NA
chr1	5304176	5304177	C	G	0.2	alt	derived	interm	rs954540839	NA	NA	NA	NA	NA
chr1	5310840	5310841	A	C	0.1	alt	derived	interm	rs78612437	NA	NA	NA	NA	NA
chr1	5324279	5324280	A	G	0.1	alt	derived	interm	rs920153921	NA	NA	NA	NA	NA
chr1	5333951	5333952	G	A	0.1	alt	derived	interm	rs1039430816	NA	NA	ZKSC1	ZKSC1_HUMAN.H11MO.0.B	-0.8
chr1	5343656	5343657	G	A	0	alt	derived	low	rs35223542	NA	NA	NA	NA	NA
chr1	5355854	5355855	T	G	0.1	alt	derived	interm	rs375763458	NA	NA	NA	NA	NA
chr1	5357405	5357406	G	A	0.1	alt	derived	interm	rs999081973	NA	NA	MEIS1	MEIS1_HUMAN.H11MO.0.A	-1.1
chr1	5361632	5361633	C	A	0.2	alt	derived	interm	rs888511636	NA	NA	NA	NA	NA
chr1	5369130	5369131	A	C	0	alt	derived	low	rs932319835	NA	NA	NA	NA	NA
chr1	5373181	5373182	C	T	0.1	alt	derived	interm	rs377516009	NA	NA	MBD2	MBD2_HUMAN.H11MO.0.B	-4.2
chr1	5383161	5383162	G	A	0	alt	derived	low	rs139485546	NA	NA	NA	NA	NA
chr1	5383731	5383732	A	G	0.2	alt	derived	interm	rs369266649	NA	NA	NA	NA	NA
chr1	5398530	5398531	C	A	0	alt	derived	low	rs1009020583	NA	NA	NA	NA	NA
chr1	5409202	5409203	A	G	0.2	alt	derived	interm	NA	AJAP1	694098	ZN502	ZN502_HUMAN.H11MO.0.C	-3.7
chr1	5425805	5425806	T	C	0.1	alt	derived	interm	rs74500357	NA	NA	ZIC1	MA0696.1	3.1
chr1	5462834	5462835	T	A	0.2	alt	derived	interm	rs375519262	NA	NA	NA	NA	NA
chr1	5483051	5483052	A	G	0	alt	derived	low	rs933418728	NA	NA	COT1	COT1_HUMAN.H11MO.1.C	1.9
chr1	5520573	5520574	T	C	0	alt	derived	low	NA	NA	NA	NA	NA	NA
chr1	5535672	5535673	G	A	0.2	alt	derived	interm	rs61759108	NA	NA	CTCF	MA0139.1	2.9
chr1	5540807	5540808	A	C	0.2	ref	derived	interm	rs1004125	NA	NA	RFX5	RFX5_HUMAN.H11MO.1.A	1.8
chr1	5547534	5547535	C	A	0.1	alt	derived	interm	NA	NA	NA	NA	NA	NA
chr1	5551325	5551326	G	T	0	alt	derived	low	rs192187638	NA	NA	NA	NA	NA
chr1	5555524	5555525	C	T	0.1	alt	derived	interm	rs1002207244	NA	NA	NA	NA	NA
chr1	5555870	5555871	G	A	0	alt	derived	low	rs374588708	NA	NA	FOXA1	FOXA1_HUMAN.H11MO.0.A	7.2
chr1	5555872	5555873	G	A	0	alt	derived	low	rs368454858	NA	NA	NA	NA	NA
chr1	5567824	5567825	C	T	0.1	alt	derived	interm	rs576903981	NA	NA	ZN770	ZN770_HUMAN.H11MO.0.C	-1.3
chr1	5574301	5574302	C	G	0	alt	derived	low	NA	NA	NA	EGR1	MA0162.2	-10.4
chr1	5575444	5575445	C	T	0	alt	derived	low	NA	NA	NA	NA	NA	NA
chr1	5590742	5590743	G	A	0	alt	derived	low	NA	NA	NA	NA	NA	NA
chr1	5615880	5615881	C	G	0.3	ref	derived	high	rs1935763	NA	NA	NA	NA	NA
chr1	5644451	5644452	T	C	0	alt	derived	low	rs115807667	NA	NA	RUNX2	RUNX2_HUMAN.H11MO.0.A	1.3
chr1	5646104	5646105	G	T	0.5	alt	derived	high	rs76037289	NA	NA	SIX1	SIX1_HUMAN.H11MO.0.A	-3.5
chr1	5665897	5665898	C	T	0	alt	derived	low	NA	NA	NA	NA	NA	NA
chr1	5681878	5681879	G	A	0.1	alt	derived	interm	NA	NA	NA	NFIC	NFIC_HUMAN.H11MO.0.A	-2.9
chr1	5707986	5707987	C	T	0.1	alt	derived	interm	rs571978093	NA	NA	PPARG	MA0066.1	-1.9
chr1	5712154	5712155	G	A	0.1	alt	derived	interm	NA	NA	NA	SREBF1	MA0595.1	5
chr1	5740188	5740189	A	T	0	alt	derived	low	NA	NA	NA	MYOD1	MYOD1_HUMAN.H11MO.1.A	-2.9
chr1	5745653	5745654	A	G	0.1	alt	derived	interm	rs375054347	NA	NA	ZSC31	ZSC31_HUMAN.H11MO.0.C	0.5
chr1	5750003	5750004	A	G	0.1	alt	derived	interm	rs948567796	NA	NA	NA	NA	NA
chr1	5751547	5751548	G	C	0.3	alt	derived	high	rs79931420	NA	NA	NA	NA	NA
chr1	5766905	5766906	G	C	0.1	alt	derived	interm	rs369551813	NA	NA	EGR3	MA0732.1	6.7
chr1	5784889	5784890	C	T	0	alt	derived	low	rs930999035	NA	NA	NA	NA	NA
chr1	5788525	5788526	G	A	0.1	alt	derived	interm	NA	NA	NA	Z324A	Z324A_HUMAN.H11MO.0.C	1
chr1	5802866	5802867	G	A	0.1	alt	derived	interm	rs909545661	NA	NA	NA	NA	NA
chr1	5803022	5803023	T	G	0	alt	derived	low	rs902476743	NA	NA	RBPJ	MA1116.1	-8.8
chr1	5810335	5810336	C	T	0.4	alt	derived	high	rs117865474	NA	NA	NA	NA	NA
chr1	5818405	5818406	A	G	0	alt	derived	low	NA	NA	NA	HES5	MA0821.1	9.6
chr1	5821176	5821177	C	T	0.1	alt	derived	interm	rs971544758	NA	NA	GCM1	MA0646.1	-3.6
chr1	5825732	5825733	G	A	0.1	alt	derived	interm	rs914043139	NA	NA	SRBP2	SRBP2_HUMAN.H11MO.0.B	-1.3
chr1	5828684	5828685	T	C	0	alt	derived	low	rs956015993	NA	NA	ZBTB6	ZBTB6_HUMAN.H11MO.0.C	7.9
chr1	5829196	5829197	C	T	0.1	alt	derived	interm	NA	NA	NA	PLAG1	MA0163.1	-4.6
chr1	5830521	5830522	C	T	0	alt	derived	low	NA	NA	NA	NA	NA	NA
chr1	5843054	5843055	G	A	0.1	alt	derived	interm	NA	NA	NA	NA	NA	NA
chr1	5849613	5849614	A	G	0	alt	derived	low	rs954608504	NA	NA	NA	NA	NA
chr1	5853662	5853663	T	C	0	alt	derived	low	rs955256742	NA	NA	NA	NA	NA
chr1	5870171	5870172	C	T	0	alt	derived	low	NA	NA	NA	ZN140	ZN140_HUMAN.H11MO.0.C	-0.5
chr1	5883716	5883717	T	G	0.1	alt	derived	interm	rs374843219	NA	NA	GRHL1	MA0647.1	-1.9
chr1	5884297	5884298	G	C	0.5	ref	derived	high	rs9658909	NA	NA	KLF9	KLF9_HUMAN.H11MO.0.C	-3.3
chr1	5886696	5886697	T	C	0	alt	derived	low	rs1015721068	NA	NA	ZN341	ZN341_HUMAN.H11MO.0.C	2.9
chr1	5902243	5902244	C	G	0.1	alt	derived	interm	rs989405902	NA	NA	NA	NA	NA
chr1	5902629	5902630	C	T	0.2	alt	derived	interm	rs368199766	NA	NA	PRDM1	MA0508.2	5.4
chr1	5914420	5914421	G	C	0.1	alt	derived	interm	rs550076565	NA	NA	KAISO	KAISO_HUMAN.H11MO.2.A	5.2
chr1	5917209	5917210	T	C	0	alt	derived	low	NA	NA	NA	HINFP	MA0131.2	7.2
chr1	5934645	5934646	G	A	0.1	alt	derived	interm	rs1007016642	NA	NA	NA	NA	NA
chr1	5946596	5946597	T	A	0.1	alt	derived	interm	NA	NPHP4	105934	NA	NA	NA
chr1	5948369	5948370	G	A	0.1	alt	derived	interm	rs180937666	NA	NA	P53	P53_HUMAN.H11MO.1.A	5.2
chr1	5950597	5950598	C	T	0	alt	derived	low	NA	NA	NA	Z324A	Z324A_HUMAN.H11MO.0.C	0.9
chr1	5951413	5951414	C	T	0.1	alt	derived	interm	rs889669524	NA	NA	NA	NA	NA
chr1	5952436	5952437	G	A	0	alt	derived	low	NA	NA	NA	NA	NA	NA
chr1	5955555	5955556	G	A	0.1	alt	derived	interm	rs1030095669	NA	NA	NA	NA	NA
chr1	5972909	5972910	G	A	0	alt	derived	low	rs753680498	NA	NA	ZN563	ZN563_HUMAN.H11MO.1.C	4.5
chr1	5973569	5973570	T	A	0	alt	derived	low	NA	NA	NA	NA	NA	NA
chr1	5994685	5994686	G	A	0	alt	derived	low	NA	NA	NA	NA	NA	NA
chr1	6011998	6011999	G	A	0	alt	derived	low	NA	NA	NA	ZN322	ZN322_HUMAN.H11MO.0.B	-1.8
chr1	6014722	6014723	G	A	0.1	alt	derived	interm	rs374030276	NPHP4	37808	NA	NA	NA
chr1	6018993	6018994	A	T	0.2	alt	derived	interm	rs369075545	NA	NA	NA	NA	NA
chr1	6027058	6027059	G	A	0	alt	derived	low	NA	NA	NA	ZIM3	ZIM3_HUMAN.H11MO.0.C	4.9
chr1	6034407	6034408	T	C	0	alt	derived	low	rs562650131	NA	NA	E2F4	MA0470.1	9.3
chr1	6055967	6055968	G	A	0.2	alt	derived	interm	rs377334788	KCNAB2	-50013	NA	NA	NA
chr1	6056376	6056377	C	T	0	alt	derived	low	NA	NA	NA	ZN335	ZN335_HUMAN.H11MO.0.A	-2.6
chr1	6057874	6057875	G	A	0.2	alt	derived	interm	rs373315670	KCNAB2	-48106	NA	NA	NA
chr1	6071850	6071851	T	C	0.2	alt	derived	interm	rs367887124	KCNAB2	-34130	FIGLA	MA0820.1	-8.7
chr1	6120234	6120235	G	C	0	alt	derived	low	NA	NA	NA	NA	NA	NA
chr1	6135670	6135671	C	T	0	alt	derived	low	rs1048048741	NA	NA	P63	P63_HUMAN.H11MO.1.A	3.5
chr1	6138546	6138547	C	T	0	alt	derived	low	rs548698425	NA	NA	SPIB	SPIB_HUMAN.H11MO.0.A	4.3
chr1	6144790	6144791	T	G	0	alt	derived	low	rs566999759	NA	NA	MAZ	MAZ_HUMAN.H11MO.0.A	1.8
chr1	6159037	6159038	C	G	0.2	alt	derived	interm	rs377204020	NA	NA	ZN770	ZN770_HUMAN.H11MO.1.C	-6
chr1	6166335	6166336	G	T	0	alt	derived	low	NA	NA	NA	NA	NA	NA
chr1	6169585	6169586	G	A	0.2	alt	derived	interm	rs368662091	CHD5	70597	NA	NA	NA
chr1	6176184	6176185	G	A	0.1	alt	derived	interm	rs12040670	NA	NA	FOXH1	MA0479.1	-4.9
chr1	6190315	6190316	C	T	0.1	alt	derived	interm	rs17029184	NA	NA	RFX5	RFX5_HUMAN.H11MO.0.A	-1.1
chr1	6214784	6214785	G	A	0	alt	derived	low	rs893947566	NA	NA	MEIS1	MEIS1_HUMAN.H11MO.1.B	4.3
chr1	6230570	6230571	T	C	0	alt	derived	low	NA	NA	NA	NA	NA	NA
chr1	6238399	6238400	G	A	0.1	alt	derived	interm	rs1004357635	NA	NA	NA	NA	NA
chr1	6248515	6248516	C	T	0.2	alt	derived	interm	rs115626957	NA	NA	NA	NA	NA
chr1	6286677	6286678	A	G	0.1	alt	derived	interm	rs893192570	NA	NA	TBX3	TBX3_HUMAN.H11MO.0.C	-4.4
chr1	6304217	6304218	C	T	0	alt	derived	low	rs111511669	NA	NA	ZN563	ZN563_HUMAN.H11MO.1.C	-2.1
chr1	6304912	6304913	T	C	0	alt	derived	low	rs4908870	NA	NA	ZN341	ZN341_HUMAN.H11MO.0.C	4
chr1	6308263	6308264	G	A	0.1	alt	derived	interm	NA	NA	NA	INSM1	MA0155.1	-5
chr1	6308708	6308709	C	T	0	alt	derived	low	rs573258020	NA	NA	NA	NA	NA
chr1	6309025	6309026	C	T	0.1	alt	derived	interm	rs996590079	NA	NA	RHOXF1	MA0719.1	10.3
chr1	6310432	6310433	G	A	0	alt	derived	low	rs563570975	NA	NA	ZFX	ZFX_HUMAN.H11MO.1.A	-1.9
chr1	6314393	6314394	C	T	0.1	alt	derived	interm	rs72632578	NA	NA	ZN816	ZN816_HUMAN.H11MO.1.C	1.6
chr1	6316017	6316018	G	A	0	alt	derived	low	rs566891949	NA	NA	PAX5	MA0014.2	-4.2
chr1	6321530	6321531	A	G	0	alt	derived	low	NA	NA	NA	NR1D1	NR1D1_HUMAN.H11MO.0.B	-3.3
chr1	6324613	6324614	C	T	0.5	alt	derived	high	rs117748074	NA	NA	RFX5	MA0510.1	8.6
chr1	6325447	6325448	C	T	0.5	alt	derived	high	rs117358066	NA	NA	KLF5	MA0599.1	-11.3
chr1	6326880	6326881	C	G	0.5	alt	derived	high	rs117575492	NA	NA	ZN708	ZN708_HUMAN.H11MO.0.C	-3.5
chr1	6329504	6329505	T	C	0.1	alt	derived	interm	NA	NA	NA	RREB1	MA0073.1	4.1
chr1	6335172	6335173	G	A	0.1	alt	derived	interm	rs1033187683	NA	NA	NA	NA	NA
chr1	6336916	6336917	A	G	0.2	alt	derived	interm	rs75074971	NA	NA	NA	NA	NA
chr1	6337263	6337264	C	T	0.2	alt	derived	interm	rs3827721	NA	NA	PEBB	PEBB_HUMAN.H11MO.0.C	4
chr1	6337627	6337628	G	T	0.2	alt	derived	interm	rs78875774	NA	NA	NA	NA	NA
chr1	6345157	6345158	G	C	0	alt	derived	low	NA	NA	NA	THAP1	THAP1_HUMAN.H11MO.0.C	3.1
chr1	6351523	6351524	G	A	0.2	alt	derived	interm	rs77091008	ACOT7	94349	CREB1	MA0018.1	-4.6
chr1	6351906	6351907	A	G	0.2	alt	derived	interm	rs3789501	ACOT7	93966	NR1D1	NR1D1_HUMAN.H11MO.0.B	3.1
chr1	6352336	6352337	G	A	0	alt	derived	low	rs367928689	NA	NA	KLF5	KLF5_HUMAN.H11MO.0.A	1.9
chr1	6377935	6377936	G	A	0.2	alt	derived	interm	rs137900338	NA	NA	NA	NA	NA
chr1	6391243	6391244	C	T	0	alt	derived	low	rs910162399	NA	NA	NR4A2::RXRA	MA1147.1	-0.6
chr1	6398270	6398271	C	T	0.3	alt	derived	high	rs75431891	NA	NA	E2F1	MA0024.2	-7.4
chr1	6407623	6407624	G	A	0.2	alt	derived	interm	rs139271056	GPR153	-86589	RARA	RARA_HUMAN.H11MO.0.A	5
chr1	6413859	6413860	C	T	0.2	alt	derived	interm	rs142922946	GPR153	-92825	ZN281	ZN281_HUMAN.H11MO.0.A	-3.7
chr1	6423575	6423576	T	C	0.3	alt	derived	high	rs7517958	GPR153	-102541	ZN554	ZN554_HUMAN.H11MO.0.C	0.9
chr1	6429230	6429231	G	A	0	alt	derived	low	NA	NA	NA	NA	NA	NA
chr1	6437413	6437414	T	C	0	alt	derived	low	NA	NA	NA	PAX5	PAX5_HUMAN.H11MO.0.A	-0.5
chr1	6441298	6441299	T	C	0	alt	derived	low	NA	NA	NA	NA	NA	NA
chr1	6568632	6568633	A	G	0.1	alt	derived	interm	NA	NOL9	45962	HEN1	HEN1_HUMAN.H11MO.0.C	-2.2
chr1	6580525	6580526	C	G	0	alt	derived	low	NA	NA	NA	NA	NA	NA
chr1	6583293	6583294	A	G	0.1	alt	derived	interm	rs975081481	NA	NA	NA	NA	NA
chr1	6583294	6583295	C	A	0.1	alt	derived	interm	rs920534203	NA	NA	NA	NA	NA
chr1	6587180	6587181	G	A	0.2	alt	derived	interm	rs112913870	NA	NA	ZBTB7A	MA0750.1	-6.5
chr1	6588871	6588872	C	A	0.2	alt	derived	interm	rs113891088	NA	NA	SMAD3	SMAD3_HUMAN.H11MO.0.B	-1.1
chr1	6590153	6590154	T	G	0.2	alt	derived	interm	rs117680856	NA	NA	NA	NA	NA
chr1	6596035	6596036	G	A	0.2	alt	derived	interm	rs118102691	NA	NA	NA	NA	NA
chr1	6596556	6596557	T	G	0.1	alt	derived	interm	rs1050584334	NA	NA	NA	NA	NA
chr1	6596932	6596933	C	T	0.1	alt	derived	interm	rs887485522	NA	NA	P63	P63_HUMAN.H11MO.0.A	-3.2
chr1	6602186	6602187	G	A	0.2	alt	derived	interm	rs77522278	NA	NA	NA	NA	NA
chr1	6602658	6602659	C	T	0.1	alt	derived	interm	rs923586430	NA	NA	P73	P73_HUMAN.H11MO.1.A	-1.5
chr1	6603445	6603446	C	T	0.1	alt	derived	interm	rs999889721	NA	NA	NFKB1	MA0105.4	-1.3
chr1	6607747	6607748	T	A	0.2	alt	derived	interm	rs117144920	PLEKHG5	-50592	NA	NA	NA
chr1	6609829	6609830	T	C	0.2	alt	derived	interm	rs80082089	NA	NA	TBX3	TBX3_HUMAN.H11MO.0.C	4.6
chr1	6610184	6610185	C	T	0.2	alt	derived	interm	rs148896095	NA	NA	ZN770	ZN770_HUMAN.H11MO.0.C	-1.3
chr1	6610316	6610317	C	T	0.2	alt	derived	interm	rs139021347	NA	NA	PAX5	PAX5_HUMAN.H11MO.0.A	-1.1
chr1	6614739	6614740	C	G	0.2	alt	derived	interm	rs117624454	TAS1R1	-501	NA	NA	NA
chr1	6616642	6616643	G	A	0	alt	derived	low	rs983870785	NA	NA	NA	NA	NA
chr1	6617470	6617471	C	T	0.2	alt	derived	interm	rs141176994	NA	NA	NA	NA	NA
chr1	6622867	6622868	A	G	0.3	alt	derived	high	rs151300357	NA	NA	NA	NA	NA
chr1	6624575	6624576	G	A	0.3	alt	derived	high	rs117192896	NA	NA	VEZF1	VEZF1_HUMAN.H11MO.0.C	-1.4
chr1	6630674	6630675	C	A	0.1	alt	derived	interm	NA	NA	NA	NA	NA	NA
chr1	6635262	6635263	G	A	0	alt	derived	low	NA	NA	NA	NA	NA	NA
chr1	6645111	6645112	C	T	0.4	alt	derived	high	rs80254133	KLHL21	17817	NA	NA	NA
chr1	6647102	6647103	C	A	0	alt	derived	low	NA	NA	NA	TFAP2C	MA0524.1	-11.6
chr1	6651349	6651350	A	C	0.4	alt	derived	high	rs111407998	KLHL21	11579	ZN335	ZN335_HUMAN.H11MO.0.A	2.3
chr1	6666149	6666150	C	T	0.1	alt	derived	interm	rs940267223	NA	NA	SNAI2	SNAI2_HUMAN.H11MO.0.A	7.2
chr1	6668547	6668548	C	T	0	alt	derived	low	rs112059857	NA	NA	NA	NA	NA
chr1	6676459	6676460	G	A	0	alt	derived	low	NA	NA	NA	NFAC1	NFAC1_HUMAN.H11MO.1.B	-6.4
chr1	6677767	6677768	C	A	0.4	alt	derived	high	rs112962909	NA	NA	NA	NA	NA
chr1	6678650	6678651	G	A	0.4	alt	derived	high	rs112617595	NA	NA	MYB	MYB_HUMAN.H11MO.0.A	-0.9
chr1	6699327	6699328	C	T	0.4	alt	derived	high	rs75004575	NA	NA	STAT3	MA0144.2	10.9
chr1	6704767	6704768	C	T	0	alt	derived	low	rs756958966	NA	NA	NA	NA	NA
chr1	6717405	6717406	C	T	0.4	alt	derived	high	rs76283440	DNAJC11	44578	ZN418	ZN418_HUMAN.H11MO.0.C	3.9
chr1	6717927	6717928	G	A	0.4	alt	derived	high	rs111805328	NA	NA	PAX5	PAX5_HUMAN.H11MO.0.A	-2
chr1	6718550	6718551	T	G	0.4	alt	derived	high	rs113465379	NA	NA	NA	NA	NA
chr1	6722399	6722400	G	A	0.2	alt	derived	interm	rs181531579	NA	NA	SNAI2	SNAI2_HUMAN.H11MO.0.A	7.2
chr1	6729981	6729982	A	G	0.1	alt	derived	interm	rs927977977	NA	NA	NA	NA	NA
chr1	6734603	6734604	G	A	0.2	alt	derived	interm	rs1022215825	NA	NA	ZN121	ZN121_HUMAN.H11MO.0.C	-2.4
chr1	6752200	6752201	A	G	0.4	alt	derived	high	rs111860259	NA	NA	NA	NA	NA
chr1	6767962	6767963	C	T	0	alt	derived	low	rs569230014	NA	NA	NA	NA	NA
chr1	6771487	6771488	A	G	0.4	alt	derived	high	rs112234676	NA	NA	NA	NA	NA
chr1	6778180	6778181	T	A	0	alt	derived	low	rs563512279	NA	NA	NA	NA	NA
chr1	6800919	6800920	T	C	0.3	alt	derived	high	rs76655269	NA	NA	SP2	SP2_HUMAN.H11MO.0.A	3.2
chr1	6802189	6802190	C	T	0	alt	derived	low	NA	NA	NA	SOX10	SOX10_HUMAN.H11MO.0.B	-0.5
chr1	6803904	6803905	C	T	0.2	alt	derived	interm	rs906578140	DNAJC11	-41921	NA	NA	NA
chr1	6805296	6805297	A	G	0.3	alt	derived	high	rs76462631	DNAJC11	-43313	NA	NA	NA
chr1	6806035	6806036	T	C	0	alt	derived	low	rs892640365	NA	NA	NA	NA	NA
chr1	6808227	6808228	G	A	0.4	alt	derived	high	rs79011332	DNAJC11	-46244	NA	NA	NA
chr1	6826355	6826356	T	C	0.2	alt	derived	interm	rs368164014	NA	NA	NA	NA	NA
chr1	6838517	6838518	A	G	0.4	alt	derived	high	rs77611347	NA	NA	NA	NA	NA
chr1	6840024	6840025	C	T	0.4	alt	derived	high	rs112947175	NA	NA	NA	NA	NA
chr1	6841886	6841887	C	G	0	alt	derived	low	NA	NA	NA	NA	NA	NA
chr1	6842429	6842430	G	A	0.4	alt	derived	high	rs17029842	DNAJC11	-80446	CTCFL	CTCFL_HUMAN.H11MO.0.A	-3.2
chr1	6847563	6847564	C	G	0.2	alt	derived	interm	rs12047247	VAMP3	-983765	NA	NA	NA
chr1	6852099	6852100	C	T	0.2	alt	derived	interm	rs12023886	NA	NA	SP1	SP1_HUMAN.H11MO.0.A	-4.9
chr1	6876256	6876257	C	T	0	alt	derived	low	rs991884722	NA	NA	NA	NA	NA
chr1	6885370	6885371	A	T	0	alt	derived	low	rs573310322	NA	NA	NA	NA	NA
chr1	6887093	6887094	G	T	0.2	alt	derived	interm	rs11120773	NA	NA	NA	NA	NA
chr1	6894139	6894140	G	A	0	alt	derived	low	NA	NA	NA	NA	NA	NA
chr1	6894620	6894621	C	T	0.2	alt	derived	interm	rs11120777	NA	NA	NA	NA	NA
chr1	6899863	6899864	A	G	0.4	alt	derived	high	rs12023462	NA	NA	NA	NA	NA
chr1	6901209	6901210	T	G	0.2	alt	derived	interm	rs79592510	NA	NA	NA	NA	NA
chr1	6916713	6916714	A	C	0.1	alt	derived	interm	rs1016807833	NA	NA	NA	NA	NA
chr1	6935060	6935061	A	G	0.2	alt	derived	interm	rs17029985	NA	NA	RELA	MA0107.1	4.2
chr1	6937699	6937700	C	T	0	alt	derived	low	rs185134614	NA	NA	NA	NA	NA
chr1	6943014	6943015	C	T	0	alt	derived	low	NA	NA	NA	AR	MA0007.2	1.2
chr1	6958736	6958737	C	T	0	alt	derived	low	rs757586220	NA	NA	NA	NA	NA
chr1	6962869	6962870	A	T	0	alt	derived	low	NA	NA	NA	NA	NA	NA
chr1	6972502	6972503	G	A	0	alt	derived	low	rs1020848313	NA	NA	PBX2	MA1113.1	-4.7
chr1	6973264	6973265	G	A	0.2	alt	derived	interm	rs60221978	NA	NA	NR1H4	NR1H4_HUMAN.H11MO.0.B	-2.4
chr1	6981802	6981803	G	A	0	alt	derived	low	NA	NA	NA	Z324A	Z324A_HUMAN.H11MO.0.C	-1.4
chr1	6983493	6983494	G	A	0.1	alt	derived	interm	NA	VAMP3	-847835	NA	NA	NA
chr1	7004837	7004838	T	G	0.2	alt	derived	interm	rs12133559	NA	NA	NFAC1	NFAC1_HUMAN.H11MO.0.B	-3.9
chr1	7015944	7015945	C	T	0	alt	derived	low	rs148281231	NA	NA	ZBTB33	MA0527.1	-8.4
chr1	7025554	7025555	T	A	0.1	alt	derived	interm	NA	NA	NA	TFAP2A	MA0003.3	4.2
chr1	7040916	7040917	G	A	0.1	alt	derived	interm	NA	NA	NA	NA	NA	NA
chr1	7055217	7055218	A	G	0.1	alt	derived	interm	NA	NA	NA	NA	NA	NA
chr1	7059153	7059154	T	A	0.1	alt	derived	interm	rs1054582315	NA	NA	NA	NA	NA
chr1	7075813	7075814	G	A	0.1	alt	derived	interm	NA	VAMP3	-755515	SP1	SP1_HUMAN.H11MO.0.A	-4.9
chr1	7099539	7099540	G	A	0	alt	derived	low	NA	NA	NA	NA	NA	NA
chr1	7100454	7100455	A	G	0.5	alt	derived	high	rs370026795	NA	NA	NA	NA	NA
chr1	7106435	7106436	A	G	0.2	alt	derived	interm	rs370882162	NA	NA	NA	NA	NA
chr1	7130969	7130970	T	C	0.2	ref	derived	interm	rs4564160	NA	NA	SPIB	SPIB_HUMAN.H11MO.0.A	-0.7
chr1	7136047	7136048	A	C	0.1	alt	derived	interm	NA	NA	NA	NA	NA	NA
chr1	7141630	7141631	G	A	0	alt	derived	low	rs989178839	NA	NA	NA	NA	NA
chr1	7153431	7153432	G	T	0	alt	derived	low	NA	NA	NA	NA	NA	NA
chr1	7176075	7176076	G	A	0	alt	derived	low	rs145187638	NA	NA	NA	NA	NA
chr1	7182383	7182384	G	A	0.1	alt	derived	interm	rs141855227	NA	NA	NA	NA	NA
chr1	7188777	7188778	C	T	0	alt	derived	low	rs371304809	NA	NA	NA	NA	NA
chr1	7190313	7190314	A	G	0	alt	derived	low	rs146491678	NA	NA	NA	NA	NA
chr1	7195579	7195580	C	T	0.1	alt	derived	interm	rs935611648	NA	NA	NA	NA	NA
chr1	7221463	7221464	G	T	0	alt	derived	low	NA	NA	NA	NA	NA	NA
chr1	7227829	7227830	G	A	0.4	alt	derived	high	rs74363628	NA	NA	NA	NA	NA
chr1	7249471	7249472	C	T	0.1	alt	derived	interm	rs79598150	NA	NA	NA	NA	NA
chr1	7253983	7253984	A	G	0.1	alt	derived	interm	rs78437257	VAMP3	-577345	NA	NA	NA
chr1	7254971	7254972	T	C	0.1	alt	derived	interm	rs79713930	VAMP3	-576357	LEF1	LEF1_HUMAN.H11MO.0.A	1.9
chr1	7255702	7255703	C	G	0.1	alt	derived	interm	rs116886617	NA	NA	GLI2	MA0734.1	-2.7
chr1	7273579	7273580	A	T	0.1	alt	derived	interm	rs1044481161	NA	NA	NA	NA	NA
chr1	7273821	7273822	C	T	0.3	alt	derived	high	rs149061393	NA	NA	EGR3	MA0732.1	-5.4
chr1	7276363	7276364	C	T	0	alt	derived	low	NA	NA	NA	NA	NA	NA
chr1	7276656	7276657	C	T	0.2	alt	derived	interm	rs117342990	NA	NA	SP2	SP2_HUMAN.H11MO.0.A	-3.7
chr1	7277307	7277308	G	A	0.2	alt	derived	interm	rs116735208	NA	NA	RFX5	RFX5_HUMAN.H11MO.0.A	-1.9
chr1	7287733	7287734	A	G	0.1	alt	derived	interm	rs376494773	NA	NA	THAP1	THAP1_HUMAN.H11MO.0.C	2.7
chr1	7298763	7298764	G	C	0.3	alt	derived	high	rs184144925	NA	NA	ZN121	ZN121_HUMAN.H11MO.0.C	-3.3
chr1	7310292	7310293	C	T	0.3	alt	derived	high	rs78812205	NA	NA	NA	NA	NA
chr1	7316795	7316796	C	T	0.3	alt	derived	high	rs80077221	NA	NA	NA	NA	NA
chr1	7338757	7338758	G	T	0.1	alt	derived	interm	rs368434795	NA	NA	NA	NA	NA
chr1	7352872	7352873	T	C	0	alt	derived	low	rs374873055	NA	NA	NA	NA	NA
chr1	7353842	7353843	C	T	0	alt	derived	low	rs376018092	NA	NA	CTCFL	MA1102.1	3.6
chr1	7358449	7358450	G	A	0	alt	derived	low	rs149936854	NA	NA	EBF1	MA0154.3	2
chr1	7360149	7360150	G	A	0.1	alt	derived	interm	rs77095910	NA	NA	NA	NA	NA
chr1	7379020	7379021	A	T	0	alt	derived	low	NA	NA	NA	NA	NA	NA
chr1	7379715	7379716	A	G	0.1	alt	derived	interm	rs376616188	NA	NA	ZN121	ZN121_HUMAN.H11MO.0.C	4.1
chr1	7380926	7380927	A	G	0	alt	derived	low	NA	NA	NA	NA	NA	NA
chr1	7381254	7381255	G	A	0	alt	derived	low	NA	NA	NA	NA	NA	NA
chr1	7383824	7383825	C	T	0	alt	derived	low	NA	NA	NA	NA	NA	NA
chr1	7387150	7387151	G	A	0	alt	derived	low	NA	NA	NA	SP2	MA0516.1	-4
chr1	7393553	7393554	A	G	0	alt	derived	low	rs139559292	NA	NA	STAT3	MA0144.2	-10.9
chr1	7396379	7396380	C	T	0	alt	derived	low	rs140508830	NA	NA	ZN121	ZN121_HUMAN.H11MO.0.C	-2.4
chr1	7401831	7401832	C	T	0.1	alt	derived	interm	rs1008038387	NA	NA	NA	NA	NA
chr1	7408888	7408889	G	A	0	alt	derived	low	rs377188254	NA	NA	NA	NA	NA
chr1	7412875	7412876	T	A	0.1	alt	derived	interm	rs1047486666	NA	NA	NA	NA	NA
chr1	7414949	7414950	G	A	0.1	alt	derived	interm	NA	NA	NA	NA	NA	NA
chr1	7420704	7420705	C	G	0.1	alt	derived	interm	NA	NA	NA	MAFK	MAFK_HUMAN.H11MO.1.A	2.6
chr1	7425747	7425748	C	T	0.3	alt	derived	high	rs140431280	NA	NA	ZN121	ZN121_HUMAN.H11MO.0.C	-3.9
chr1	7448700	7448701	G	A	0.1	alt	derived	interm	rs370350425	NA	NA	NA	NA	NA
chr1	7483747	7483748	A	G	0	alt	derived	low	NA	NA	NA	HOXD13	MA0909.1	-7.9
chr1	7489923	7489924	A	G	0.1	alt	derived	interm	rs376813121	NA	NA	MAZ	MAZ_HUMAN.H11MO.0.A	1.3
chr1	7501448	7501449	G	A	0	alt	derived	low	rs118097325	NA	NA	REST	MA0138.2	4.5
chr1	7527156	7527157	C	T	0	alt	derived	low	rs1049806149	NA	NA	ZEB1	MA0103.2	-2.5
chr1	7533689	7533690	G	A	0.1	alt	derived	interm	rs372604150	NA	NA	SP8	MA0747.1	-3.9
chr1	7540796	7540797	G	A	0	alt	derived	low	NA	NA	NA	BACH1	BACH1_HUMAN.H11MO.0.A	-5.7
chr1	7541957	7541958	G	A	0	alt	derived	low	rs554488589	NA	NA	NA	NA	NA
chr1	7557568	7557569	G	C	0.1	alt	derived	interm	NA	NA	NA	NA	NA	NA
chr1	7557700	7557701	T	G	0.1	alt	derived	interm	rs117183787	NA	NA	NA	NA	NA
chr1	7558032	7558033	G	A	0	alt	derived	low	rs1027443247	NA	NA	ZN667	ZN667_HUMAN.H11MO.0.C	-1.8
chr1	7561766	7561767	T	C	0.1	alt	derived	interm	rs533123285	NA	NA	CREB3L1	MA0839.1	8.7
chr1	7567274	7567275	C	T	0.1	alt	derived	interm	rs371545848	NA	NA	NA	NA	NA
chr1	7584398	7584399	C	T	0	alt	derived	low	NA	NA	NA	NA	NA	NA
chr1	7589457	7589458	C	G	0.3	alt	derived	high	rs35960294	NA	NA	NA	NA	NA
chr1	7590255	7590256	G	A	0.3	alt	derived	high	rs72643912	NA	NA	ANDR	ANDR_HUMAN.H11MO.1.A	-3.6
chr1	7591573	7591574	G	A	0.3	alt	derived	high	rs12723779	NA	NA	ZN274	ZN274_HUMAN.H11MO.0.A	1.6
chr1	7591952	7591953	C	T	0.1	alt	derived	interm	rs370283968	NA	NA	NA	NA	NA
chr1	7592320	7592321	C	T	0	alt	derived	low	NA	NA	NA	PBX3	MA1114.1	-4.2
chr1	7595078	7595079	A	T	0	alt	derived	low	rs369827421	NA	NA	NA	NA	NA
chr1	7598572	7598573	G	A	0.3	alt	derived	high	rs56238218	NA	NA	TCF4	MA0830.1	-7.7
chr1	7600747	7600748	T	C	0.3	alt	derived	high	rs76689974	NA	NA	NA	NA	NA
chr1	7602282	7602283	A	T	0.1	alt	derived	interm	rs969901822	NA	NA	MEF2D	MEF2D_HUMAN.H11MO.0.A	-2.8
chr1	7604196	7604197	T	G	0.1	alt	derived	interm	NA	NA	NA	PBX1	PBX1_HUMAN.H11MO.0.A	5.4
chr1	7621473	7621474	C	T	0	alt	derived	low	NA	NA	NA	ZN770	ZN770_HUMAN.H11MO.0.C	-1.4
chr1	7625957	7625958	G	A	0	alt	derived	low	NA	NA	NA	NA	NA	NA
chr1	7637669	7637670	C	T	0.1	alt	derived	interm	rs951876662	NA	NA	NA	NA	NA
chr1	7641451	7641452	G	A	0	alt	derived	low	rs551637037	NA	NA	NA	NA	NA
chr1	7642602	7642603	T	C	0.1	alt	derived	interm	NA	NA	NA	NA	NA	NA
chr1	7648593	7648594	C	G	0	alt	derived	low	NA	NA	NA	ELF1	MA0473.1	10.9
chr1	7650089	7650090	G	A	0.1	alt	derived	interm	NA	NA	NA	NA	NA	NA
chr1	7654651	7654652	T	A	0	alt	derived	low	NA	NA	NA	RFX1	RFX1_HUMAN.H11MO.0.B	3.6
chr1	7654908	7654909	C	T	0.1	alt	derived	interm	rs1045100292	NA	NA	ZN667	ZN667_HUMAN.H11MO.0.C	-1
chr1	7670146	7670147	G	A	0.1	alt	derived	interm	rs377499047	CAMTA1	824763	ZN341	ZN341_HUMAN.H11MO.0.C	-1.3
chr1	7685179	7685180	T	C	0	alt	derived	low	NA	NA	NA	FLI1	MA0475.1	-0.4
chr1	7691454	7691455	G	A	0.4	alt	derived	high	rs117941772	CAMTA1	846071	SMAD4	SMAD4_HUMAN.H11MO.0.B	1.4
chr1	7697476	7697477	G	A	0.1	alt	derived	interm	rs371532590	NA	NA	TP53	MA0106.1	3.8
chr1	7710845	7710846	G	C	0	alt	derived	low	rs376621319	NA	NA	NA	NA	NA
chr1	7717083	7717084	G	T	0.1	alt	derived	interm	NA	NA	NA	NA	NA	NA
chr1	7720880	7720881	G	A	0.2	alt	derived	interm	rs75408816	NA	NA	ZBTB6	ZBTB6_HUMAN.H11MO.0.C	-5.1
chr1	7721433	7721434	C	A	0	alt	derived	low	NA	NA	NA	ZNF263	MA0528.1	-6.1
chr1	7730180	7730181	T	G	0.1	alt	derived	interm	rs923411296	CAMTA1	884797	NFIC	NFIC_HUMAN.H11MO.0.A	3.1
chr1	7730731	7730732	C	G	0.1	alt	derived	interm	rs373974855	NA	NA	ZN335	ZN335_HUMAN.H11MO.0.A	-3.3
chr1	7737943	7737944	C	T	0.1	alt	derived	interm	rs115389505	NA	NA	NA	NA	NA
chr1	7739307	7739308	G	A	0	alt	derived	low	rs544703278	NA	NA	REST	REST_HUMAN.H11MO.0.A	1.3
chr1	7742183	7742184	C	G	0.1	alt	derived	interm	NA	NA	NA	EBF1	MA0154.2	-11.4
chr1	7750224	7750225	A	G	0	alt	derived	low	NA	NA	NA	NA	NA	NA
chr1	7757572	7757573	G	A	0	alt	derived	low	NA	NA	NA	ZN263	ZN263_HUMAN.H11MO.1.A	-4.8
chr1	7761769	7761770	C	A	0.1	alt	derived	interm	NA	NA	NA	SMAD4	SMAD4_HUMAN.H11MO.0.B	-0.9
chr1	7762458	7762459	T	C	0.1	alt	derived	interm	NA	NA	NA	NA	NA	NA
chr1	7769993	7769994	A	G	0.1	alt	derived	interm	rs373725816	NA	NA	ZIM3	ZIM3_HUMAN.H11MO.0.C	6.3
chr1	7774383	7774384	A	G	0	alt	derived	low	rs902701186	NA	NA	NA	NA	NA
chr1	7775784	7775785	C	T	0.1	alt	derived	interm	NA	NA	NA	NA	NA	NA
chr1	7778344	7778345	C	G	0.1	alt	derived	interm	rs374920449	NA	NA	NA	NA	NA
chr1	7788319	7788320	G	T	0	alt	derived	low	NA	NA	NA	NR1I3	NR1I3_HUMAN.H11MO.0.C	0.8
chr1	7790685	7790686	G	A	0	alt	derived	low	rs111567936	NA	NA	KLF15	KLF15_HUMAN.H11MO.0.A	-2.5
chr1	7797332	7797333	A	G	0.1	alt	derived	interm	NA	NA	NA	AP2A	AP2A_HUMAN.H11MO.0.A	4.4
chr1	7817748	7817749	A	G	0.4	alt	derived	high	rs74591318	NA	NA	NA	NA	NA
chr1	7818863	7818864	C	T	0.1	alt	derived	interm	rs372454572	NA	NA	ZBTB7A	MA0750.1	6.6
chr1	7823940	7823941	G	A	0	alt	derived	low	rs936534852	NA	NA	T	MA0009.2	3
chr1	7852995	7852996	A	G	0.1	alt	derived	interm	NA	NA	NA	NA	NA	NA
chr1	7864029	7864030	C	T	0.2	alt	derived	interm	rs556706543	NA	NA	RREB1	MA0073.1	2.2
chr1	7885305	7885306	A	T	0.1	alt	derived	interm	NA	NA	NA	NA	NA	NA
chr1	7911595	7911596	A	G	0.2	alt	derived	interm	NA	PER3	66833	PAX5	MA0014.2	7.9
chr1	7913800	7913801	G	C	0.1	alt	derived	interm	NA	NA	NA	COT1	COT1_HUMAN.H11MO.0.C	1.4
chr1	7916687	7916688	C	T	0.1	alt	derived	interm	rs980625647	TNFRSF9	84238	NA	NA	NA
chr1	7916824	7916825	C	G	0	alt	derived	low	NA	NA	NA	NA	NA	NA
chr1	7916975	7916976	G	T	0.1	alt	derived	interm	rs140876940	NA	NA	THAP1	THAP1_HUMAN.H11MO.0.C	-2.8
chr1	7940125	7940126	T	C	0	alt	derived	low	NA	NA	NA	NA	NA	NA
chr1	7942149	7942150	C	T	0	alt	derived	low	NA	NA	NA	NA	NA	NA
chr1	7963456	7963457	T	A	0.1	alt	derived	interm	rs377297143	UTS2	-49966	NA	NA	NA
chr1	7988843	7988844	G	T	0.1	alt	derived	interm	rs368934181	UTS2	-75353	JUN(var.2)	MA0489.1	10.3
chr1	8002715	8002716	C	G	0	alt	derived	low	NA	NA	NA	NA	NA	NA
chr1	8003208	8003209	C	T	0	alt	derived	low	rs1037461416	NA	NA	NA	NA	NA
chr1	8045502	8045503	C	A	0	alt	derived	low	NA	NA	NA	NA	NA	NA
chr1	8047471	8047472	T	C	0.1	alt	derived	interm	rs1028498801	NA	NA	NA	NA	NA
chr1	8049473	8049474	C	T	0	alt	derived	low	rs892534077	NA	NA	NA	NA	NA
chr1	8061558	8061559	T	C	0.1	alt	derived	interm	rs992229113	NA	NA	SP2	SP2_HUMAN.H11MO.0.A	1.3
chr1	8070402	8070403	A	C	0	alt	derived	low	NA	NA	NA	NA	NA	NA
chr1	8113383	8113384	G	T	0.1	alt	derived	interm	rs941092047	NA	NA	ZN770	ZN770_HUMAN.H11MO.0.C	-1.7
chr1	8115442	8115443	G	A	0.1	alt	derived	interm	rs55911823	NA	NA	NA	NA	NA
chr1	8126336	8126337	C	T	0.3	alt	derived	high	rs559379258	NA	NA	NA	NA	NA
chr1	8132131	8132132	C	T	0.1	alt	derived	interm	NA	NA	NA	NA	NA	NA
chr1	8134219	8134220	G	A	0.1	alt	derived	interm	rs758032084	NA	NA	THAP1	THAP1_HUMAN.H11MO.0.C	-0.6
chr1	8156016	8156017	T	G	0.3	alt	derived	high	rs1047976517	NA	NA	NA	NA	NA
chr1	8163133	8163134	G	A	0.3	alt	derived	high	rs563679476	NA	NA	FOXF2	MA0030.1	-0.5
chr1	8186252	8186253	T	C	0.1	alt	derived	interm	rs562811006	NA	NA	NA	NA	NA
chr1	8200554	8200555	A	G	0	alt	derived	low	NA	NA	NA	TP53	MA0106.1	2.8
chr1	8213879	8213880	C	G	0.1	alt	derived	interm	NA	SLC45A1	-164006	NA	NA	NA
chr1	8218403	8218404	A	G	0	alt	derived	low	rs374222720	NA	NA	NA	NA	NA
chr1	8234065	8234066	A	G	0.2	alt	derived	interm	rs12562853	NA	NA	BC11A	BC11A_HUMAN.H11MO.0.A	2.3
chr1	8237746	8237747	T	A	0.2	alt	derived	interm	rs962195607	NA	NA	ZIC3	MA0697.1	-2.2
chr1	8238308	8238309	G	A	0.3	alt	derived	high	rs115966108	NA	NA	NA	NA	NA
chr1	8241018	8241019	C	T	0.1	alt	derived	interm	rs949700618	NA	NA	ZN121	ZN121_HUMAN.H11MO.0.C	2.5
chr1	8242698	8242699	A	G	0.1	alt	derived	interm	rs376291525	ERRFI1	-156331	NA	NA	NA
chr1	8247656	8247657	C	A	0.1	alt	derived	interm	rs952608421	NA	NA	PAX5	PAX5_HUMAN.H11MO.0.A	-5.2
chr1	8249494	8249495	C	T	0.1	alt	derived	interm	rs577184849	NA	NA	TP53	MA0106.1	3.7
chr1	8250207	8250208	A	C	0.2	alt	derived	interm	rs79826603	NA	NA	EWSR1-FLI1	MA0149.1	4.8
chr1	8261630	8261631	T	C	0.2	alt	derived	interm	rs374803327	NA	NA	INSM1	INSM1_HUMAN.H11MO.0.C	4.9
chr1	8270824	8270825	T	A	0.2	alt	derived	interm	rs140613920	ERRFI1	-184457	NA	NA	NA
chr1	8273870	8273871	G	A	0	alt	derived	low	NA	NA	NA	NA	NA	NA
chr1	8278422	8278423	A	G	0.1	alt	derived	interm	NA	ERRFI1	-192055	NA	NA	NA
chr1	8308275	8308276	C	T	0.2	alt	derived	interm	rs893175928	ERRFI1	-221908	MAF	MAF_HUMAN.H11MO.0.A	2.2
chr1	8312382	8312383	G	C	0.2	alt	derived	interm	rs996652281	NA	NA	KLF15	KLF15_HUMAN.H11MO.0.A	4.9
chr1	8335054	8335055	G	C	0	alt	derived	low	NA	NA	NA	ESR1	ESR1_HUMAN.H11MO.1.A	7.6
chr1	8344631	8344632	G	A	0.1	alt	derived	interm	rs375518496	NA	NA	RUNX2	RUNX2_HUMAN.H11MO.0.A	0.9
chr1	8351384	8351385	C	T	0	alt	derived	low	rs576763610	NA	NA	ZN770	ZN770_HUMAN.H11MO.0.C	-2.6
chr1	8363174	8363175	A	C	0	alt	derived	low	NA	NA	NA	NA	NA	NA
chr1	8371671	8371672	C	A	0	alt	derived	low	rs373051436	NA	NA	SRF	MA0083.3	-6
chr1	8403032	8403033	C	T	0.1	alt	derived	interm	NA	NA	NA	IRF3	IRF3_HUMAN.H11MO.0.B	-1.6
chr1	8406536	8406537	G	A	0.1	alt	derived	interm	rs1008336224	NA	NA	THAP1	THAP1_HUMAN.H11MO.0.C	-2.8
chr1	8406692	8406693	G	A	0.1	alt	derived	interm	NA	NA	NA	EHF	EHF_HUMAN.H11MO.0.B	2.7
chr1	8408468	8408469	C	G	0.2	alt	derived	interm	rs370835196	NA	NA	NA	NA	NA
chr1	8416897	8416898	C	T	0	alt	derived	low	NA	NA	NA	TAL1	TAL1_HUMAN.H11MO.0.A	-2.5
chr1	8431595	8431596	C	T	0.1	alt	derived	interm	rs904242765	RERE	445928	MAFK	MAFK_HUMAN.H11MO.0.A	1.7
chr1	8445425	8445426	G	A	0.1	alt	derived	interm	rs371502705	RERE	432098	NA	NA	NA
chr1	8446888	8446889	G	A	0	alt	derived	low	rs1019530253	NA	NA	NA	NA	NA
chr1	8447697	8447698	A	G	0	alt	derived	low	NA	NA	NA	NA	NA	NA
chr1	8450963	8450964	C	T	0	alt	derived	low	rs987552437	NA	NA	NA	NA	NA
chr1	8453957	8453958	T	C	0	alt	derived	low	rs139549067	NA	NA	FOXP1	MA0481.1	1.4
chr1	8458085	8458086	C	A	0.2	alt	derived	interm	rs989793292	RERE	419438	ZN554	ZN554_HUMAN.H11MO.0.C	-3
chr1	8463717	8463718	C	A	0.1	alt	derived	interm	NA	NA	NA	ZN281	ZN281_HUMAN.H11MO.0.A	-5.7
chr1	8493200	8493201	G	A	0	alt	derived	low	rs371781456	NA	NA	ZN274	ZN274_HUMAN.H11MO.0.A	2.8
chr1	8496357	8496358	C	T	0.1	alt	derived	interm	NA	RERE	381166	ZN121	ZN121_HUMAN.H11MO.0.C	-5.1
chr1	8498761	8498762	G	A	0.1	alt	derived	interm	rs375668959	RERE	378762	NFAC1	NFAC1_HUMAN.H11MO.0.B	-4.6
chr1	8512739	8512740	A	G	0	alt	derived	low	rs1049767672	NA	NA	NA	NA	NA
chr1	8519070	8519071	C	T	0.1	ref	derived	interm	rs301809	RERE	358453	NA	NA	NA
chr1	8528032	8528033	C	G	0.1	alt	derived	interm	rs370104473	NA	NA	MAFF	MA0495.1	-12.3
chr1	8532132	8532133	A	G	0.2	alt	derived	interm	rs551887095	RERE	345391	NA	NA	NA
chr1	8547580	8547581	G	C	0.2	alt	derived	interm	rs965430028	NA	NA	NA	NA	NA
chr1	8585753	8585754	T	C	0	alt	derived	low	NA	NA	NA	NA	NA	NA
chr1	8591956	8591957	A	G	0.1	alt	derived	interm	rs903454646	RERE	285567	ALX1	ALX1_HUMAN.H11MO.0.B	-0.6
chr1	8599935	8599936	G	A	0	alt	derived	low	rs904021716	NA	NA	COE1	COE1_HUMAN.H11MO.0.A	-4.4
chr1	8600654	8600655	C	T	0	alt	derived	low	rs189222180	NA	NA	NA	NA	NA
chr1	8622812	8622813	A	G	0	alt	derived	low	rs891293194	NA	NA	ZN281	ZN281_HUMAN.H11MO.0.A	4.7
chr1	8624049	8624050	A	T	0.1	alt	derived	interm	rs374751437	RERE	253474	NA	NA	NA
chr1	8624261	8624262	G	A	0.1	alt	derived	interm	rs928235959	RERE	253262	TCF7L1	MA1421.1	-6.8
chr1	8653399	8653400	G	A	0	alt	derived	low	NA	NA	NA	ZN384	ZN384_HUMAN.H11MO.0.C	4.7
chr1	8658834	8658835	T	C	0.1	alt	derived	interm	rs116650221	SLC45A1	280949	GCR	GCR_HUMAN.H11MO.1.A	-0.8
chr1	8661415	8661416	A	G	0.1	alt	derived	interm	rs1019360798	SLC45A1	283530	NA	NA	NA
chr1	8661928	8661929	A	G	0.1	alt	derived	interm	rs370155571	SLC45A1	284043	NA	NA	NA
chr1	8688773	8688774	C	T	0.2	alt	derived	interm	rs1051836353	SLC45A1	310888	NA	NA	NA
chr1	8699123	8699124	C	T	0.1	alt	derived	interm	rs895811307	NA	NA	HIC2	MA0738.1	3.3
chr1	8709515	8709516	G	A	0.1	alt	derived	interm	rs952006825	SLC45A1	331630	HIC2	MA0738.1	3.3
chr1	8709649	8709650	C	T	0.1	alt	derived	interm	rs968171254	NA	NA	KLF8	KLF8_HUMAN.H11MO.0.C	1.8
chr1	8740722	8740723	G	A	0.1	alt	derived	interm	NA	SLC45A1	362837	STAT2	STAT2_HUMAN.H11MO.0.A	-1.5
chr1	8741101	8741102	G	A	0.1	alt	derived	interm	rs936131501	SLC45A1	363216	NA	NA	NA
chr1	8759625	8759626	C	T	0.1	alt	derived	interm	rs369130125	SLC45A1	381740	NA	NA	NA
chr1	8762903	8762904	G	A	0	alt	derived	low	NA	NA	NA	NA	NA	NA
chr1	8766313	8766314	G	A	0.2	alt	derived	interm	rs372497164	NA	NA	ZN136	ZN136_HUMAN.H11MO.0.C	1.4
chr1	8833603	8833604	A	T	0.1	alt	derived	interm	rs942386132	NA	NA	NA	NA	NA
chr1	8843910	8843911	T	C	0.1	alt	derived	interm	rs924684798	SLC45A1	466025	ZBTB7A	MA0750.1	-4.6
chr1	8857028	8857029	T	C	0.1	alt	derived	interm	rs376013312	SLC45A1	479143	NA	NA	NA
chr1	8859594	8859595	A	G	0.1	alt	derived	interm	NA	NA	NA	HXB8	HXB8_HUMAN.H11MO.0.C	2.8
chr1	8866398	8866399	C	G	0.1	alt	derived	interm	rs899988320	NA	NA	ZN121	ZN121_HUMAN.H11MO.0.C	-3.4
chr1	8870534	8870535	G	A	0.1	alt	derived	interm	rs375599472	SLC45A1	492649	NA	NA	NA
chr1	8873379	8873380	T	C	0	alt	derived	low	rs369800203	NA	NA	NHLH1	MA0048.2	8.1
chr1	8890323	8890324	C	T	0.2	alt	derived	interm	NA	NA	NA	NFKB1	MA0105.4	5.7
chr1	8930907	8930908	G	T	0	alt	derived	low	NA	NA	NA	NFIC	NFIC_HUMAN.H11MO.1.A	-7
chr1	8943071	8943072	C	G	0.1	alt	derived	interm	rs925593372	NA	NA	NA	NA	NA
chr1	8943086	8943087	T	A	0.2	alt	derived	interm	rs367958727	NA	NA	Z324A	Z324A_HUMAN.H11MO.0.C	-2.3
chr1	8997061	8997062	C	A	0.1	alt	derived	interm	rs376393711	ENO1	-58313	ZN770	ZN770_HUMAN.H11MO.0.C	-1.8
chr1	8997999	8998000	C	T	0.1	alt	derived	interm	NA	ENO1	-59251	NA	NA	NA
chr1	9014333	9014334	C	T	0.1	alt	derived	interm	rs578241198	NA	NA	ZN770	ZN770_HUMAN.H11MO.0.C	-1.9
chr1	9045284	9045285	A	T	0.1	alt	derived	interm	rs898268139	SLC2A7	41119	NA	NA	NA
chr1	9049146	9049147	G	C	0	alt	derived	low	NA	NA	NA	CREB1	MA0018.1	1.8
chr1	9066526	9066527	C	T	0.1	alt	derived	interm	rs1020225913	NA	NA	RARA	MA0729.1	5.7
chr1	9069099	9069100	C	G	0	alt	derived	low	rs150936025	NA	NA	HEN1	HEN1_HUMAN.H11MO.0.C	2.7
chr1	9069741	9069742	T	C	0.1	alt	derived	interm	NA	CA6	63796	NA	NA	NA
chr1	9080352	9080353	G	A	0.1	alt	derived	interm	NA	CA6	74407	NA	NA	NA
chr1	9083736	9083737	C	T	0.1	alt	derived	interm	rs112904968	NA	NA	E2F4	MA0470.1	-9.3
chr1	9084101	9084102	G	C	0	alt	derived	low	rs147548019	NA	NA	NA	NA	NA
chr1	9093136	9093137	C	T	0.1	alt	derived	interm	NA	SLC2A5	36638	NA	NA	NA
chr1	9103500	9103501	A	G	0.1	alt	derived	interm	NA	SLC2A5	26274	ZN586	ZN586_HUMAN.H11MO.0.C	-7.1
chr1	9106795	9106796	T	C	0.2	alt	derived	interm	rs971376361	NA	NA	NA	NA	NA
chr1	9140075	9140076	G	A	0	alt	derived	low	rs963629073	NA	NA	NA	NA	NA
chr1	9158080	9158081	C	T	0	alt	derived	low	NA	NA	NA	NA	NA	NA
chr1	9181002	9181003	C	A	0.1	alt	derived	interm	rs957306724	SLC2A5	-51228	NA	NA	NA
chr1	9203963	9203964	C	A	0.1	alt	derived	interm	NA	H6PD	-90870	NA	NA	NA
chr1	9208357	9208358	T	C	0.1	alt	derived	interm	NA	NA	NA	NA	NA	NA
chr1	9251580	9251581	C	T	0.2	alt	derived	interm	rs372712120	NA	NA	ETV2	ETV2_HUMAN.H11MO.0.B	6.3
chr1	9256474	9256475	C	T	0	alt	derived	low	NA	NA	NA	OSR2	OSR2_HUMAN.H11MO.0.C	0.5
chr1	9302986	9302987	A	G	0.1	alt	derived	interm	NA	SPSB1	-49952	REST	MA0138.2	-5
chr1	9317672	9317673	C	G	0	alt	derived	low	rs983150365	NA	NA	NA	NA	NA
chr1	9321629	9321630	A	G	0.1	alt	derived	interm	NA	SPSB1	-31309	THAP1	THAP1_HUMAN.H11MO.0.C	2.3
chr1	9322920	9322921	C	T	0	alt	derived	low	rs981182425	NA	NA	NA	NA	NA
chr1	9325085	9325086	G	T	0.2	alt	derived	interm	rs17368633	NA	NA	NA	NA	NA
chr1	9332627	9332628	C	T	0	alt	derived	low	rs901251779	NA	NA	AP2B	AP2B_HUMAN.H11MO.0.B	-4
chr1	9333578	9333579	C	T	0.1	alt	derived	interm	rs767625843	NA	NA	CTCF	CTCF_HUMAN.H11MO.0.A	-1.6
chr1	9344068	9344069	C	T	0.1	alt	derived	interm	rs1006120588	H6PD	49235	TFAP2C	MA0524.1	-0.8
chr1	9359763	9359764	C	T	0	alt	derived	low	NA	NA	NA	NR6A1	NR6A1_HUMAN.H11MO.0.B	1.6
chr1	9377530	9377531	A	C	0.1	alt	derived	interm	rs1044412080	SLC25A33	-222010	TCF4	MA0830.1	3.6
chr1	9380860	9380861	A	G	0.1	alt	derived	interm	rs185262471	SLC25A33	-218680	GLIS1	MA0735.1	11
chr1	9383236	9383237	C	T	0	alt	derived	low	rs368059849	NA	NA	ZN320	ZN320_HUMAN.H11MO.0.C	-4.8
chr1	9404144	9404145	G	A	0	alt	derived	low	NA	NA	NA	TCF4	MA0830.1	-3.2
chr1	9436441	9436442	C	G	0.1	alt	derived	interm	rs1041734122	NA	NA	RREB1	MA0073.1	3.5
chr1	9453341	9453342	G	A	0	alt	derived	low	NA	NA	NA	PKNOX1	MA0782.1	-7.3
chr1	9461307	9461308	C	T	0	alt	derived	low	NA	NA	NA	KLF15	KLF15_HUMAN.H11MO.0.A	-2.4
chr1	9465412	9465413	C	G	0.2	alt	derived	interm	rs75700921	SLC25A33	-134128	NA	NA	NA
chr1	9477882	9477883	G	A	0	alt	derived	low	rs143785030	NA	NA	EBF1	MA0154.2	10.9
chr1	9481520	9481521	G	A	0	alt	derived	low	rs1046065554	NA	NA	NA	NA	NA
chr1	9488253	9488254	A	G	0	alt	derived	low	rs184838023	NA	NA	NA	NA	NA
chr1	9491852	9491853	G	T	0	alt	derived	low	rs138906465	NA	NA	ZN770	ZN770_HUMAN.H11MO.0.C	0.7
chr1	9491927	9491928	C	G	0.1	alt	derived	interm	rs908537482	NA	NA	NA	NA	NA
chr1	9507991	9507992	C	T	0	alt	derived	low	NA	NA	NA	NA	NA	NA
chr1	9512229	9512230	C	T	0	alt	derived	low	rs142078953	NA	NA	ZN121	ZN121_HUMAN.H11MO.0.C	-5.1
chr1	9527335	9527336	G	A	0	alt	derived	low	rs12043846	NA	NA	TFAP2B(var.2)	MA0812.1	-4
chr1	9529302	9529303	A	G	0	alt	derived	low	rs150017296	NA	NA	NA	NA	NA
chr1	9532510	9532511	C	T	0	alt	derived	low	rs79124382	NA	NA	GLIS2	MA0736.1	-4.8
chr1	9541233	9541234	G	C	0	alt	derived	low	NA	NA	NA	HES5	MA0821.1	9.2
chr1	9545070	9545071	G	T	0	alt	derived	low	NA	NA	NA	NFYB	NFYB_HUMAN.H11MO.0.A	-1.6
chr1	9578830	9578831	G	A	0	alt	derived	low	rs144136789	NA	NA	NA	NA	NA
chr1	9580898	9580899	G	A	0.1	alt	derived	interm	rs1056661915	NA	NA	NA	NA	NA
chr1	9582336	9582337	A	G	0.1	alt	derived	interm	rs917868689	NA	NA	P63	P63_HUMAN.H11MO.0.A	-3.1
chr1	9619011	9619012	C	T	0	alt	derived	low	rs75890137	NA	NA	NA	NA	NA
chr1	9619380	9619381	C	T	0.1	alt	derived	interm	rs58670998	TMEM201	-29599	NA	NA	NA
chr1	9634291	9634292	A	G	0	alt	derived	low	rs147457612	NA	NA	RUNX1	RUNX1_HUMAN.H11MO.0.A	-1.9
chr1	9639009	9639010	C	A	0	alt	derived	low	NA	NA	NA	NA	NA	NA
chr1	9660489	9660490	C	T	0	alt	derived	low	rs144025125	NA	NA	ZN394	ZN394_HUMAN.H11MO.0.C	-0.8
chr1	9661974	9661975	G	A	0	alt	derived	low	NA	NA	NA	ZN554	ZN554_HUMAN.H11MO.0.C	-2
chr1	9663079	9663080	G	A	0.1	alt	derived	interm	rs571044834	NA	NA	NA	NA	NA
chr1	9669824	9669825	C	T	0	alt	derived	low	rs959709027	NA	NA	NA	NA	NA
chr1	9672579	9672580	T	G	0.1	alt	derived	interm	rs4378250	NA	NA	NA	NA	NA
chr1	9680599	9680600	G	A	0.1	alt	derived	interm	NA	NA	NA	PAX5	PAX5_HUMAN.H11MO.0.A	-2
chr1	9700032	9700033	G	T	0	alt	derived	low	rs118078181	NA	NA	NA	NA	NA
chr1	9707637	9707638	C	T	0	alt	derived	low	NA	NA	NA	ESR1	MA0112.3	-0.6
chr1	9710418	9710419	T	C	0	alt	derived	low	NA	NA	NA	RUNX2	MA0511.1	-5.1
chr1	9720395	9720396	G	A	0.1	alt	derived	interm	NA	CLSTN1	164188	NA	NA	NA
chr1	9729697	9729698	A	G	0.1	alt	derived	interm	rs964557757	CLSTN1	154886	NA	NA	NA
chr1	9734672	9734673	G	C	0.2	alt	derived	interm	rs139022564	CLSTN1	149911	KLF6	KLF6_HUMAN.H11MO.0.A	-1
chr1	9741495	9741496	C	G	0	alt	derived	low	rs143387514	NA	NA	NA	NA	NA
chr1	9742187	9742188	G	T	0	alt	derived	low	rs146078450	NA	NA	PAX5	PAX5_HUMAN.H11MO.0.A	-1.9
chr1	9746555	9746556	C	T	0	alt	derived	low	rs1020180998	NA	NA	HIC2	MA0738.1	-10.1
chr1	9759610	9759611	G	A	0	alt	derived	low	rs79610150	NA	NA	SP1	SP1_HUMAN.H11MO.0.A	-4.9
chr1	9767582	9767583	C	T	0.1	alt	derived	interm	rs989580059	CLSTN1	117001	ZNF76	ZNF76_HUMAN.H11MO.0.C	-4.1
chr1	9767960	9767961	T	C	0	alt	derived	low	rs146360931	NA	NA	MZF1	MZF1_HUMAN.H11MO.0.B	4.2
chr1	9769507	9769508	G	A	0	alt	derived	low	rs117638167	NA	NA	NA	NA	NA
chr1	9779750	9779751	G	A	0.1	alt	derived	interm	NA	CLSTN1	104833	ZNF18	ZNF18_HUMAN.H11MO.0.C	-5.8
chr1	9780316	9780317	G	A	0.1	alt	derived	interm	rs573337389	CLSTN1	104267	SP1	SP1_HUMAN.H11MO.0.A	-4.9
chr1	9780598	9780599	T	C	0	alt	derived	low	rs371870925	NA	NA	THAP1	THAP1_HUMAN.H11MO.0.C	1.5
chr1	9789577	9789578	G	A	0.6	alt	derived	high	rs41280774	CLSTN1	95006	NA	NA	NA
chr1	9799668	9799669	G	A	0.1	alt	derived	interm	rs76878117	NA	NA	ZSC22	ZSC22_HUMAN.H11MO.0.C	-3.1
chr1	9801335	9801336	G	A	0.2	alt	derived	interm	rs760567652	NA	NA	FOXO1	FOXO1_HUMAN.H11MO.0.A	3.9
chr1	9804254	9804255	C	T	0	alt	derived	low	rs79922822	NA	NA	NA	NA	NA
chr1	9804996	9804997	G	A	0.2	alt	derived	interm	rs904630684	NA	NA	NA	NA	NA
chr1	9811810	9811811	T	C	0	alt	derived	low	rs76405318	NA	NA	NA	NA	NA
chr1	9822042	9822043	G	A	0	alt	derived	low	rs147590041	NA	NA	NA	NA	NA
chr1	9825175	9825176	G	A	0	alt	derived	low	rs140036837	NA	NA	ZN322	ZN322_HUMAN.H11MO.0.B	2.5
chr1	9835859	9835860	A	C	0.1	alt	derived	interm	rs946467185	NA	NA	BATF	BATF_HUMAN.H11MO.0.A	-7.2
chr1	9857780	9857781	T	G	0.2	alt	derived	interm	rs148650414	PIK3CD	145978	KLF13	MA0657.1	10.6
chr1	9863528	9863529	C	T	0	alt	derived	low	rs138990679	NA	NA	FOXP1	MA0481.2	2.8
chr1	9868750	9868751	G	A	0	alt	derived	low	rs76145215	NA	NA	HEY1	MA0823.1	-10
chr1	9868756	9868757	G	A	0	alt	derived	low	rs76085206	NA	NA	NA	NA	NA
chr1	9868801	9868802	C	G	0	alt	derived	low	rs141084607	NA	NA	NA	NA	NA
chr1	9905105	9905106	A	G	0.1	alt	derived	interm	NA	NA	NA	NA	NA	NA
chr1	9917853	9917854	C	T	0.1	alt	derived	interm	rs75904262	NA	NA	NA	NA	NA
chr1	9917897	9917898	A	G	0	alt	derived	low	rs75126938	NA	NA	NA	NA	NA
chr1	9930134	9930135	A	G	0.1	alt	derived	interm	rs60624175	NA	NA	KLF3	KLF3_HUMAN.H11MO.0.B	1
chr1	9941913	9941914	T	C	0.4	alt	derived	high	rs1011238148	CLSTN1	-57330	ZN322	ZN322_HUMAN.H11MO.0.B	3.8
chr1	9952545	9952546	G	A	0.1	alt	derived	interm	rs1050607389	CLSTN1	-67962	NKX21	NKX21_HUMAN.H11MO.0.A	7.2
chr1	9962760	9962761	G	A	0	alt	derived	low	NA	NA	NA	NA	NA	NA
chr1	9988424	9988425	T	C	0	alt	derived	low	rs76466321	NA	NA	ZN140	ZN140_HUMAN.H11MO.0.C	-0.8
chr1	10004996	10004997	C	T	0.1	alt	derived	interm	rs1010997959	RBP7	-52277	NA	NA	NA
chr1	10008365	10008366	G	T	0	alt	derived	low	rs75505101	NA	NA	NA	NA	NA
chr1	10014860	10014861	G	A	0	alt	derived	low	rs146065273	NA	NA	HEY1	MA0823.1	-10
chr1	10029031	10029032	G	A	0	alt	derived	low	rs148521470	NA	NA	NA	NA	NA
chr1	10037267	10037268	A	T	0.1	alt	derived	interm	rs114951198	NA	NA	SMAD2	SMAD2_HUMAN.H11MO.0.A	0.7
chr1	10039726	10039727	G	A	0	alt	derived	low	NA	NA	NA	REST	MA0138.1	-4.6
chr1	10040754	10040755	G	A	0.1	alt	derived	interm	rs558461290	NA	NA	ZN121	ZN121_HUMAN.H11MO.0.C	-5.1
chr1	10059570	10059571	C	T	0	alt	derived	low	NA	NA	NA	ZN260	ZN260_HUMAN.H11MO.0.C	-1.9
chr1	10070036	10070037	T	G	0	alt	derived	low	rs74681101	NA	NA	NA	NA	NA
chr1	10094862	10094863	G	A	0.3	alt	derived	high	rs957872772	KIF1B	-176000	EWSR1-FLI1	MA0149.1	4
chr1	10100514	10100515	G	T	0	alt	derived	low	NA	NA	NA	RBPJ	MA1116.1	8.8
chr1	10107245	10107246	G	A	0.6	alt	derived	high	rs138381889	KIF1B	-163617	NA	NA	NA
chr1	10119723	10119724	C	T	0	alt	derived	low	rs140572802	NA	NA	E2F1	MA0024.2	-8.8
chr1	10125993	10125994	T	A	0.2	alt	derived	interm	rs72638953	KIF1B	-144869	NA	NA	NA
chr1	10129380	10129381	G	T	0	alt	derived	low	rs114161786	NA	NA	NA	NA	NA
chr1	10132010	10132011	T	G	0.1	alt	derived	interm	rs1027473932	NA	NA	NA	NA	NA
chr1	10140428	10140429	A	G	0	alt	derived	low	NA	NA	NA	NFIC::TLX1	MA0119.1	-2
chr1	10148927	10148928	G	A	0	alt	derived	low	NA	NA	NA	NA	NA	NA
chr1	10152945	10152946	A	T	0	alt	derived	low	rs114627513	NA	NA	NA	NA	NA
chr1	10160892	10160893	G	A	0	alt	derived	low	rs565446952	NA	NA	NA	NA	NA
chr1	10174189	10174190	G	A	0.3	ref	derived	high	rs4543799	NA	NA	NA	NA	NA
chr1	10180408	10180409	G	A	0	alt	derived	low	rs771758290	NA	NA	NA	NA	NA
chr1	10186085	10186086	G	A	0	alt	derived	low	rs75237846	NA	NA	NA	NA	NA
chr1	10186185	10186186	C	T	0	alt	derived	low	rs137970595	NA	NA	NA	NA	NA
chr1	10192589	10192590	T	G	0.1	alt	derived	interm	rs774764688	NA	NA	RORG	RORG_HUMAN.H11MO.0.C	-5.6
chr1	10199843	10199844	A	G	0	alt	derived	low	rs150420533	NA	NA	ZSC31	ZSC31_HUMAN.H11MO.0.C	0.9
chr1	10204207	10204208	G	T	0.1	alt	derived	interm	NA	NA	NA	NEUROD1	MA1109.1	-0.7
chr1	10206620	10206621	T	C	0	alt	derived	low	rs141368455	NA	NA	NA	NA	NA
chr1	10209042	10209043	A	G	0	alt	derived	low	rs75691022	NA	NA	NA	NA	NA
chr1	10212822	10212823	C	G	0	alt	derived	low	rs115056809	NA	NA	GLI2	MA0734.1	5.5
chr1	10217268	10217269	G	A	0	alt	derived	low	rs115486804	NA	NA	SP4	MA0685.1	-10.4
chr1	10218594	10218595	G	A	0	alt	derived	low	NA	NA	NA	NA	NA	NA
chr1	10219311	10219312	C	A	0	alt	derived	low	rs79817253	NA	NA	NA	NA	NA
chr1	10219728	10219729	G	T	0.3	alt	derived	high	rs922426467	NA	NA	PAX5	MA0014.2	-6.1
chr1	10221401	10221402	G	A	0	alt	derived	low	rs2273300	NA	NA	NA	NA	NA
chr1	10238664	10238665	G	A	0.1	alt	derived	interm	rs774947075	NA	NA	NA	NA	NA
chr1	10245206	10245207	A	G	0.1	alt	derived	interm	rs148411056	NA	NA	E2F4	MA0470.1	9.3
chr1	10246109	10246110	A	G	0.1	alt	derived	interm	rs947608046	NA	NA	NA	NA	NA
chr1	10246740	10246741	C	A	0	alt	derived	low	NA	NA	NA	FLI1	FLI1_HUMAN.H11MO.0.A	-1.8
chr1	10249758	10249759	T	C	0	alt	derived	low	rs80232798	NA	NA	ZN331	ZN331_HUMAN.H11MO.0.C	3
chr1	10254038	10254039	C	A	0.6	alt	derived	high	rs75868998	NA	NA	NA	NA	NA
chr1	10267806	10267807	G	C	0	alt	derived	low	NA	NA	NA	SP8	MA0747.1	-3.8
chr1	10268967	10268968	C	T	0	alt	derived	low	rs117391752	NA	NA	NA	NA	NA
chr1	10270391	10270392	A	C	0	alt	derived	low	rs183620260	NA	NA	NRF1	NRF1_HUMAN.H11MO.0.A	3.9
chr1	10278986	10278987	A	G	0.2	alt	derived	interm	rs117489702	NA	NA	NA	NA	NA
chr1	10281743	10281744	A	G	0	alt	derived	low	rs114633185	NA	NA	NA	NA	NA
chr1	10285450	10285451	A	T	0	alt	derived	low	rs77505267	NA	NA	ZN770	ZN770_HUMAN.H11MO.0.C	-0.9
chr1	10292695	10292696	A	G	0	alt	derived	low	rs116588123	NA	NA	NA	NA	NA
chr1	10293362	10293363	C	A	0	alt	derived	low	rs75377618	NA	NA	NA	NA	NA
chr1	10294089	10294090	A	G	0.2	alt	derived	interm	rs574058709	NA	NA	NA	NA	NA
chr1	10294774	10294775	G	A	0	alt	derived	low	rs114189674	NA	NA	NA	NA	NA
chr1	10301673	10301674	G	A	0	alt	derived	low	NA	NA	NA	ZN136	ZN136_HUMAN.H11MO.0.C	-0.9
chr1	10307894	10307895	C	T	0	alt	derived	low	rs76813905	NA	NA	NEUROD1	MA1109.1	3.3
chr1	10313098	10313099	A	G	0.1	alt	derived	interm	rs976273462	PGD	-146038	NA	NA	NA
chr1	10317250	10317251	T	C	0	alt	derived	low	NA	NA	NA	NA	NA	NA
chr1	10319769	10319770	C	G	0	alt	derived	low	rs114920789	NA	NA	NA	NA	NA
chr1	10325773	10325774	T	G	0	alt	derived	low	NA	NA	NA	INSM1	MA0155.1	5
chr1	10328535	10328536	G	T	0	alt	derived	low	rs115355419	NA	NA	NA	NA	NA
chr1	10329738	10329739	T	G	0	alt	derived	low	rs115965672	NA	NA	NA	NA	NA
chr1	10333916	10333917	A	G	0	alt	derived	low	rs78200541	NA	NA	NA	NA	NA
chr1	10337885	10337886	A	G	0	alt	derived	low	rs981597060	NA	NA	NA	NA	NA
chr1	10349050	10349051	G	A	0.1	alt	derived	interm	rs887521513	NA	NA	NA	NA	NA
chr1	10350788	10350789	C	T	0.3	alt	derived	high	rs776060172	NA	NA	SP1	SP1_HUMAN.H11MO.0.A	-4.9
chr1	10361116	10361117	G	C	0	alt	derived	low	NA	NA	NA	TFEB	TFEB_HUMAN.H11MO.0.C	6.9
chr1	10370377	10370378	A	G	0	alt	derived	low	rs75914847	NA	NA	NA	NA	NA
chr1	10386139	10386140	G	A	0.3	alt	derived	high	rs370935141	NA	NA	NA	NA	NA
chr1	10394285	10394286	G	A	0	alt	derived	low	rs75700558	NA	NA	NA	NA	NA
chr1	10408308	10408309	G	A	0	alt	derived	low	rs114125831	NA	NA	NA	NA	NA
chr1	10437718	10437719	C	T	0	alt	derived	low	rs949177171	NA	NA	ZFX	ZFX_HUMAN.H11MO.0.A	-4.5
chr1	10445456	10445457	G	A	0	alt	derived	low	rs78772333	NA	NA	ZN490	ZN490_HUMAN.H11MO.0.C	-5
chr1	10457496	10457497	T	G	0	alt	derived	low	rs77173593	NA	NA	NA	NA	NA
chr1	10465384	10465385	C	T	0	alt	derived	low	rs975301173	NA	NA	NA	NA	NA
chr1	10472105	10472106	C	G	0.1	alt	derived	interm	rs1013752113	APITD1-CORT	-18053	ZNF263	MA0528.1	-8.4
chr1	10481122	10481123	C	T	0	alt	derived	low	rs748271013	NA	NA	ZN121	ZN121_HUMAN.H11MO.0.C	2.5
chr1	10495138	10495139	G	T	0	alt	derived	low	NA	NA	NA	NA	NA	NA
chr1	10498175	10498176	A	G	0	alt	derived	low	rs568226647	NA	NA	NHLH1	MA0048.2	10.1
chr1	10507791	10507792	C	A	0.2	alt	derived	interm	rs149208382	NA	NA	NA	NA	NA
chr1	10517737	10517738	A	T	0	alt	derived	low	rs971745214	NA	NA	STAT2	STAT2_HUMAN.H11MO.0.A	-1.2
chr1	10521671	10521672	C	T	0	alt	derived	low	rs372939210	NA	NA	SP2	SP2_HUMAN.H11MO.0.A	-3.7
chr1	10531162	10531163	G	T	0.1	alt	derived	interm	NA	NA	NA	NA	NA	NA
chr1	10536039	10536040	A	C	0.2	alt	derived	interm	rs117926038	CASZ1	320665	NR1I3	NR1I3_HUMAN.H11MO.0.C	-4
chr1	10556553	10556554	T	G	0	alt	derived	low	NA	NA	NA	NA	NA	NA
chr1	10557243	10557244	G	T	0	alt	derived	low	NA	NA	NA	HEN1	HEN1_HUMAN.H11MO.0.C	-3.1
chr1	10565007	10565008	A	G	0.1	alt	derived	interm	NA	NA	NA	KLF3	KLF3_HUMAN.H11MO.0.B	0.8
chr1	10572540	10572541	G	A	0.2	alt	derived	interm	rs114212862	CASZ1	284164	OLIG2	OLIG2_HUMAN.H11MO.0.B	-1
chr1	10574497	10574498	A	G	0	alt	derived	low	NA	NA	NA	NA	NA	NA
chr1	10593904	10593905	A	G	0.2	alt	derived	interm	rs117724709	NA	NA	NA	NA	NA
chr1	10604105	10604106	G	A	0	alt	derived	low	NA	NA	NA	NA	NA	NA
chr1	10605659	10605660	G	A	0	alt	derived	low	rs993543833	NA	NA	ZN382	ZN382_HUMAN.H11MO.0.C	4.9
chr1	10612786	10612787	T	C	0.5	alt	derived	high	rs142674711	NA	NA	NA	NA	NA
chr1	10628137	10628138	G	A	0.1	alt	derived	interm	rs983803899	NA	NA	NFAC1	NFAC1_HUMAN.H11MO.0.B	-2
chr1	10654127	10654128	A	G	0.4	alt	derived	high	rs79646794	NA	NA	NA	NA	NA
chr1	10655314	10655315	T	C	0	alt	derived	low	NA	NA	NA	NA	NA	NA
chr1	10659333	10659334	T	G	0.2	alt	derived	interm	rs77261230	NA	NA	HIC2	MA0738.1	1.5
chr1	10676423	10676424	T	A	0.4	alt	derived	high	rs144881455	NA	NA	NA	NA	NA
chr1	10683000	10683001	G	A	0	alt	derived	low	rs953702440	NA	NA	E2F1	MA0024.2	-8.8
chr1	10709555	10709556	T	G	0	alt	derived	low	rs376006928	NA	NA	CTCFL	CTCFL_HUMAN.H11MO.0.A	6.3
chr1	10712031	10712032	C	A	0.1	alt	derived	interm	rs115582667	NA	NA	ID4	MA0824.1	-1
chr1	10715581	10715582	G	C	0	alt	derived	low	rs2242286	NA	NA	ZBT17	ZBT17_HUMAN.H11MO.0.A	-2.8
chr1	10718377	10718378	G	A	0.1	alt	derived	interm	rs77639220	NA	NA	NA	NA	NA
chr1	10725587	10725588	C	T	0	alt	derived	low	rs76910492	NA	NA	SP1	SP1_HUMAN.H11MO.0.A	2.4
chr1	10730093	10730094	C	T	0.1	alt	derived	interm	rs1007490145	PEX14	195150	NA	NA	NA
chr1	10733139	10733140	G	A	0.1	alt	derived	interm	NA	NA	NA	SP1	MA0079.3	-10.2
chr1	10734131	10734132	G	A	0.1	alt	derived	interm	NA	NA	NA	NA	NA	NA
chr1	10741325	10741326	C	T	0.1	alt	derived	interm	NA	NA	NA	COT1	COT1_HUMAN.H11MO.0.C	-1.3
chr1	10743011	10743012	C	T	0	alt	derived	low	rs545442	NA	NA	ZFX	ZFX_HUMAN.H11MO.1.A	-2.1
chr1	10749990	10749991	G	A	0	alt	derived	low	rs1001365035	NA	NA	YY1	MA0095.2	3.2
chr1	10750666	10750667	C	T	0	alt	derived	low	rs190773	NA	NA	EWSR1-FLI1	MA0149.1	-4.2
chr1	10758173	10758174	G	T	0	alt	derived	low	NA	NA	NA	PAX5	PAX5_HUMAN.H11MO.0.A	-5.3
chr1	10763869	10763870	C	T	0.1	alt	derived	interm	rs956698008	NA	NA	ZN140	ZN140_HUMAN.H11MO.0.C	-3.4
chr1	10765229	10765230	G	A	0.1	alt	derived	interm	NA	NA	NA	NA	NA	NA
chr1	10767790	10767791	T	C	0	alt	derived	low	rs80321562	NA	NA	ELF1	MA0473.1	3.9
chr1	10778568	10778569	G	A	0	alt	derived	low	rs79774324	NA	NA	NA	NA	NA
chr1	10790459	10790460	C	T	0.1	alt	derived	interm	rs535070810	NA	NA	NA	NA	NA
chr1	10797343	10797344	C	G	0	alt	derived	low	rs117283910	NA	NA	SP4	SP4_HUMAN.H11MO.0.A	-3.4
chr1	10799268	10799269	C	T	0.1	alt	derived	interm	rs373143663	NA	NA	CEBPB	MA0466.1	12.5
chr1	10801490	10801491	C	A	0	alt	derived	low	rs74951903	NA	NA	ZBTB6	ZBTB6_HUMAN.H11MO.0.C	-3.9
chr1	10806984	10806985	C	T	0.1	alt	derived	interm	rs59309307	NA	NA	SP2	SP2_HUMAN.H11MO.0.A	-2.5
chr1	10808499	10808500	C	T	0.1	alt	derived	interm	rs2076491	NA	NA	NR2C2	NR2C2_HUMAN.H11MO.0.B	-1.1
chr1	10814699	10814700	C	T	0.3	alt	derived	high	rs890020169	NA	NA	ZN335	ZN335_HUMAN.H11MO.0.A	2.4
chr1	10816372	10816373	C	A	0.1	alt	derived	interm	rs893607143	PEX14	281429	EGR1	MA0162.2	-11.2
chr1	10834876	10834877	A	T	0.1	alt	derived	interm	rs1035446757	NA	NA	PBX3	PBX3_HUMAN.H11MO.0.A	4.7
chr1	10839562	10839563	A	G	0.1	alt	derived	interm	NA	NA	NA	SP2	SP2_HUMAN.H11MO.0.A	2
chr1	10849663	10849664	T	A	0.1	alt	derived	interm	rs1035307714	NA	NA	NA	NA	NA
chr1	10864420	10864421	C	G	0	alt	derived	low	NA	NA	NA	ZBT17	ZBT17_HUMAN.H11MO.0.A	-4.4
chr1	10869208	10869209	G	A	0	alt	derived	low	rs116215882	NA	NA	NA	NA	NA
chr1	10875173	10875174	G	A	0	alt	derived	low	NA	NA	NA	KLF9	KLF9_HUMAN.H11MO.0.C	-6.2
chr1	10876135	10876136	G	A	0	alt	derived	low	rs562737743	NA	NA	EWSR1-FLI1	MA0149.1	-6.4
chr1	10877429	10877430	C	A	0	alt	derived	low	rs114176284	NA	NA	TBX3	TBX3_HUMAN.H11MO.0.C	-4.6
chr1	10886544	10886545	C	T	0	alt	derived	low	rs147384624	NA	NA	ZN121	ZN121_HUMAN.H11MO.0.C	-5.1
chr1	10888043	10888044	G	C	0	alt	derived	low	rs72864610	NA	NA	KLF15	KLF15_HUMAN.H11MO.0.A	-4
chr1	10904400	10904401	T	A	0.3	alt	derived	high	rs141072198	NA	NA	NA	NA	NA
chr1	10909913	10909914	G	A	0.1	alt	derived	interm	rs373130270	NA	NA	ZN257	ZN257_HUMAN.H11MO.0.C	4.2
chr1	10918641	10918642	A	C	0	alt	derived	low	rs376550742	NA	NA	PPARG	PPARG_HUMAN.H11MO.0.A	2.3
chr1	10930627	10930628	C	T	0.1	alt	derived	interm	rs892173171	NA	NA	HEN1	HEN1_HUMAN.H11MO.0.C	-2.1
chr1	10932226	10932227	A	G	0	alt	derived	low	NA	NA	NA	E2F7	E2F7_HUMAN.H11MO.0.B	2.2
chr1	10959971	10959972	C	T	0	alt	derived	low	NA	NA	NA	ZN331	ZN331_HUMAN.H11MO.0.C	-4.7
chr1	10988368	10988369	T	C	0	alt	derived	low	NA	NA	NA	NA	NA	NA
chr1	10990807	10990808	G	A	0.1	alt	derived	interm	rs147783565	NA	NA	ZN121	ZN121_HUMAN.H11MO.0.C	-2.2
chr1	11008867	11008868	G	A	0.1	alt	derived	interm	rs776247248	NA	NA	KAISO	KAISO_HUMAN.H11MO.2.A	7
chr1	11030069	11030070	C	T	0	alt	derived	low	NA	NA	NA	ZN467	ZN467_HUMAN.H11MO.0.C	-4.7
chr1	11042826	11042827	G	A	0	alt	derived	low	rs539273894	NA	NA	HIC2	MA0738.1	-8.2
chr1	11065745	11065746	T	C	0.1	alt	derived	interm	rs369761498	NA	NA	ZN121	ZN121_HUMAN.H11MO.0.C	-1.8
chr1	11103976	11103977	G	T	0.1	alt	derived	interm	rs3765899	NA	NA	ZBT7A	ZBT7A_HUMAN.H11MO.0.A	-6.4
chr1	11114017	11114018	C	T	0	alt	derived	low	rs537597518	NA	NA	WT1	WT1_HUMAN.H11MO.0.C	-3.4
chr1	11126538	11126539	G	A	0.2	alt	derived	interm	rs376975246	NA	NA	CTCFL	CTCFL_HUMAN.H11MO.0.A	-4.6
chr1	11131433	11131434	T	C	0.2	ref	derived	interm	rs6540963	NA	NA	SMCA5	SMCA5_HUMAN.H11MO.0.C	3.6
chr1	11168385	11168386	A	C	0	alt	derived	low	rs375015336	NA	NA	STAT4	STAT4_HUMAN.H11MO.0.A	-4.6
chr1	11183920	11183921	C	T	0	alt	derived	low	NA	NA	NA	ZN770	ZN770_HUMAN.H11MO.0.C	-2.6
chr1	11225255	11225256	T	G	0.1	alt	derived	interm	rs143398929	NA	NA	ZN335	ZN335_HUMAN.H11MO.0.A	2.7
chr1	11257869	11257870	G	C	0	alt	derived	low	NA	NA	NA	ZNF76	ZNF76_HUMAN.H11MO.0.C	1.6
chr1	11268409	11268410	A	G	0.2	alt	derived	interm	NA	NA	NA	NA	NA	NA
chr1	11272210	11272211	C	T	0.1	alt	derived	interm	rs374298424	NA	NA	NA	NA	NA
chr1	11286583	11286584	C	T	0	alt	derived	low	NA	NA	NA	ZN322	ZN322_HUMAN.H11MO.0.B	-0.5
chr1	11288032	11288033	G	C	0	alt	derived	low	rs1002350100	NA	NA	NA	NA	NA
chr1	11300840	11300841	T	C	0.1	alt	derived	interm	rs908618204	NA	NA	NA	NA	NA
chr1	11308179	11308180	T	C	0.1	alt	derived	interm	rs774241283	ANGPTL7	58782	NA	NA	NA
chr1	11355004	11355005	G	A	0.1	alt	derived	interm	rs1012160060	PTCHD2	-184290	NA	NA	NA
chr1	11359350	11359351	G	A	0	alt	derived	low	rs191662844	NA	NA	NA	NA	NA
chr1	11361357	11361358	C	T	0	alt	derived	low	rs912207184	NA	NA	PLAG1	MA0163.1	-4.7
chr1	11368995	11368996	C	T	0.1	alt	derived	interm	rs1007281570	NA	NA	RFX5	RFX5_HUMAN.H11MO.1.A	1.4
chr1	11409572	11409573	A	G	0	alt	derived	low	rs373055122	NA	NA	NA	NA	NA
chr1	11410986	11410987	A	T	0	alt	derived	low	rs186827217	NA	NA	NA	NA	NA
chr1	11413165	11413166	C	T	0	alt	derived	low	rs949709340	NA	NA	ZBT48	ZBT48_HUMAN.H11MO.0.C	2.2
chr1	11425699	11425700	G	T	0.2	alt	derived	interm	rs17036706	NA	NA	NA	NA	NA
chr1	11443323	11443324	T	A	0.2	alt	derived	interm	rs74609683	UBIAD1	110061	NA	NA	NA
chr1	11454158	11454159	C	T	0	alt	derived	low	NA	NA	NA	PPARG	PPARG_HUMAN.H11MO.0.A	-2.9
chr1	11469455	11469456	G	A	0	alt	derived	low	NA	NA	NA	NA	NA	NA
chr1	11472957	11472958	T	A	0.3	alt	derived	high	rs117721912	NA	NA	NA	NA	NA
chr1	11473827	11473828	C	T	0	alt	derived	low	rs143729668	NA	NA	NA	NA	NA
chr1	11476881	11476882	G	A	0	alt	derived	low	rs144108459	NA	NA	NA	NA	NA
chr1	11481914	11481915	G	A	0	alt	derived	low	rs188187971	NA	NA	ZN770	ZN770_HUMAN.H11MO.0.C	-2.3
chr1	11484290	11484291	A	T	0.3	alt	derived	high	rs77606604	NA	NA	NA	NA	NA
chr1	11487153	11487154	C	T	0	alt	derived	low	NA	NA	NA	EBF1	MA0154.2	-12.2
chr1	11497096	11497097	T	G	0.4	alt	derived	high	rs3099625	NA	NA	ZN467	ZN467_HUMAN.H11MO.0.C	3.6
chr1	11501503	11501504	G	A	0	alt	derived	low	rs777151760	NA	NA	ASCL1	MA1100.1	4.1
chr1	11503129	11503130	G	C	0.1	alt	derived	interm	rs17036855	NA	NA	NA	NA	NA
chr1	11526426	11526427	A	G	0.1	alt	derived	interm	NA	NA	NA	CEBPG	MA0838.1	3.2
chr1	11552478	11552479	G	A	0.1	alt	derived	interm	rs370916977	NA	NA	MAFF	MAFF_HUMAN.H11MO.1.B	3.3
chr1	11552723	11552724	C	T	0.1	alt	derived	interm	rs374519581	NA	NA	NA	NA	NA
chr1	11557170	11557171	C	G	0.1	alt	derived	interm	rs12731530	NA	NA	NA	NA	NA
chr1	11582179	11582180	G	A	0	alt	derived	low	NA	NA	NA	NA	NA	NA
chr1	11597937	11597938	A	G	0	alt	derived	low	rs373568085	NA	NA	NA	NA	NA
chr1	11600218	11600219	C	G	0.2	alt	derived	interm	rs372062044	NA	NA	NA	NA	NA
chr1	11601131	11601132	G	A	0.1	alt	derived	interm	rs923823478	NA	NA	NA	NA	NA
chr1	11602231	11602232	G	A	0.1	alt	derived	interm	rs975097841	NA	NA	NA	NA	NA
chr1	11608817	11608818	G	A	0.1	alt	derived	interm	NA	NA	NA	NA	NA	NA
chr1	11618268	11618269	G	A	0.1	alt	derived	interm	NA	NA	NA	NA	NA	NA
chr1	11628859	11628860	C	T	0	alt	derived	low	rs144275583	NA	NA	NA	NA	NA
chr1	11637030	11637031	C	A	0.3	alt	derived	high	rs945530312	NA	NA	ZN121	ZN121_HUMAN.H11MO.0.C	-3.7
chr1	11702172	11702173	T	A	0.1	alt	derived	interm	rs373416439	NA	NA	NA	NA	NA
chr1	11708438	11708439	C	A	0.2	alt	derived	interm	rs917819953	NA	NA	EWSR1-FLI1	MA0149.1	-6.4
chr1	11711485	11711486	G	A	0.2	alt	derived	interm	rs12045158	PTCHD2	172191	NA	NA	NA
chr1	11713880	11713881	C	T	0.1	alt	derived	interm	rs996522319	PTCHD2	174586	NA	NA	NA
chr1	11720582	11720583	C	G	0.2	alt	derived	interm	rs58092895	NA	NA	NA	NA	NA
chr1	11724855	11724856	C	A	0	alt	derived	low	rs539025898	NA	NA	OSR2	OSR2_HUMAN.H11MO.0.C	5.5
chr1	11729462	11729463	G	A	0.1	alt	derived	interm	rs376474651	NA	NA	THAP1	THAP1_HUMAN.H11MO.0.C	-1.8
chr1	11731177	11731178	G	C	0.2	ref	derived	interm	rs744115	MAD2L2	20529	TBX21	TBX21_HUMAN.H11MO.0.A	1.1
chr1	11735245	11735246	A	C	0.2	alt	derived	interm	rs878778	NA	NA	HNF4G	MA0484.1	-4.7
chr1	11753392	11753393	G	A	0.1	alt	derived	interm	rs367564320	AGTRAP	-42819	NA	NA	NA
chr1	11773274	11773275	T	C	0	alt	derived	low	rs144098516	NA	NA	NA	NA	NA
chr1	11773694	11773695	C	T	0.1	alt	derived	interm	NA	NA	NA	MAF	MAF_HUMAN.H11MO.0.A	2.2
chr1	11792521	11792522	G	A	0	alt	derived	low	NA	NA	NA	NA	NA	NA
chr1	11793317	11793318	A	C	0	alt	derived	low	rs374105889	NA	NA	EWSR1-FLI1	MA0149.1	-5.6
chr1	11794007	11794008	T	G	0.1	alt	derived	interm	rs368487292	DRAXIN	42222	NA	NA	NA
chr1	11797256	11797257	G	T	0.1	alt	derived	interm	rs374215451	MTHFR	66045	ZN586	ZN586_HUMAN.H11MO.0.C	7.1
chr1	11799899	11799900	A	G	0.1	alt	derived	interm	rs375485984	MTHFR	63402	NA	NA	NA
chr1	11800323	11800324	G	A	0.1	alt	derived	interm	rs373455937	MTHFR	62978	ELF1	MA0473.1	-11.3
chr1	11800479	11800480	G	C	0.1	alt	derived	interm	rs376014902	MTHFR	62822	ZN586	ZN586_HUMAN.H11MO.0.C	-7.5
chr1	11800705	11800706	G	A	0.1	alt	derived	interm	rs373640687	MTHFR	62596	NR1H4	NR1H4_HUMAN.H11MO.0.B	-2.9
chr1	11801464	11801465	C	T	0.1	alt	derived	interm	rs368201468	MTHFR	61837	NA	NA	NA
chr1	11802453	11802454	C	T	0.1	alt	derived	interm	rs972228227	MTHFR	60848	STAT2	STAT2_HUMAN.H11MO.0.A	1.1
chr1	11803413	11803414	G	A	0	alt	derived	low	rs946408847	NA	NA	NA	NA	NA
chr1	11804031	11804032	T	G	0.2	alt	derived	interm	rs368649655	MTHFR	59270	NA	NA	NA
chr1	11804842	11804843	G	T	0.2	alt	derived	interm	rs376674174	NA	NA	NA	NA	NA
chr1	11808162	11808163	C	T	0.1	alt	derived	interm	rs376571358	MTHFR	55139	NR1I2	NR1I2_HUMAN.H11MO.0.C	-5.2
chr1	11808230	11808231	C	T	0.1	alt	derived	interm	rs367822884	MTHFR	55071	ZBT17	ZBT17_HUMAN.H11MO.0.A	-0.9
chr1	11809897	11809898	G	C	0.1	alt	derived	interm	rs1042049114	NA	NA	NR1D1	NR1D1_HUMAN.H11MO.0.B	-2.3
chr1	11809983	11809984	T	G	0.1	alt	derived	interm	rs368510058	NA	NA	PATZ1	PATZ1_HUMAN.H11MO.0.C	3.6
chr1	11811269	11811270	G	A	0.1	alt	derived	interm	rs376271953	NA	NA	HEN1	HEN1_HUMAN.H11MO.0.C	-5
chr1	11814612	11814613	G	A	0.1	alt	derived	interm	rs376979875	NA	NA	NA	NA	NA
chr1	11814757	11814758	C	T	0.1	alt	derived	interm	rs373831043	NA	NA	GATA1	GATA1_HUMAN.H11MO.1.A	4.6
chr1	11815765	11815766	G	A	0.1	alt	derived	interm	rs115798582	NA	NA	TYY1	TYY1_HUMAN.H11MO.0.A	-3.5
chr1	11818165	11818166	T	C	0.1	alt	derived	interm	rs370881028	NA	NA	MYOD1	MYOD1_HUMAN.H11MO.0.A	-7.2
chr1	11818432	11818433	T	G	0.1	alt	derived	interm	rs374220806	NA	NA	NA	NA	NA
chr1	11818744	11818745	G	A	0.1	alt	derived	interm	rs371134186	NA	NA	ZEB1	MA0103.2	-2.1
chr1	11818748	11818749	G	A	0.1	alt	derived	interm	rs376115302	NA	NA	JUND	MA0491.1	11.5
chr1	11818822	11818823	C	T	0.1	alt	derived	interm	rs184026357	NA	NA	PAX5	PAX5_HUMAN.H11MO.0.A	-1.4
chr1	11819110	11819111	G	A	0.1	alt	derived	interm	rs371702348	NA	NA	RARA	MA0729.1	-8.5
chr1	11848424	11848425	G	C	0.2	alt	derived	interm	rs368230034	NA	NA	NHLH1	MA0048.2	2.5
chr1	11851003	11851004	G	C	0.3	alt	derived	high	rs3818762	AGTRAP	54792	ZN257	ZN257_HUMAN.H11MO.0.C	-3.2
chr1	11853092	11853093	G	A	0.1	alt	derived	interm	rs550744749	NA	NA	NA	NA	NA
chr1	11857080	11857081	A	G	0.2	alt	derived	interm	rs376586075	AGTRAP	60869	ZN121	ZN121_HUMAN.H11MO.0.C	-2.1
chr1	11922066	11922067	G	T	0.1	alt	derived	interm	rs540006936	NA	NA	COT1	COT1_HUMAN.H11MO.1.C	-2.1
chr1	11923346	11923347	T	C	0.2	alt	derived	interm	rs373749742	NA	NA	MNT	MA0825.1	-7.5
chr1	11927620	11927621	G	A	0.2	alt	derived	interm	rs368580917	NA	NA	NA	NA	NA
chr1	11927921	11927922	C	T	0.2	alt	derived	interm	rs371317839	NA	NA	JUND(var.2)	MA0492.1	11.4
chr1	11927973	11927974	T	C	0.2	alt	derived	interm	rs374754070	NA	NA	ZN563	ZN563_HUMAN.H11MO.0.C	-4
chr1	11928020	11928021	G	A	0.1	alt	derived	interm	rs1005934612	NA	NA	NA	NA	NA
chr1	11946864	11946865	T	C	0.1	alt	derived	interm	rs368534630	NA	NA	NA	NA	NA
chr1	11949437	11949438	G	T	0	alt	derived	low	NA	NA	NA	SNAI2	SNAI2_HUMAN.H11MO.0.A	-8
chr1	11964487	11964488	C	A	0.1	alt	derived	interm	rs377239441	NA	NA	NA	NA	NA
chr1	11967128	11967129	G	A	0.1	alt	derived	interm	rs368772511	NPPB	-48141	CTCFL	MA1102.1	-5.6
chr1	11972079	11972080	A	G	0.1	alt	derived	interm	NA	NA	NA	ZFX	ZFX_HUMAN.H11MO.0.A	1
chr1	11973523	11973524	A	C	0	alt	derived	low	rs34550591	NA	NA	NA	NA	NA
chr1	11976618	11976619	G	T	0.1	alt	derived	interm	rs368952821	NA	NA	NA	NA	NA
chr1	11976863	11976864	C	T	0.1	alt	derived	interm	rs374850743	NA	NA	MITF	MITF_HUMAN.H11MO.0.A	-1.5
chr1	11995226	11995227	A	G	0.2	alt	derived	interm	rs367947245	MFN2	-45142	NA	NA	NA
chr1	11995770	11995771	C	T	0	alt	derived	low	rs151269138	NA	NA	WT1	WT1_HUMAN.H11MO.1.B	-3.4
chr1	11996048	11996049	G	A	0.1	alt	derived	interm	NA	MFN2	-44320	NA	NA	NA
chr1	11996546	11996547	G	T	0	alt	derived	low	rs117065681	NA	NA	NA	NA	NA
chr1	12074449	12074450	A	T	0.1	alt	derived	interm	rs950000441	MFN2	34081	NA	NA	NA
chr1	12075327	12075328	T	C	0.2	alt	derived	interm	rs989179189	NA	NA	PAX5	PAX5_HUMAN.H11MO.0.A	-0.5
chr1	12093175	12093176	G	A	0.2	alt	derived	interm	rs901549378	TNFRSF8	-30258	FEV	FEV_HUMAN.H11MO.0.B	-2.4
chr1	12093726	12093727	A	G	0	alt	derived	low	rs116965484	NA	NA	NA	NA	NA
chr1	12094522	12094523	C	T	0	alt	derived	low	rs117031690	NA	NA	NA	NA	NA
chr1	12107072	12107073	C	T	0.2	alt	derived	interm	rs575082995	MIIP	27550	NA	NA	NA
chr1	12111537	12111538	A	T	0.1	alt	derived	interm	NA	NA	NA	NFIC	MA0161.2	-3.4
chr1	12133802	12133803	C	G	0.1	alt	derived	interm	rs1030156928	NA	NA	ZBTB7A	MA0750.1	-3
chr1	12133818	12133819	T	C	0.1	alt	derived	interm	rs367739151	NA	NA	PAX5	MA0014.2	0.7
chr1	12136042	12136043	T	A	0	alt	derived	low	NA	NA	NA	NA	NA	NA
chr1	12148601	12148602	G	A	0.1	alt	derived	interm	rs142901255	TNFRSF1B	-78458	NA	NA	NA
chr1	12156708	12156709	G	C	0.2	alt	derived	interm	rs11569833	NA	NA	NA	NA	NA
chr1	12161409	12161410	A	G	0.1	alt	derived	interm	rs923479400	TNFRSF1B	-65650	NA	NA	NA
chr1	12183117	12183118	C	G	0.2	alt	derived	interm	rs372018199	NA	NA	RARA(var.2)	MA0730.1	-9
chr1	12190537	12190538	A	C	0.2	alt	derived	interm	rs368460737	TNFRSF8	67104	NA	NA	NA
chr1	12193701	12193702	G	T	0.2	alt	derived	interm	rs374928899	TNFRSF8	70268	JUN(var.2)	MA0489.1	10.3
chr1	12201248	12201249	C	T	0.1	alt	derived	interm	rs3766732	TNFRSF8	77815	THA11	THA11_HUMAN.H11MO.0.B	-6.6
chr1	12233279	12233280	C	A	0.1	alt	derived	interm	rs1032239071	VPS13D	-56844	NA	NA	NA
chr1	12236366	12236367	T	G	0.1	alt	derived	interm	rs930251848	VPS13D	-53757	NR1H3	NR1H3_HUMAN.H11MO.0.B	0.6
chr1	12240295	12240296	T	G	0.1	alt	derived	interm	rs915107258	VPS13D	-49828	ZN121	ZN121_HUMAN.H11MO.0.C	-1.8
chr1	12241422	12241423	C	T	0.1	alt	derived	interm	rs369689780	VPS13D	-48701	PLAG1	MA0163.1	-4.7
chr1	12256420	12256421	G	A	0.1	alt	derived	interm	rs367831512	VPS13D	-33703	NFKB2	MA0778.1	-0.6
chr1	12276074	12276075	C	T	0	alt	derived	low	rs12038264	NA	NA	SP1	SP1_HUMAN.H11MO.0.A	-1.4
chr1	12282330	12282331	T	C	0.1	alt	derived	interm	rs374723611	NA	NA	NA	NA	NA
chr1	12283388	12283389	A	G	0.1	alt	derived	interm	rs369473761	NA	NA	PAX5	PAX5_HUMAN.H11MO.0.A	2.1
chr1	12288213	12288214	C	T	0.1	alt	derived	interm	rs373665898	TNFRSF1B	61154	ZBTB18	MA0698.1	-3.7
chr1	12593511	12593512	T	C	0	alt	derived	low	rs576422085	NA	NA	NA	NA	NA
chr1	12595039	12595040	C	A	0.1	alt	derived	interm	rs376786483	NA	NA	NA	NA	NA
chr1	12597225	12597226	C	T	0	alt	derived	low	rs530660783	NA	NA	SMAD2::SMAD3::SMAD4	MA0513.1	3.3
chr1	12597242	12597243	A	C	0	alt	derived	low	rs189130357	NA	NA	SP1	SP1_HUMAN.H11MO.0.A	5.5
chr1	12614200	12614201	C	G	0	alt	derived	low	rs367777029	NA	NA	NFYA	MA0060.2	-0.9
chr1	12615139	12615140	G	A	0	alt	derived	low	rs6659218	NA	NA	TEAD1	TEAD1_HUMAN.H11MO.0.A	4.3
chr1	12618175	12618176	C	A	0.1	alt	derived	interm	rs372418298	NA	NA	ZNF18	ZNF18_HUMAN.H11MO.0.C	-8
chr1	12646263	12646264	A	C	0.1	alt	derived	interm	NA	NA	NA	NA	NA	NA
chr1	12649614	12649615	C	T	0.3	alt	derived	high	rs75568038	NA	NA	NA	NA	NA
chr1	12658914	12658915	C	G	0.1	alt	derived	interm	rs1000847913	VPS13D	368791	NA	NA	NA
chr1	12663209	12663210	G	A	0	alt	derived	low	rs118123899	NA	NA	NR1H3	NR1H3_HUMAN.H11MO.0.B	-1.3
chr1	12673478	12673479	G	C	0	alt	derived	low	rs78188721	NA	NA	NA	NA	NA
chr1	12675883	12675884	C	A	0.2	alt	derived	interm	rs1018721793	VPS13D	385760	ERR1	ERR1_HUMAN.H11MO.0.A	-1.2
chr1	12678800	12678801	C	T	0.1	alt	derived	interm	rs1007958498	AADACL4	-25765	NA	NA	NA
chr1	12691720	12691721	C	T	0.1	alt	derived	interm	rs1040387245	DHRS3	-13984	ZN490	ZN490_HUMAN.H11MO.0.C	3.3
chr1	12694761	12694762	G	T	0	alt	derived	low	rs1048837501	NA	NA	E2F6	MA0471.1	8.9
chr1	12699165	12699166	G	C	0	alt	derived	low	rs187537278	NA	NA	P73	P73_HUMAN.H11MO.0.A	-1.5
chr1	12718445	12718446	T	A	0	alt	derived	low	rs12035956	NA	NA	NA	NA	NA
chr1	12720735	12720736	A	C	0	alt	derived	low	NA	NA	NA	VDR	VDR_HUMAN.H11MO.0.A	4.8
chr1	12724504	12724505	A	G	0	alt	derived	low	rs186411711	NA	NA	ITF2	ITF2_HUMAN.H11MO.0.C	4
chr1	12728383	12728384	G	A	0	alt	derived	low	NA	NA	NA	NA	NA	NA
chr1	12737968	12737969	C	A	0	alt	derived	low	NA	NA	NA	ZNF8	ZNF8_HUMAN.H11MO.0.C	-2.5
chr1	12741732	12741733	C	A	0	alt	derived	low	NA	NA	NA	NA	NA	NA
chr1	12741932	12741933	A	T	0	alt	derived	low	rs183111277	NA	NA	NA	NA	NA
chr1	12754627	12754628	C	T	0	alt	derived	low	rs764560212	NA	NA	ZN449	ZN449_HUMAN.H11MO.0.C	-4.2
chr1	12759071	12759072	A	C	0	alt	derived	low	rs373162832	NA	NA	ZNF41	ZNF41_HUMAN.H11MO.1.C	1.3
chr1	12759258	12759259	T	C	0.1	alt	derived	interm	rs374291101	NA	NA	NA	NA	NA
chr1	12760882	12760883	G	C	0	alt	derived	low	rs188015836	NA	NA	GCR	GCR_HUMAN.H11MO.1.A	-6
chr1	12765051	12765052	C	T	0.1	alt	derived	interm	rs374617210	NA	NA	NA	NA	NA
chr1	12766874	12766875	A	C	0	alt	derived	low	NA	NA	NA	NA	NA	NA
chr1	12831043	12831044	T	G	0.1	alt	derived	interm	rs1047474608	NA	NA	RFX5	RFX5_HUMAN.H11MO.0.A	-0.8
chr1	13799985	13799986	G	A	0	alt	derived	low	rs1029617140	NA	NA	E2F4	MA0470.1	-9.3
chr1	13814969	13814970	G	A	0.1	alt	derived	interm	rs79427946	NA	NA	ZFX	ZFX_HUMAN.H11MO.1.A	-3.7
chr1	13817512	13817513	T	C	0.1	alt	derived	interm	NA	NA	NA	NA	NA	NA
chr1	13841221	13841222	G	C	0.1	alt	derived	interm	NA	NA	NA	STAT3	STAT3_HUMAN.H11MO.0.A	4.9
chr1	13842692	13842693	T	C	0	alt	derived	low	NA	NA	NA	NA	NA	NA
chr1	13846037	13846038	T	A	0	alt	derived	low	rs80147737	NA	NA	NA	NA	NA
chr1	13846585	13846586	A	G	0.1	alt	derived	interm	NA	NA	NA	ETV4	ETV4_HUMAN.H11MO.0.B	0.8
chr1	13852176	13852177	A	T	0	alt	derived	low	NA	NA	NA	SP4	SP4_HUMAN.H11MO.0.A	-1.3
chr1	13857605	13857606	T	C	0	alt	derived	low	rs142198720	NA	NA	PAX9	MA0781.1	10.3
chr1	13872562	13872563	G	A	0	alt	derived	low	rs80006697	NA	NA	RREB1	MA0073.1	-4.1
chr1	13881454	13881455	G	T	0	alt	derived	low	rs77605253	NA	NA	ZFX	ZFX_HUMAN.H11MO.1.A	-3.3
chr1	13888365	13888366	T	G	0.3	alt	derived	high	rs375034646	NA	NA	PRDM6	PRDM6_HUMAN.H11MO.0.C	-0.5
chr1	13888748	13888749	C	T	0	alt	derived	low	rs76122585	NA	NA	NA	NA	NA
chr1	13917446	13917447	T	C	0.1	alt	derived	interm	rs905926563	PRDM2	-113903	ZFP28	ZFP28_HUMAN.H11MO.0.C	-0.9
chr1	13919745	13919746	A	G	0	alt	derived	low	rs12037026	NA	NA	NA	NA	NA
chr1	13921887	13921888	A	G	0	alt	derived	low	rs76875234	NA	NA	NA	NA	NA
chr1	13927062	13927063	G	C	0.1	alt	derived	interm	rs12732247	NA	NA	REST	MA0138.1	4.4
chr1	13927607	13927608	A	G	0.1	alt	derived	interm	NA	NA	NA	NA	NA	NA
chr1	13950632	13950633	C	T	0	alt	derived	low	rs368163576	NA	NA	WT1	WT1_HUMAN.H11MO.0.C	-4.8
chr1	13950971	13950972	G	A	0.1	alt	derived	interm	NA	PRDM2	-80378	NA	NA	NA
chr1	13952884	13952885	A	G	0.1	alt	derived	interm	rs377543591	NA	NA	NA	NA	NA
chr1	13987624	13987625	C	T	0.1	alt	derived	interm	NA	NA	NA	NA	NA	NA
chr1	13992739	13992740	G	A	0	alt	derived	low	rs118016347	NA	NA	KLF9	KLF9_HUMAN.H11MO.0.C	-7.3
chr1	13997090	13997091	T	G	0	alt	derived	low	NA	NA	NA	ZN281	ZN281_HUMAN.H11MO.0.A	4.4
chr1	14001199	14001200	G	A	0.1	alt	derived	interm	rs921436385	PDPN	91240	ZN263	ZN263_HUMAN.H11MO.1.A	-5.4
chr1	14009956	14009957	G	A	0.1	alt	derived	interm	rs56267334	NA	NA	NA	NA	NA
chr1	14012730	14012731	A	G	0	alt	derived	low	rs545675223	NA	NA	NA	NA	NA
chr1	14018469	14018470	C	T	0	alt	derived	low	rs540672834	NA	NA	NA	NA	NA
chr1	14019425	14019426	G	A	0	alt	derived	low	rs532214031	NA	NA	NA	NA	NA
chr1	14022510	14022511	G	A	0	alt	derived	low	rs115395001	NA	NA	IRF9	IRF9_HUMAN.H11MO.0.C	2.6
chr1	14023535	14023536	G	A	0	alt	derived	low	rs78178714	NA	NA	NA	NA	NA
chr1	14036882	14036883	T	G	0	alt	derived	low	rs115184186	NA	NA	NA	NA	NA
chr1	14059935	14059936	G	A	0	alt	derived	low	rs116597035	NA	NA	SMAD3	SMAD3_HUMAN.H11MO.0.B	-2.2
chr1	14064449	14064450	A	G	0	alt	derived	low	rs76630817	NA	NA	NA	NA	NA
chr1	14066265	14066266	A	G	0	alt	derived	low	NA	NA	NA	NA	NA	NA
chr1	14066642	14066643	A	G	0	alt	derived	low	rs118139784	NA	NA	NA	NA	NA
chr1	14073818	14073819	T	C	0	alt	derived	low	NA	NA	NA	NA	NA	NA
chr1	14078587	14078588	C	T	0	alt	derived	low	rs541362064	NA	NA	NA	NA	NA
chr1	14079427	14079428	T	A	0	alt	derived	low	rs114547964	NA	NA	NA	NA	NA
chr1	14085094	14085095	T	C	0.1	alt	derived	interm	rs79105662	KAZN	-840105	NA	NA	NA
chr1	14099885	14099886	T	C	0	alt	derived	low	rs535532774	NA	NA	NA	NA	NA
chr1	14101667	14101668	G	A	0	alt	derived	low	rs117199886	NA	NA	NA	NA	NA
chr1	14107135	14107136	C	G	0	alt	derived	low	rs116238585	NA	NA	MYOG	MYOG_HUMAN.H11MO.0.B	2
chr1	14133162	14133163	A	G	0.1	alt	derived	interm	NA	NA	NA	TYY1	TYY1_HUMAN.H11MO.0.A	5.3
chr1	14213881	14213882	T	A	0.1	alt	derived	interm	NA	NA	NA	NA	NA	NA
chr1	14217117	14217118	C	T	0	alt	derived	low	NA	NA	NA	ZBTB18	MA0698.1	-8.8
chr1	14236788	14236789	G	A	0.4	alt	derived	high	rs79850653	NA	NA	RARA	RARA_HUMAN.H11MO.1.A	-4.6
chr1	14254252	14254253	T	C	0.1	alt	derived	interm	NA	NA	NA	NA	NA	NA
chr1	14277408	14277409	C	T	0.3	alt	derived	high	rs732264	NA	NA	ZN528	ZN528_HUMAN.H11MO.0.C	1.4
chr1	14280655	14280656	C	T	0.2	alt	derived	interm	rs2359897	NA	NA	CEBPB	CEBPB_HUMAN.H11MO.0.A	-7.8
chr1	14285913	14285914	A	G	0	alt	derived	low	NA	NA	NA	INSM1	INSM1_HUMAN.H11MO.0.C	5
chr1	14289441	14289442	A	T	0.2	alt	derived	interm	rs76240860	NA	NA	NA	NA	NA
chr1	14290955	14290956	G	A	0.4	alt	derived	high	rs72639096	NA	NA	NA	NA	NA
chr1	14303394	14303395	A	G	0.3	alt	derived	high	rs75321533	NA	NA	NA	NA	NA
chr1	14306507	14306508	C	T	0.3	alt	derived	high	rs12563104	NA	NA	NA	NA	NA
chr1	14307963	14307964	A	G	0.1	alt	derived	interm	rs998421503	NA	NA	NA	NA	NA
chr1	14309734	14309735	G	T	0.3	alt	derived	high	rs75344633	NA	NA	NA	NA	NA
chr1	14310585	14310586	A	G	0.3	alt	derived	high	rs77278997	NA	NA	NA	NA	NA
chr1	14320299	14320300	A	G	0.3	alt	derived	high	rs75372530	NA	NA	ZN335	ZN335_HUMAN.H11MO.0.A	4
chr1	14339270	14339271	G	A	0.1	alt	derived	interm	rs546046052	NA	NA	NA	NA	NA
chr1	14346704	14346705	C	T	0	alt	derived	low	rs1047329422	NA	NA	KLF5	MA0599.1	9.1
chr1	14364448	14364449	G	C	0.1	alt	derived	interm	rs542567441	NA	NA	NR2C2	MA0504.1	-1.1
chr1	14365259	14365260	C	T	0.1	alt	derived	interm	rs74985480	NA	NA	NA	NA	NA
chr1	14365815	14365816	A	G	0.1	alt	derived	interm	rs922909924	NA	NA	NA	NA	NA
chr1	14370361	14370362	T	G	0.1	alt	derived	interm	rs77227441	NA	NA	NA	NA	NA
chr1	14381124	14381125	C	T	0.1	alt	derived	interm	rs77371139	NA	NA	NA	NA	NA
chr1	14396525	14396526	G	A	0	alt	derived	low	rs535851801	NA	NA	NA	NA	NA
chr1	14412454	14412455	T	C	0.2	alt	derived	interm	rs908899156	NA	NA	NA	NA	NA
chr1	14414467	14414468	T	C	0.1	alt	derived	interm	NA	NA	NA	NA	NA	NA
chr1	14421455	14421456	T	G	0.2	alt	derived	interm	rs117470337	NA	NA	NA	NA	NA
chr1	14440328	14440329	T	C	0	alt	derived	low	NA	NA	NA	NA	NA	NA
chr1	14440368	14440369	C	T	0.1	alt	derived	interm	rs375286476	KAZN	-484831	NA	NA	NA
chr1	14461182	14461183	C	T	0.2	alt	derived	interm	rs147433727	NA	NA	NA	NA	NA
chr1	14467817	14467818	G	A	0.2	alt	derived	interm	rs137889680	NA	NA	ZFX	ZFX_HUMAN.H11MO.1.A	-1.9
chr1	14470756	14470757	C	T	0.1	alt	derived	interm	rs115469070	NA	NA	NA	NA	NA
chr1	14477263	14477264	T	C	0.1	alt	derived	interm	NA	NA	NA	NA	NA	NA
chr1	14477775	14477776	T	C	0.2	alt	derived	interm	rs373442211	NA	NA	NA	NA	NA
chr1	14507587	14507588	A	C	0	alt	derived	low	NA	NA	NA	NA	NA	NA
chr1	14515587	14515588	C	T	0	alt	derived	low	NA	NA	NA	PROX1	MA0794.1	-0.4
chr1	14519622	14519623	C	T	0.3	alt	derived	high	rs150503509	NA	NA	CTCFL	MA1102.1	-4.6
chr1	14520411	14520412	G	A	0	alt	derived	low	rs139665639	NA	NA	NA	NA	NA
chr1	14521869	14521870	A	G	0.1	alt	derived	interm	rs888018298	NA	NA	NA	NA	NA
chr1	14582651	14582652	G	A	0.1	alt	derived	interm	rs978310301	NA	NA	NA	NA	NA
chr1	14589573	14589574	A	T	0.2	alt	derived	interm	rs72644442	NA	NA	NA	NA	NA
chr1	14619340	14619341	T	C	0	alt	derived	low	rs1024019654	NA	NA	NA	NA	NA
chr1	14622490	14622491	G	C	0.2	alt	derived	interm	rs78072614	NA	NA	ESR2	MA0258.1	-7
chr1	14623956	14623957	C	T	0.2	alt	derived	interm	rs76233235	NA	NA	ZNF8	ZNF8_HUMAN.H11MO.0.C	3
chr1	14625964	14625965	C	G	0.2	alt	derived	interm	rs35921178	NA	NA	NA	NA	NA
chr1	14629184	14629185	T	C	0	alt	derived	low	NA	NA	NA	NA	NA	NA
chr1	14639004	14639005	T	C	0.2	alt	derived	interm	rs12039646	NA	NA	NA	NA	NA
chr1	14640250	14640251	A	G	0	alt	derived	low	rs367814036	NA	NA	NA	NA	NA
chr1	14641393	14641394	T	C	0.2	alt	derived	interm	rs76248399	NA	NA	NA	NA	NA
chr1	14644805	14644806	T	C	0.2	alt	derived	interm	rs78740382	NA	NA	NA	NA	NA
chr1	14646276	14646277	T	C	0	alt	derived	low	NA	NA	NA	NA	NA	NA
chr1	14647597	14647598	G	C	0.1	alt	derived	interm	rs953029015	NA	NA	NA	NA	NA
chr1	14652206	14652207	C	G	0.3	alt	derived	high	rs77192355	NA	NA	NA	NA	NA
chr1	14654575	14654576	T	G	0.2	alt	derived	interm	rs78193528	NA	NA	NA	NA	NA
chr1	14657098	14657099	T	A	0.1	alt	derived	interm	NA	NA	NA	NA	NA	NA
chr1	14687498	14687499	G	T	0	alt	derived	low	NA	NA	NA	TEAD2	MA1121.1	-1.1
chr1	14695278	14695279	C	G	0	alt	derived	low	NA	NA	NA	NA	NA	NA
chr1	14695381	14695382	C	T	0.1	alt	derived	interm	rs12737719	NA	NA	NA	NA	NA
chr1	14698898	14698899	C	T	0.3	alt	derived	high	rs76153281	NA	NA	NA	NA	NA
chr1	14701237	14701238	G	A	0.1	alt	derived	interm	rs71629879	NA	NA	ZFX	ZFX_HUMAN.H11MO.1.A	0.6
chr1	14705231	14705232	G	C	0.1	alt	derived	interm	NA	NA	NA	NA	NA	NA
chr1	14705263	14705264	A	G	0.1	alt	derived	interm	rs369672810	NA	NA	NA	NA	NA
chr1	14718615	14718616	G	A	0.4	alt	derived	high	rs76832792	NA	NA	NA	NA	NA
chr1	14720152	14720153	T	A	0.1	alt	derived	interm	NA	NA	NA	ANDR	ANDR_HUMAN.H11MO.0.A	-2.5
chr1	14730800	14730801	G	A	0.3	alt	derived	high	rs78025940	NA	NA	NA	NA	NA
chr1	14758342	14758343	A	G	0.2	alt	derived	interm	rs78822733	NA	NA	NA	NA	NA
chr1	14772351	14772352	C	A	0	alt	derived	low	rs969934822	NA	NA	E2F6	MA0471.1	-9.7
chr1	14773325	14773326	G	C	0.2	alt	derived	interm	rs60936775	NA	NA	KLF15	KLF15_HUMAN.H11MO.0.A	2.1
chr1	14774659	14774660	A	G	0	alt	derived	low	NA	NA	NA	NA	NA	NA
chr1	14781197	14781198	T	C	0	alt	derived	low	NA	NA	NA	NA	NA	NA
chr1	14790504	14790505	A	T	0.2	alt	derived	interm	rs4661288	NA	NA	NA	NA	NA
chr1	14850119	14850120	T	C	0.1	alt	derived	interm	rs377038580	NA	NA	ZNF263	MA0528.1	3.8
chr1	14874893	14874894	C	T	0	alt	derived	low	rs12035267	NA	NA	ZN121	ZN121_HUMAN.H11MO.0.C	-4.1
chr1	14880451	14880452	C	T	0.1	alt	derived	interm	NA	NA	NA	ATF2	ATF2_HUMAN.H11MO.1.B	8.1
chr1	14883477	14883478	C	A	0.1	alt	derived	interm	rs1040251973	NA	NA	NA	NA	NA
chr1	14906841	14906842	C	T	0.4	alt	derived	high	rs149603169	NA	NA	NA	NA	NA
chr1	14918415	14918416	G	C	0	alt	derived	low	rs142946943	NA	NA	EVI1	EVI1_HUMAN.H11MO.0.B	2.9
chr1	14921264	14921265	A	T	0.1	alt	derived	interm	NA	NA	NA	NA	NA	NA
chr1	14928626	14928627	G	A	0	alt	derived	low	rs117462187	NA	NA	NA	NA	NA
chr1	14930789	14930790	C	T	0	alt	derived	low	rs770912165	NA	NA	THAP1	THAP1_HUMAN.H11MO.0.C	-3.7
chr1	14935440	14935441	A	G	0.1	alt	derived	interm	NA	NA	NA	NA	NA	NA
chr1	14942809	14942810	G	A	0.1	alt	derived	interm	rs113263690	NA	NA	ZNF76	ZNF76_HUMAN.H11MO.0.C	1.3
chr1	14942850	14942851	T	C	0.3	alt	derived	high	rs376237760	NA	NA	ZN768	ZN768_HUMAN.H11MO.0.C	3.9
chr1	14943356	14943357	C	T	0	alt	derived	low	NA	NA	NA	ANDR	ANDR_HUMAN.H11MO.0.A	3.7
chr1	14943664	14943665	T	C	0.1	alt	derived	interm	NA	NA	NA	NA	NA	NA
chr1	14949057	14949058	G	A	0.3	alt	derived	high	rs368212955	NA	NA	EGR2	EGR2_HUMAN.H11MO.1.A	-2.7
chr1	14952503	14952504	A	G	0	alt	derived	low	rs111893045	NA	NA	NA	NA	NA
chr1	14985576	14985577	A	C	0	alt	derived	low	rs183041271	NA	NA	NA	NA	NA
chr1	14988737	14988738	G	A	0	alt	derived	low	rs145249883	NA	NA	NA	NA	NA
chr1	14990442	14990443	C	T	0	alt	derived	low	NA	NA	NA	NA	NA	NA
chr1	14998118	14998119	G	A	0	alt	derived	low	rs1000390749	NA	NA	TFAP2C(var.3)	MA0815.1	-1.2
chr1	14999461	14999462	A	C	0.2	alt	derived	interm	rs930978315	TMEM51	-479566	CLOCK	CLOCK_HUMAN.H11MO.0.C	1.7
chr1	14999467	14999468	C	T	0	alt	derived	low	rs934601021	NA	NA	HEY2	MA0649.1	-7.8
chr1	15000093	15000094	G	A	0.1	alt	derived	interm	rs189008330	NA	NA	NA	NA	NA
chr1	15004067	15004068	G	A	0	alt	derived	low	NA	NA	NA	NA	NA	NA
chr1	15007862	15007863	T	G	0.2	alt	derived	interm	rs373627377	NA	NA	FOXM1	FOXM1_HUMAN.H11MO.0.A	3.1
chr1	15011002	15011003	A	G	0.1	alt	derived	interm	NA	NA	NA	NA	NA	NA
chr1	15015224	15015225	C	T	0.1	alt	derived	interm	NA	NA	NA	NA	NA	NA
chr1	15018351	15018352	G	T	0.2	alt	derived	interm	rs370551768	NA	NA	ZNF263	MA0528.1	9.4
chr1	15039409	15039410	G	A	0.1	alt	derived	interm	rs540371570	NA	NA	NA	NA	NA
chr1	15040765	15040766	A	G	0	alt	derived	low	rs909784898	NA	NA	NA	NA	NA
chr1	15061292	15061293	T	C	0	alt	derived	low	NA	NA	NA	NA	NA	NA
chr1	15072535	15072536	T	C	0	alt	derived	low	rs923673410	NA	NA	CEBPB	MA0466.1	-12
chr1	15105604	15105605	T	A	0	alt	derived	low	NA	NA	NA	PRDM1	MA0508.1	-9.8
chr1	15107534	15107535	C	G	0	alt	derived	low	rs149869832	NA	NA	NA	NA	NA
chr1	15123283	15123284	A	C	0	alt	derived	low	NA	NA	NA	NA	NA	NA
chr1	15123858	15123859	A	C	0.1	alt	derived	interm	rs113005862	NA	NA	ZN770	ZN770_HUMAN.H11MO.0.C	6.3
chr1	15128233	15128234	G	A	0	alt	derived	low	NA	NA	NA	NA	NA	NA
chr1	15189312	15189313	A	G	0.1	alt	derived	interm	NA	NA	NA	NA	NA	NA
chr1	15193617	15193618	A	G	0.1	alt	derived	interm	rs886412153	NA	NA	ZN322	ZN322_HUMAN.H11MO.0.B	4.2
chr1	15205777	15205778	T	G	0	alt	derived	low	rs12119933	NA	NA	NA	NA	NA
chr1	15210344	15210345	C	T	0.2	alt	derived	interm	rs370932927	NA	NA	NA	NA	NA
chr1	15214729	15214730	G	T	0.3	alt	derived	high	rs367718029	NA	NA	ZN770	ZN770_HUMAN.H11MO.1.C	-5.8
chr1	15217706	15217707	A	G	0	alt	derived	low	rs140162112	NA	NA	SIX1	SIX1_HUMAN.H11MO.0.A	-3
chr1	15262937	15262938	G	A	0.1	alt	derived	interm	rs940280277	NA	NA	NA	NA	NA
chr1	15277006	15277007	A	G	0	alt	derived	low	NA	NA	NA	NA	NA	NA
chr1	15287168	15287169	C	T	0.2	alt	derived	interm	rs41301991	NA	NA	COT1	COT1_HUMAN.H11MO.0.C	-4.3
chr1	15302850	15302851	C	T	0	alt	derived	low	rs141260168	NA	NA	ZN121	ZN121_HUMAN.H11MO.0.C	-4.1
chr1	15320596	15320597	G	C	0.2	alt	derived	interm	rs929943556	NA	NA	HIF1A	HIF1A_HUMAN.H11MO.0.C	6
chr1	15326459	15326460	C	T	0.1	alt	derived	interm	rs961525136	KAZN	401260	SP2	MA0516.1	-9.2
chr1	15328655	15328656	C	T	0	alt	derived	low	rs961379983	NA	NA	SMAD2::SMAD3::SMAD4	MA0513.1	3.3
chr1	15329429	15329430	G	A	0	alt	derived	low	NA	NA	NA	TYY1	TYY1_HUMAN.H11MO.0.A	-3.5
chr1	15333698	15333699	C	T	0.1	alt	derived	interm	rs371879887	NA	NA	NA	NA	NA
chr1	15338615	15338616	G	A	0.1	alt	derived	interm	rs372646140	KAZN	413416	NA	NA	NA
chr1	15373590	15373591	G	A	0.1	alt	derived	interm	rs375199976	NA	NA	NA	NA	NA
chr1	15390461	15390462	C	T	0	alt	derived	low	rs139571292	NA	NA	SP3	SP3_HUMAN.H11MO.0.B	-5.1
chr1	15429146	15429147	C	T	0	alt	derived	low	rs923905278	NA	NA	GLI3	GLI3_HUMAN.H11MO.0.B	-4.4
chr1	15444055	15444056	G	C	0.1	alt	derived	interm	rs982681987	NA	NA	ZN436	ZN436_HUMAN.H11MO.0.C	7.4
chr1	15447444	15447445	C	T	0.4	alt	derived	high	rs41269425	NA	NA	NA	NA	NA
chr1	15450897	15450898	C	A	0	alt	derived	low	NA	NA	NA	NA	NA	NA
chr1	15455408	15455409	A	C	0	alt	derived	low	NA	NA	NA	NA	NA	NA
chr1	15460142	15460143	C	T	0	alt	derived	low	NA	NA	NA	SRBP2	SRBP2_HUMAN.H11MO.0.B	-3.3
chr1	15465658	15465659	C	T	0.1	alt	derived	interm	rs1048156251	NA	NA	NA	NA	NA
chr1	15487554	15487555	A	G	0	alt	derived	low	NA	NA	NA	ZN436	ZN436_HUMAN.H11MO.0.C	4.1
chr1	15488172	15488173	C	T	0	alt	derived	low	rs1040386892	NA	NA	NR1D1	NR1D1_HUMAN.H11MO.0.B	-0.8
chr1	15488289	15488290	G	A	0	alt	derived	low	NA	NA	NA	YY2	MA0748.1	6.6
chr1	15509995	15509996	G	A	0	alt	derived	low	rs960576671	NA	NA	NA	NA	NA
chr1	15532459	15532460	C	T	0	alt	derived	low	NA	NA	NA	NA	NA	NA
chr1	15577930	15577931	C	T	0.1	alt	derived	interm	rs117066930	NA	NA	THA11	THA11_HUMAN.H11MO.0.B	-3.1
chr1	15579503	15579504	C	T	0.2	alt	derived	interm	rs945018295	EFHD2	-156887	NA	NA	NA
chr1	15585842	15585843	A	T	0	alt	derived	low	NA	NA	NA	NA	NA	NA
chr1	15587822	15587823	C	T	0.1	alt	derived	interm	rs762352106	EFHD2	-148568	ZN322	ZN322_HUMAN.H11MO.0.B	1
chr1	15588183	15588184	T	C	0.2	alt	derived	interm	rs377240977	EFHD2	-148207	COT1	COT1_HUMAN.H11MO.1.C	5.4
chr1	15589378	15589379	A	G	0.1	alt	derived	interm	rs372662573	EFHD2	-147012	NA	NA	NA
chr1	15593720	15593721	T	C	0.2	alt	derived	interm	rs116531834	NA	NA	PRDM6	PRDM6_HUMAN.H11MO.0.C	1.1
chr1	15611375	15611376	A	G	0.2	alt	derived	interm	rs374008567	NA	NA	NA	NA	NA
chr1	15622899	15622900	G	A	0.2	alt	derived	interm	rs113318149	NA	NA	ZBTB7A	MA0750.1	6.6
chr1	15627033	15627034	G	A	0.1	alt	derived	interm	rs949927559	NA	NA	NA	NA	NA
chr1	15628399	15628400	T	G	0.2	alt	derived	interm	rs367954687	NA	NA	P73	P73_HUMAN.H11MO.1.A	-4.6
chr1	15631649	15631650	G	A	0.2	alt	derived	interm	rs17377023	NA	NA	NA	NA	NA
chr1	15634521	15634522	C	T	0	alt	derived	low	rs528764532	NA	NA	NA	NA	NA
chr1	15636427	15636428	C	T	0.2	alt	derived	interm	rs182564601	NA	NA	KLF9	MA1107.1	1.9
chr1	15638810	15638811	A	G	0	alt	derived	low	rs368885989	NA	NA	NA	NA	NA
chr1	15647468	15647469	A	G	0.2	alt	derived	interm	rs193254233	NA	NA	RFX5	MA0510.1	10.1
chr1	15670656	15670657	A	G	0.3	alt	derived	high	rs146658454	TMEM51	191629	TFAP2A	MA0003.1	7
chr1	15671373	15671374	C	G	0.1	alt	derived	interm	NA	TMEM51	192346	NR1D1	NR1D1_HUMAN.H11MO.0.B	-0.4
chr1	15685628	15685629	G	A	0.2	alt	derived	interm	rs901000712	NA	NA	INSM1	MA0155.1	-5
chr1	15731258	15731259	A	T	0.2	alt	derived	interm	rs368466820	TMEM51	252231	ZN770	ZN770_HUMAN.H11MO.0.C	2.7
chr1	15748975	15748976	C	A	0.1	alt	derived	interm	NA	CTRC	-15959	SP1	MA0079.3	-10.9
chr1	15749647	15749648	C	T	0.1	alt	derived	interm	rs982747109	CTRC	-15287	PLAG1	MA0163.1	-4.2
chr1	15751380	15751381	C	G	0.1	alt	derived	interm	rs1031086143	EFHD2	14990	CREB3	MA0638.1	7.4
chr1	15753398	15753399	T	G	0.4	alt	derived	high	rs3765370	EFHD2	17008	ZSC22	ZSC22_HUMAN.H11MO.0.C	5.1
chr1	15757702	15757703	C	G	0.2	alt	derived	interm	rs370338469	EFHD2	21312	ZN322	ZN322_HUMAN.H11MO.0.B	3
chr1	15769925	15769926	C	T	0.1	alt	derived	interm	NA	NA	NA	SOX21	MA0866.1	6.4
chr1	15772057	15772058	G	T	0.2	alt	derived	interm	rs10927786	CELA2A	-11166	GLIS2	MA0736.1	-5.6
chr1	16076425	16076426	C	T	0.2	alt	derived	interm	rs115835356	NA	NA	MAFF	MAFF_HUMAN.H11MO.1.B	-4.3
chr1	16077446	16077447	T	C	0	alt	derived	low	NA	NA	NA	NA	NA	NA
chr1	16082976	16082977	C	T	0.1	alt	derived	interm	rs35609485	TMEM82	14060	NA	NA	NA
chr1	16109598	16109599	G	T	0.2	alt	derived	interm	rs373265770	NA	NA	NA	NA	NA
chr1	16112326	16112327	G	A	0.2	alt	derived	interm	rs41268339	NA	NA	ZN586	ZN586_HUMAN.H11MO.0.C	-4.3
chr1	16131965	16131966	C	T	0	alt	derived	low	rs186386771	NA	NA	PAX5	PAX5_HUMAN.H11MO.0.A	-1.4
chr1	16165884	16165885	T	C	0	alt	derived	low	rs191230621	NA	NA	ZN121	ZN121_HUMAN.H11MO.0.C	4.1
chr1	16168256	16168257	G	A	0.1	alt	derived	interm	rs370946587	NA	NA	NA	NA	NA
chr1	16183188	16183189	G	A	0	alt	derived	low	rs189882285	NA	NA	NA	NA	NA
chr1	16200520	16200521	A	T	0	alt	derived	low	NA	NA	NA	NA	NA	NA
chr1	16202042	16202043	A	T	0.1	alt	derived	interm	rs371336609	NA	NA	RUNX2	RUNX2_HUMAN.H11MO.0.A	2.6
chr1	16228998	16228999	G	A	0	alt	derived	low	NA	NA	NA	NA	NA	NA
chr1	16236089	16236090	C	T	0	alt	derived	low	NA	NA	NA	NA	NA	NA
chr1	16277677	16277678	A	G	0.1	alt	derived	interm	NA	SPEN	103319	NA	NA	NA
chr1	16294955	16294956	C	A	0	alt	derived	low	NA	NA	NA	PAX5	PAX5_HUMAN.H11MO.0.A	2.7
chr1	16305587	16305588	A	G	0	alt	derived	low	NA	NA	NA	NA	NA	NA
chr1	16308412	16308413	A	G	0.2	alt	derived	interm	rs2024758	NA	NA	NA	NA	NA
chr1	16314371	16314372	C	T	0	alt	derived	low	rs1005666943	NA	NA	SP1	SP1_HUMAN.H11MO.0.A	-4.9
chr1	16315753	16315754	G	T	0.1	alt	derived	interm	NA	NA	NA	KLF16	MA0741.1	-5.7
chr1	16321159	16321160	G	A	0	alt	derived	low	NA	NA	NA	NA	NA	NA
chr1	16330830	16330831	G	A	0	alt	derived	low	rs773988482	NA	NA	NA	NA	NA
chr1	16391903	16391904	G	A	0.2	alt	derived	interm	rs374109322	NA	NA	MAZ	MAZ_HUMAN.H11MO.0.A	-1
chr1	16396256	16396257	A	G	0.2	alt	derived	interm	rs373555273	CLCNKB	25985	NEUROD2	MA0668.1	9.3
chr1	16405801	16405802	G	A	0.2	alt	derived	interm	rs892917542	EPHA2	76780	T	MA0009.2	0.6
chr1	16412146	16412147	G	A	0.2	alt	derived	interm	NA	EPHA2	70435	RARA	RARA_HUMAN.H11MO.0.A	-1.3
chr1	16433819	16433820	C	T	0.2	alt	derived	interm	rs372359737	NA	NA	NA	NA	NA
chr1	16434745	16434746	C	G	0.2	alt	derived	interm	rs376682984	NA	NA	NA	NA	NA
chr1	16438942	16438943	G	T	0.2	alt	derived	interm	rs373470668	NA	NA	NA	NA	NA
chr1	16440736	16440737	G	A	0.2	alt	derived	interm	rs377269823	NA	NA	PAX5	PAX5_HUMAN.H11MO.0.A	-1.4
chr1	16474616	16474617	C	T	0.3	alt	derived	high	rs370461258	NA	NA	Z324A	Z324A_HUMAN.H11MO.0.C	-3
chr1	16481458	16481459	C	A	0	alt	derived	low	NA	NA	NA	ZNF263	MA0528.1	-11.1
chr1	16503222	16503223	G	A	0	alt	derived	low	rs571925769	NA	NA	SP3	SP3_HUMAN.H11MO.0.B	-2.1
chr1	16504127	16504128	G	A	0.2	alt	derived	interm	rs981856707	ARHGEF19	34976	NA	NA	NA
chr1	16514898	16514899	C	T	0.1	alt	derived	interm	rs61771381	NA	NA	ZN281	ZN281_HUMAN.H11MO.0.A	-4.9
chr1	16523088	16523089	T	G	0	alt	derived	low	NA	NA	NA	MAFF	MAFF_HUMAN.H11MO.0.B	-1.6
chr1	16539985	16539986	A	T	0	alt	derived	low	NA	NA	NA	SMAD2::SMAD3::SMAD4	MA0513.1	-1.1
chr1	16543556	16543557	C	T	0.1	alt	derived	interm	rs376077550	C1orf134	12481	NA	NA	NA
chr1	16552624	16552625	G	C	0	alt	derived	low	rs61769784	NA	NA	ZNF263	MA0528.1	-10.9
chr1	16556289	16556290	C	T	0	alt	derived	low	rs61769787	NA	NA	ZN331	ZN331_HUMAN.H11MO.0.C	1.8
chr1	16561279	16561280	G	A	0.2	alt	derived	interm	rs376906200	NA	NA	TEAD1	TEAD1_HUMAN.H11MO.0.A	4.3
chr1	16731756	16731757	G	T	0.1	alt	derived	interm	rs61769437	NA	NA	ZN770	ZN770_HUMAN.H11MO.1.C	-4.6
chr1	16754835	16754836	G	A	0.1	alt	derived	interm	rs78233310	NA	NA	NA	NA	NA
chr1	16756819	16756820	T	G	0.1	alt	derived	interm	rs181602126	NA	NA	OSR2	OSR2_HUMAN.H11MO.0.C	-5.3
chr1	16760636	16760637	G	A	0	alt	derived	low	rs375598038	NA	NA	NA	NA	NA
chr1	16768762	16768763	C	T	0	alt	derived	low	rs1034068775	NA	NA	MTF1	MTF1_HUMAN.H11MO.0.C	4.5
chr1	16770835	16770836	G	T	0.1	alt	derived	interm	rs116542296	NBPF1	169146	NA	NA	NA
chr1	16771558	16771559	A	G	0.1	alt	derived	interm	rs140544776	NBPF1	168423	SP2	SP2_HUMAN.H11MO.0.A	2.6
chr1	16773771	16773772	G	A	0.1	alt	derived	interm	rs114858814	NBPF1	166210	NA	NA	NA
chr1	16776476	16776477	G	T	0.1	alt	derived	interm	NA	NBPF1	163505	FOXJ3	FOXJ3_HUMAN.H11MO.0.A	6.8
chr1	17282359	17282360	G	A	0	alt	derived	low	rs369098682	NA	NA	ZN331	ZN331_HUMAN.H11MO.0.C	0.5
chr1	17321597	17321598	G	T	0	alt	derived	low	rs942561471	NA	NA	KLF13	MA0657.1	-6.2
chr1	17329586	17329587	G	A	0	alt	derived	low	NA	NA	NA	NA	NA	NA
chr1	17373574	17373575	A	C	0.1	alt	derived	interm	rs374352053	NA	NA	TCF4	MA0830.1	-11.1
chr1	17374314	17374315	C	A	0	alt	derived	low	NA	NA	NA	P63	P63_HUMAN.H11MO.0.A	-8
chr1	17381466	17381467	T	G	0.1	alt	derived	interm	NA	NA	NA	NA	NA	NA
chr1	17397773	17397774	G	A	0	alt	derived	low	NA	NA	NA	ZN563	ZN563_HUMAN.H11MO.1.C	-3.4
chr1	17398516	17398517	C	A	0	alt	derived	low	rs1007732970	NA	NA	NA	NA	NA
chr1	17471696	17471697	A	G	0	alt	derived	low	NA	NA	NA	NA	NA	NA
chr1	17473056	17473057	C	G	0.3	alt	derived	high	rs985711665	NA	NA	NA	NA	NA
chr1	17528412	17528413	C	T	0.1	alt	derived	interm	rs113620797	PADI2	-82483	NR1I3	NR1I3_HUMAN.H11MO.0.C	4.3
chr1	17538746	17538747	G	A	0	alt	derived	low	rs564079948	NA	NA	ATOH1	ATOH1_HUMAN.H11MO.0.B	7.2
chr1	17540297	17540298	C	T	0.1	alt	derived	interm	rs78353790	PADI3	-35295	CTCFL	MA1102.1	-5.6
chr1	17552229	17552230	C	T	0.2	alt	derived	interm	rs372855521	NA	NA	NA	NA	NA
chr1	17555222	17555223	A	T	0.1	alt	derived	interm	rs374282649	NA	NA	ZN449	ZN449_HUMAN.H11MO.0.C	2.8
chr1	17562948	17562949	T	C	0.2	alt	derived	interm	NA	NA	NA	NA	NA	NA
chr1	17599145	17599146	G	A	0	alt	derived	low	NA	NA	NA	TFE2	TFE2_HUMAN.H11MO.0.A	-4.2
chr1	17606114	17606115	T	C	0.1	alt	derived	interm	rs867952915	PADI3	30522	NA	NA	NA
chr1	17612247	17612248	G	A	0.1	alt	derived	interm	rs543260318	PADI3	36655	NA	NA	NA
chr1	17709018	17709019	G	A	0.4	alt	derived	high	rs368033863	NA	NA	OSR2	OSR2_HUMAN.H11MO.0.C	2.2
chr1	17724236	17724237	C	T	0.1	alt	derived	interm	rs79601957	NA	NA	ZKSC1	ZKSC1_HUMAN.H11MO.0.B	-2.9
chr1	17743781	17743782	A	G	0.2	alt	derived	interm	NA	NA	NA	NA	NA	NA
chr1	17745949	17745950	T	G	0.1	alt	derived	interm	rs371917714	NA	NA	NA	NA	NA
chr1	17750083	17750084	G	A	0.1	alt	derived	interm	rs1052948261	NA	NA	NA	NA	NA
chr1	17761584	17761585	G	A	0	alt	derived	low	rs1042824907	NA	NA	ZN121	ZN121_HUMAN.H11MO.0.C	-4.1
chr1	17762307	17762308	G	A	0.1	alt	derived	interm	rs535492957	PADI4	127616	SMAD3	SMAD3_HUMAN.H11MO.0.B	1.9
chr1	17768763	17768764	C	T	0.3	alt	derived	high	rs374165397	NA	NA	NA	NA	NA
chr1	17773991	17773992	A	G	0	alt	derived	low	rs186714167	NA	NA	ZFP28	ZFP28_HUMAN.H11MO.0.C	-1.6
chr1	17787253	17787254	G	T	0.1	alt	derived	interm	rs967705879	NA	NA	KLF5	MA0599.1	-11.2
chr1	17789937	17789938	T	C	0	alt	derived	low	rs369523803	NA	NA	NA	NA	NA
chr1	17795604	17795605	C	T	0.5	alt	derived	high	rs114062290	NA	NA	ZFX	ZFX_HUMAN.H11MO.1.A	-2.3
chr1	17812511	17812512	C	T	0	alt	derived	low	NA	NA	NA	AHR	AHR_HUMAN.H11MO.0.B	-4.6
chr1	17829100	17829101	T	C	0.1	alt	derived	interm	rs375268760	RCC2	-62881	TBP	TBP_HUMAN.H11MO.0.A	3.6
chr1	17847556	17847557	C	T	0.1	alt	derived	interm	NA	NA	NA	ZFP42	ZFP42_HUMAN.H11MO.0.A	-4.4
chr1	17857556	17857557	A	G	0	alt	derived	low	NA	NA	NA	NA	NA	NA
chr1	17857677	17857678	G	C	0.1	alt	derived	interm	rs1000093850	NA	NA	KLF15	KLF15_HUMAN.H11MO.0.A	-4.1
chr1	17867357	17867358	G	A	0	alt	derived	low	rs76843002	NA	NA	ZNF263	MA0528.1	1.2
chr1	17870038	17870039	A	G	0.1	alt	derived	interm	rs886512915	NA	NA	SOX17	SOX17_HUMAN.H11MO.0.C	-4.9
chr1	17890594	17890595	G	A	0	alt	derived	low	NA	NA	NA	E2F4	MA0470.1	-9.3
chr1	17895213	17895214	G	A	0.1	alt	derived	interm	rs770598405	NA	NA	NA	NA	NA
chr1	17896945	17896946	A	G	0.6	alt	derived	high	rs72648415	ACTL8	-184862	TFAP2A(var.2)	MA0810.1	1.5
chr1	17902600	17902601	C	T	0.1	alt	derived	interm	rs1048178717	NA	NA	NA	NA	NA
chr1	17903925	17903926	C	T	0.1	alt	derived	interm	rs933944227	NA	NA	NA	NA	NA
chr1	17915190	17915191	A	G	0.1	alt	derived	interm	rs373300588	ACTL8	-166617	E2F4	MA0470.1	9.3
chr1	17918492	17918493	G	A	0	alt	derived	low	NA	NA	NA	ESR1	MA0112.2	-3.5
chr1	17924313	17924314	C	T	0.1	alt	derived	interm	NA	NA	NA	SP1	SP1_HUMAN.H11MO.0.A	-1.4
chr1	17928528	17928529	T	G	0	alt	derived	low	rs41268759	NA	NA	NA	NA	NA
chr1	17946807	17946808	G	A	0	alt	derived	low	rs142264764	NA	NA	NA	NA	NA
chr1	17946915	17946916	A	G	0	alt	derived	low	rs188837337	NA	NA	HEN1	HEN1_HUMAN.H11MO.0.C	5
chr1	17951586	17951587	C	G	0.3	alt	derived	high	rs1001020015	ACTL8	-130221	NA	NA	NA
chr1	17952684	17952685	A	T	0.3	alt	derived	high	rs995032805	NA	NA	RXRA	RXRA_HUMAN.H11MO.0.A	1.5
chr1	17955015	17955016	C	T	0	alt	derived	low	rs765335018	NA	NA	ZN768	ZN768_HUMAN.H11MO.0.C	3.3
chr1	17965498	17965499	A	G	0.1	alt	derived	interm	rs913195177	ACTL8	-116309	ZN582	ZN582_HUMAN.H11MO.0.C	3.2
chr1	17973269	17973270	C	T	0.1	alt	derived	interm	rs1033096133	NA	NA	ZN335	ZN335_HUMAN.H11MO.0.A	-0.8
chr1	17978932	17978933	G	A	0.3	alt	derived	high	rs368814147	NA	NA	GLI2	MA0734.1	-6.3
chr1	17979211	17979212	C	T	0.3	alt	derived	high	rs78103365	NA	NA	ZN586	ZN586_HUMAN.H11MO.0.C	3
chr1	17980254	17980255	C	T	0	alt	derived	low	NA	NA	NA	NA	NA	NA
chr1	17982111	17982112	T	C	0.3	alt	derived	high	rs112991053	NA	NA	NA	NA	NA
chr1	17986657	17986658	G	T	0.3	alt	derived	high	rs149074217	NA	NA	NA	NA	NA
chr1	17987815	17987816	C	T	0	alt	derived	low	NA	NA	NA	ZN770	ZN770_HUMAN.H11MO.0.C	-2.6
chr1	17988859	17988860	G	A	0.3	alt	derived	high	rs75022528	NA	NA	ZSC31	ZSC31_HUMAN.H11MO.0.C	1.1
chr1	17989031	17989032	G	C	0	alt	derived	low	rs77905785	NA	NA	NFKB1	MA0105.2	-4.3
chr1	18004102	18004103	G	C	0	alt	derived	low	rs192975442	NA	NA	E2F6	MA0471.1	9
chr1	18016918	18016919	A	G	0.3	alt	derived	high	rs111446781	NA	NA	REST	MA0138.2	-2.4
chr1	18021188	18021189	C	T	0	alt	derived	low	rs12568540	NA	NA	ZBT17	ZBT17_HUMAN.H11MO.0.A	-3.2
chr1	18023125	18023126	C	T	0	alt	derived	low	rs897329541	NA	NA	CTCFL	CTCFL_HUMAN.H11MO.0.A	-5
chr1	18024198	18024199	G	A	0.3	alt	derived	high	rs372351122	ARHGEF10L	157869	CLOCK	CLOCK_HUMAN.H11MO.0.C	-2.7
chr1	18025325	18025326	G	A	0	alt	derived	low	rs79565935	NA	NA	PAX9	MA0781.1	3.4
chr1	18026088	18026089	G	A	0	alt	derived	low	rs939748556	NA	NA	NA	NA	NA
chr1	18044196	18044197	C	T	0.3	alt	derived	high	rs940932648	NA	NA	MAX::MYC	MA0059.1	4
chr1	18051973	18051974	G	A	0	alt	derived	low	rs75808761	NA	NA	EBF1	MA0154.2	10.9
chr1	18062076	18062077	T	C	0	alt	derived	low	rs114454142	NA	NA	ZN281	ZN281_HUMAN.H11MO.0.A	4.7
chr1	18091978	18091979	A	G	0.1	alt	derived	interm	rs911852090	NA	NA	NA	NA	NA
chr1	18096953	18096954	C	G	0	alt	derived	low	NA	NA	NA	NA	NA	NA
chr1	18097648	18097649	A	G	0	alt	derived	low	rs78746655	NA	NA	NA	NA	NA
chr1	18103409	18103410	C	T	0.1	alt	derived	interm	rs200912613	NA	NA	TBX3	TBX3_HUMAN.H11MO.0.C	-2.9
chr1	18109636	18109637	A	G	0.1	alt	derived	interm	rs374306061	NA	NA	NA	NA	NA
chr1	18111276	18111277	G	A	0.1	alt	derived	interm	rs79841694	NA	NA	NA	NA	NA
chr1	18115154	18115155	G	A	0.1	alt	derived	interm	NA	NA	NA	KLF5	MA0599.1	-11.3
chr1	18130380	18130381	C	T	0	alt	derived	low	NA	NA	NA	NA	NA	NA
chr1	18163478	18163479	A	G	0.1	alt	derived	interm	rs937086023	NA	NA	POU2F2	MA0507.1	2.9
chr1	18168643	18168644	C	G	0.1	alt	derived	interm	rs943320281	NA	NA	ZN341	ZN341_HUMAN.H11MO.0.C	-3.5
chr1	18172179	18172180	G	A	0.1	alt	derived	interm	rs74724865	NA	NA	ZN341	ZN341_HUMAN.H11MO.0.C	-2.5
chr1	18177525	18177526	G	T	0.2	alt	derived	interm	rs372004746	NA	NA	REST	REST_HUMAN.H11MO.0.A	-4.8
chr1	18183762	18183763	G	A	0.1	alt	derived	interm	rs142294224	NA	NA	ERR1	ERR1_HUMAN.H11MO.0.A	-0.9
chr1	18209526	18209527	A	G	0.1	alt	derived	interm	rs928707810	NA	NA	PROX1	MA0794.1	4.9
chr1	18211813	18211814	T	G	0.1	alt	derived	interm	NA	NA	NA	PATZ1	PATZ1_HUMAN.H11MO.0.C	2.6
chr1	18214259	18214260	G	A	0.1	alt	derived	interm	rs373554919	NA	NA	NFKB1	MA0105.3	1.2
chr1	18214394	18214395	G	A	0.1	alt	derived	interm	NA	NA	NA	NA	NA	NA
chr1	18215998	18215999	G	A	0.1	alt	derived	interm	NA	NA	NA	NR1D1	NR1D1_HUMAN.H11MO.0.B	3.3
chr1	18218026	18218027	G	A	0.1	alt	derived	interm	NA	NA	NA	EGR2	EGR2_HUMAN.H11MO.1.A	-5.1
chr1	18259618	18259619	T	C	0	alt	derived	low	NA	NA	NA	NA	NA	NA
chr1	18260367	18260368	C	G	0	alt	derived	low	rs374063634	NA	NA	COT2	COT2_HUMAN.H11MO.1.A	-1.6
chr1	18264417	18264418	C	T	0	alt	derived	low	rs755325214	NA	NA	NA	NA	NA
chr1	18275561	18275562	T	C	0	alt	derived	low	rs373361113	NA	NA	COE1	COE1_HUMAN.H11MO.0.A	-0.5
chr1	18276710	18276711	G	A	0	alt	derived	low	rs182744143	NA	NA	REST	REST_HUMAN.H11MO.0.A	3.2
chr1	18280422	18280423	G	A	0	alt	derived	low	NA	NA	NA	NA	NA	NA
chr1	18282079	18282080	G	A	0	alt	derived	low	rs140737034	NA	NA	NA	NA	NA
chr1	18282785	18282786	T	A	0	alt	derived	low	rs79512914	NA	NA	ESR1	MA0112.2	1.9
chr1	18376700	18376701	C	T	0.1	alt	derived	interm	rs78116314	NA	NA	NA	NA	NA
chr1	18378614	18378615	C	G	0.1	alt	derived	interm	rs375140396	NA	NA	NA	NA	NA
chr1	18379570	18379571	G	C	0	alt	derived	low	rs78464912	NA	NA	NA	NA	NA
chr1	18383885	18383886	A	T	0.1	alt	derived	interm	rs373694214	NA	NA	NA	NA	NA
chr1	18384815	18384816	G	A	0.1	alt	derived	interm	rs375327773	NA	NA	BACH1	BACH1_HUMAN.H11MO.0.A	-4.9
chr1	18397112	18397113	T	C	0.1	alt	derived	interm	rs375892230	ACTL8	315305	NA	NA	NA
chr1	18403923	18403924	C	T	0.1	alt	derived	interm	rs368199393	NA	NA	NA	NA	NA
chr1	18406625	18406626	G	A	0	alt	derived	low	rs75006858	NA	NA	E2F4	E2F4_HUMAN.H11MO.0.A	-4.6
chr1	18407217	18407218	G	A	0	alt	derived	low	rs77161702	NA	NA	THAP1	THAP1_HUMAN.H11MO.0.C	-2
chr1	18407299	18407300	A	G	0.1	alt	derived	interm	rs957097181	NA	NA	NA	NA	NA
chr1	18418703	18418704	A	C	0.1	alt	derived	interm	rs146000522	NA	NA	NFE2	MA0841.1	-7.2
chr1	18422350	18422351	G	A	0.1	alt	derived	interm	rs370963011	NA	NA	ASCL1	ASCL1_HUMAN.H11MO.0.A	-1.4
chr1	18428722	18428723	A	G	0	alt	derived	low	rs71643486	NA	NA	NA	NA	NA
chr1	18456632	18456633	T	C	0	alt	derived	low	NA	NA	NA	ZSC31	ZSC31_HUMAN.H11MO.0.C	2.5
chr1	18464298	18464299	C	T	0.1	alt	derived	interm	rs11583067	NA	NA	ZKSC1	ZKSC1_HUMAN.H11MO.0.B	1.3
chr1	18478601	18478602	C	A	0	alt	derived	low	NA	NA	NA	NA	NA	NA
chr1	18479122	18479123	C	T	0.1	alt	derived	interm	rs923595931	NA	NA	NA	NA	NA
chr1	18483062	18483063	A	G	0.1	alt	derived	interm	rs761811004	NA	NA	NA	NA	NA
chr1	18491049	18491050	G	A	0.1	alt	derived	interm	rs375268871	NA	NA	MAFB	MAFB_HUMAN.H11MO.0.B	-0.9
chr1	18492122	18492123	G	A	0.1	alt	derived	interm	rs967415760	KLHDC7A	-315301	NA	NA	NA
chr1	18499259	18499260	C	A	0.1	alt	derived	interm	NA	NA	NA	NA	NA	NA
chr1	18510959	18510960	C	T	0	alt	derived	low	rs117903090	NA	NA	ZN768	ZN768_HUMAN.H11MO.0.C	-3
chr1	18513385	18513386	G	A	0	alt	derived	low	rs9725451	NA	NA	ZN436	ZN436_HUMAN.H11MO.0.C	-3.5
chr1	18516538	18516539	T	C	0.7	ref	derived	high	rs9662032	NA	NA	ZN281	ZN281_HUMAN.H11MO.0.A	5.7
chr1	18522616	18522617	G	A	0.1	alt	derived	interm	rs999589528	NA	NA	PBX2	MA1113.1	-2.7
chr1	18537520	18537521	C	T	0.2	alt	derived	interm	rs370428132	NA	NA	KLF9	MA1107.1	-5.6
chr1	18538910	18538911	T	C	0.2	alt	derived	interm	rs369077098	NA	NA	NA	NA	NA
chr1	18553347	18553348	C	T	0.2	alt	derived	interm	rs371382258	NA	NA	FLI1	FLI1_HUMAN.H11MO.1.A	-1
chr1	18576075	18576076	C	T	0	alt	derived	low	NA	NA	NA	ZFP42	ZFP42_HUMAN.H11MO.0.A	1.3
chr1	18580204	18580205	A	G	0.2	alt	derived	interm	rs556878231	NA	NA	TAF1	TAF1_HUMAN.H11MO.0.A	1.8
chr1	18608224	18608225	C	T	0	alt	derived	low	rs536923565	NA	NA	ESR1	ESR1_HUMAN.H11MO.1.A	-5.4
chr1	18618013	18618014	C	T	0.1	alt	derived	interm	NA	NA	NA	NA	NA	NA
chr1	18627002	18627003	A	C	0.2	alt	derived	interm	rs915752303	NA	NA	PATZ1	PATZ1_HUMAN.H11MO.1.C	2.4
chr1	18647463	18647464	G	A	0	alt	derived	low	rs887291454	NA	NA	NA	NA	NA
chr1	18661861	18661862	G	T	0	alt	derived	low	rs372413117	NA	NA	ZN134	ZN134_HUMAN.H11MO.1.C	-2.7
chr1	18662733	18662734	G	T	0	alt	derived	low	rs58857201	NA	NA	NA	NA	NA
chr1	18682690	18682691	G	A	0.1	alt	derived	interm	rs926155293	NA	NA	NA	NA	NA
chr1	18682810	18682811	A	G	0.1	alt	derived	interm	rs994016860	NA	NA	TFAP2C	MA0524.1	5.5
chr1	18683046	18683047	T	C	0.1	alt	derived	interm	rs1047857682	NA	NA	NA	NA	NA
chr1	18688337	18688338	A	T	0.1	alt	derived	interm	rs1025760071	NA	NA	ZNF18	ZNF18_HUMAN.H11MO.0.C	-0.5
chr1	18701772	18701773	G	T	0	alt	derived	low	rs966127100	NA	NA	SMAD2	SMAD2_HUMAN.H11MO.0.A	1.1
chr1	18703754	18703755	C	T	0.1	alt	derived	interm	rs549167170	NA	NA	NA	NA	NA
chr1	18705158	18705159	C	T	0.1	alt	derived	interm	rs548958542	NA	NA	TCF4	MA0830.1	11.1
chr1	18715558	18715559	A	G	0	ref	derived	low	rs945502	NA	NA	NA	NA	NA
chr1	18723917	18723918	T	C	0.1	alt	derived	interm	NA	NA	NA	NA	NA	NA
chr1	18729828	18729829	A	T	0	alt	derived	low	NA	NA	NA	RARA::RXRA	MA0159.1	-4.5
chr1	18735991	18735992	C	G	0	alt	derived	low	NA	NA	NA	NA	NA	NA
chr1	18737926	18737927	C	T	0.1	alt	derived	interm	rs928395087	NA	NA	NA	NA	NA
chr1	18751183	18751184	C	T	0	alt	derived	low	NA	NA	NA	NA	NA	NA
chr1	18757762	18757763	G	A	0.1	alt	derived	interm	rs749282663	NA	NA	NA	NA	NA
chr1	18767301	18767302	G	A	0.1	alt	derived	interm	NA	NA	NA	NA	NA	NA
chr1	18770356	18770357	G	A	0	alt	derived	low	rs951172152	NA	NA	NFIC	NFIC_HUMAN.H11MO.0.A	-3.4
chr1	18772507	18772508	C	G	0	alt	derived	low	rs867461266	NA	NA	ZN281	ZN281_HUMAN.H11MO.0.A	-5.3
chr1	18774650	18774651	G	A	0	alt	derived	low	rs550624939	NA	NA	TEAD1	TEAD1_HUMAN.H11MO.0.A	4.3
chr1	18775456	18775457	T	C	0	alt	derived	low	rs867632081	NA	NA	RELB	RELB_HUMAN.H11MO.0.C	1.7
chr1	18785490	18785491	G	C	0.3	alt	derived	high	rs78765729	NA	NA	NA	NA	NA
chr1	18786410	18786411	C	T	0.2	alt	derived	interm	rs539057285	NA	NA	NA	NA	NA
chr1	18814428	18814429	C	T	0.1	alt	derived	interm	rs906919216	NA	NA	RARA	RARA_HUMAN.H11MO.0.A	5
chr1	18857893	18857894	A	C	0.2	alt	derived	interm	rs942966841	NA	NA	TAL1	TAL1_HUMAN.H11MO.1.A	4.4
chr1	18859055	18859056	C	T	0.3	alt	derived	high	rs79521423	NA	NA	NA	NA	NA
chr1	18864335	18864336	A	G	0.3	alt	derived	high	rs16862053	NA	NA	MAX::MYC	MA0059.1	-4
chr1	18875675	18875676	G	A	0	alt	derived	low	rs76246174	NA	NA	NA	NA	NA
chr1	18880036	18880037	C	T	0.1	alt	derived	interm	rs957566367	NA	NA	NA	NA	NA
chr1	18880372	18880373	A	G	0.2	alt	derived	interm	rs1032015201	NA	NA	NA	NA	NA
chr1	18880816	18880817	C	T	0.1	alt	derived	interm	rs951018977	NA	NA	NA	NA	NA
chr1	18882811	18882812	C	A	0.1	alt	derived	interm	rs948775499	NA	NA	NA	NA	NA
chr1	18901078	18901079	A	G	0	alt	derived	low	rs1534992	NA	NA	RUNX2	MA0511.1	-4
chr1	18959002	18959003	A	T	0.1	alt	derived	interm	NA	NA	NA	ZN563	ZN563_HUMAN.H11MO.0.C	-3.5
chr1	18964425	18964426	C	T	0.1	alt	derived	interm	NA	NA	NA	NA	NA	NA
chr1	18979300	18979301	T	C	0.3	alt	derived	high	rs1416466	TAS1R2	206875	NA	NA	NA
chr1	18979778	18979779	C	A	0	alt	derived	low	rs1012615510	NA	NA	NA	NA	NA
chr1	18979882	18979883	C	T	0	alt	derived	low	rs183843828	NA	NA	NA	NA	NA
chr1	18980433	18980434	T	A	0	alt	derived	low	rs542942405	NA	NA	ZN816	ZN816_HUMAN.H11MO.0.C	-1.7
chr1	18987808	18987809	C	T	0.1	alt	derived	interm	rs370490300	TAS1R2	198367	NA	NA	NA
chr1	19011906	19011907	C	T	0.1	alt	derived	interm	rs185111924	NA	NA	NA	NA	NA
chr1	19019591	19019592	G	T	0.1	alt	derived	interm	NA	NA	NA	ZNF41	ZNF41_HUMAN.H11MO.0.C	4.6
chr1	19019760	19019761	C	T	0	alt	derived	low	rs375550594	NA	NA	SMAD2::SMAD3::SMAD4	MA0513.1	7.8
chr1	19027556	19027557	G	A	0	alt	derived	low	NA	NA	NA	NA	NA	NA
chr1	19031122	19031123	A	G	0.1	alt	derived	interm	NA	NA	NA	NA	NA	NA
chr1	19031739	19031740	G	A	0.3	alt	derived	high	rs149759662	NA	NA	NR1H2::RXRA	MA0115.1	-3.6
chr1	19032824	19032825	T	C	0.1	alt	derived	interm	rs998804985	NA	NA	ZIC1	MA0696.1	5.8
chr1	19033682	19033683	A	C	0.1	alt	derived	interm	NA	NA	NA	NA	NA	NA
chr1	19034971	19034972	C	G	0.1	alt	derived	interm	rs892707888	NA	NA	THA11	THA11_HUMAN.H11MO.0.B	0.6
chr1	19035699	19035700	G	A	0.1	alt	derived	interm	rs942180194	NA	NA	NA	NA	NA
chr1	19036027	19036028	G	A	0.1	alt	derived	interm	rs778848525	NA	NA	NA	NA	NA
chr1	19036483	19036484	G	T	0.1	alt	derived	interm	rs116490734	NA	NA	ZN331	ZN331_HUMAN.H11MO.0.C	4.7
chr1	19038281	19038282	C	T	0.1	alt	derived	interm	rs569864272	NA	NA	ZN322	ZN322_HUMAN.H11MO.0.B	0.8
chr1	19038550	19038551	C	G	0.1	alt	derived	interm	rs1013132879	NA	NA	RFX1	RFX1_HUMAN.H11MO.0.B	-0.9
chr1	19040312	19040313	G	A	0.3	alt	derived	high	rs979863255	NA	NA	NFIX	MA0671.1	4.8
chr1	19045375	19045376	C	T	0.1	alt	derived	interm	rs189035912	NA	NA	ZSC22	ZSC22_HUMAN.H11MO.0.C	-2.9
chr1	19045927	19045928	T	C	0	alt	derived	low	NA	NA	NA	SP1	SP1_HUMAN.H11MO.0.A	2
chr1	19048249	19048250	G	A	0.1	alt	derived	interm	rs139167021	NA	NA	MYB	MYB_HUMAN.H11MO.0.A	-8
chr1	19054127	19054128	G	A	0	alt	derived	low	rs34040356	NA	NA	NA	NA	NA
chr1	19054324	19054325	G	A	0	alt	derived	low	rs34104463	NA	NA	ZN770	ZN770_HUMAN.H11MO.0.C	-3.9
chr1	19054765	19054766	G	A	0	alt	derived	low	rs181365423	NA	NA	NA	NA	NA
chr1	19056869	19056870	G	A	0.1	alt	derived	interm	rs371163552	NA	NA	AP2C	AP2C_HUMAN.H11MO.0.A	-4.1
chr1	19060486	19060487	G	A	0	alt	derived	low	NA	NA	NA	NA	NA	NA
chr1	19061621	19061622	G	A	0	alt	derived	low	rs2236798	NA	NA	SMAD2	SMAD2_HUMAN.H11MO.0.A	-4.2
chr1	19065436	19065437	C	T	0.1	alt	derived	interm	NA	NA	NA	AR	MA0007.2	-11.1
chr1	19069484	19069485	C	T	0.1	alt	derived	interm	NA	NA	NA	USF2	USF2_HUMAN.H11MO.0.A	-2.1
chr1	19077963	19077964	T	A	0.1	alt	derived	interm	rs74814455	NA	NA	NA	NA	NA
chr1	19079813	19079814	C	T	0.4	alt	derived	high	rs76805837	NA	NA	NA	NA	NA
chr1	19086562	19086563	C	T	0.1	alt	derived	interm	rs1025643397	NA	NA	NA	NA	NA
chr1	19092669	19092670	C	G	0.2	alt	derived	interm	rs368739577	NA	NA	NA	NA	NA
chr1	19096390	19096391	A	G	0	alt	derived	low	rs369301543	NA	NA	NA	NA	NA
chr1	19109990	19109991	C	T	0.1	alt	derived	interm	rs1016500789	NA	NA	AR	MA0007.2	3.6
chr1	19112258	19112259	G	A	0.1	alt	derived	interm	rs938185071	NA	NA	NA	NA	NA
chr1	19112568	19112569	A	T	0.1	alt	derived	interm	rs76369903	NA	NA	NFKB1	MA0105.2	3.8
chr1	19113562	19113563	G	A	0.1	alt	derived	interm	rs953902720	NA	NA	NA	NA	NA
chr1	19114841	19114842	C	T	0.1	alt	derived	interm	rs895845952	NA	NA	AR	MA0007.2	10.3
chr1	19118934	19118935	G	C	0.1	alt	derived	interm	rs952432532	NA	NA	NA	NA	NA
chr1	19118964	19118965	T	A	0.1	alt	derived	interm	rs771922580	NA	NA	NA	NA	NA
chr1	19121216	19121217	G	A	0.1	alt	derived	interm	rs889132841	NA	NA	NFKB1	MA0105.4	-4.8
chr1	19122019	19122020	C	T	0.1	alt	derived	interm	rs963281229	NA	NA	NA	NA	NA
chr1	19130201	19130202	C	A	0	alt	derived	low	NA	NA	NA	SP1	MA0079.3	-10.5
chr1	19131690	19131691	C	A	0.1	alt	derived	interm	rs890865232	NA	NA	ZN320	ZN320_HUMAN.H11MO.0.C	-4.1
chr1	19133939	19133940	G	A	0.1	alt	derived	interm	rs1018823277	NA	NA	COE1	COE1_HUMAN.H11MO.0.A	-5.4
chr1	19138021	19138022	T	C	0	alt	derived	low	rs1052289635	NA	NA	RBPJ	MA1116.1	0.5
chr1	19139559	19139560	C	T	0.1	alt	derived	interm	rs7413716	NA	NA	KLF3	KLF3_HUMAN.H11MO.0.B	1.8
chr1	19139714	19139715	A	G	0	alt	derived	low	rs548064822	NA	NA	NA	NA	NA
chr1	19141996	19141997	G	A	0.1	alt	derived	interm	rs74619331	NA	NA	ZN770	ZN770_HUMAN.H11MO.1.C	-6.4
chr1	19146983	19146984	C	T	0.1	alt	derived	interm	rs374523895	NA	NA	NA	NA	NA
chr1	19155557	19155558	G	A	0.1	alt	derived	interm	rs76529347	PAX7	198058	ZN335	ZN335_HUMAN.H11MO.0.A	0.8
chr1	19178693	19178694	C	T	0	alt	derived	low	NA	NA	NA	NA	NA	NA
chr1	19179898	19179899	G	A	0	alt	derived	low	NA	NA	NA	NA	NA	NA
chr1	19180593	19180594	G	A	0	alt	derived	low	NA	NA	NA	NA	NA	NA
chr1	19182006	19182007	T	A	0	alt	derived	low	rs897228540	NA	NA	RXRB	MA0855.1	-10.3
chr1	19182007	19182008	C	A	0	alt	derived	low	rs994218432	NA	NA	COT2	COT2_HUMAN.H11MO.1.A	-3.5
chr1	19182151	19182152	G	A	0	alt	derived	low	rs754563652	NA	NA	NA	NA	NA
chr1	19182246	19182247	G	C	0	alt	derived	low	rs34462826	NA	NA	ZN770	ZN770_HUMAN.H11MO.1.C	6
chr1	19183522	19183523	C	T	0	alt	derived	low	rs949373294	NA	NA	TEAD1	TEAD1_HUMAN.H11MO.0.A	5.6
chr1	19183662	19183663	A	G	0.1	alt	derived	interm	rs367963944	NA	NA	NA	NA	NA
chr1	19185619	19185620	T	C	0	alt	derived	low	NA	NA	NA	NA	NA	NA
chr1	19189570	19189571	A	C	0	alt	derived	low	rs77308193	NA	NA	BC11A	BC11A_HUMAN.H11MO.0.A	3.2
chr1	19192501	19192502	G	A	0.2	alt	derived	interm	rs117034765	NA	NA	SP2	SP2_HUMAN.H11MO.0.A	-2
chr1	19193860	19193861	A	T	0.1	alt	derived	interm	rs372765408	NA	NA	ZN418	ZN418_HUMAN.H11MO.0.C	2.6
chr1	19193916	19193917	C	A	0.1	alt	derived	interm	rs558891447	NA	NA	NA	NA	NA
chr1	19194138	19194139	G	T	0.1	alt	derived	interm	rs374551300	NA	NA	ZN490	ZN490_HUMAN.H11MO.0.C	1.8
chr1	19196869	19196870	T	G	0.1	alt	derived	interm	rs374770775	NA	NA	NA	NA	NA
chr1	19207906	19207907	A	G	0.1	alt	derived	interm	rs78716144	NA	NA	NA	NA	NA
chr1	19208564	19208565	C	G	0.3	alt	derived	high	rs182040643	NA	NA	NFIC	MA0161.2	-4.5
chr1	19208640	19208641	G	A	0	alt	derived	low	rs527739995	NA	NA	THA	THA_HUMAN.H11MO.0.C	-1.6
chr1	19213157	19213158	G	A	0.2	alt	derived	interm	rs556655740	NA	NA	ZN449	ZN449_HUMAN.H11MO.0.C	3.9
chr1	19243651	19243652	G	A	0.2	alt	derived	interm	rs78284463	NA	NA	MBD2	MBD2_HUMAN.H11MO.0.B	-6.5
chr1	19263015	19263016	G	A	0	alt	derived	low	NA	NA	NA	NR1H4	NR1H4_HUMAN.H11MO.0.B	-0.9
chr1	19266187	19266188	C	T	0.1	alt	derived	interm	rs554379309	ALDH4A1	-36913	NA	NA	NA
chr1	19269202	19269203	G	A	0.1	alt	derived	interm	rs77941383	ALDH4A1	-39928	NA	NA	NA
chr1	19338530	19338531	G	A	0	alt	derived	low	NA	NA	NA	NA	NA	NA
chr1	19648697	19648698	G	A	0	alt	derived	low	rs376677349	NA	NA	NA	NA	NA
chr1	19808114	19808115	G	A	0	alt	derived	low	rs61055694	NA	NA	NA	NA	NA
chr1	19845610	19845611	G	C	0	alt	derived	low	rs78850824	NA	NA	ZN770	ZN770_HUMAN.H11MO.0.C	-4.3
chr1	19870510	19870511	G	T	0	alt	derived	low	rs143175718	NA	NA	NA	NA	NA
chr1	19871204	19871205	A	T	0	alt	derived	low	rs115564354	NA	NA	NA	NA	NA
chr1	19885859	19885860	A	G	0.3	alt	derived	high	rs1028424551	CAPZB	-73881	NA	NA	NA
chr1	19898806	19898807	A	G	0.2	alt	derived	interm	rs895461062	NA	NA	NA	NA	NA
chr1	19898945	19898946	C	T	0	alt	derived	low	NA	NA	NA	NA	NA	NA
chr1	19920001	19920002	C	T	0.1	alt	derived	interm	rs946747459	NA	NA	ZN257	ZN257_HUMAN.H11MO.0.C	-5.7
chr1	19927925	19927926	A	G	0.4	alt	derived	high	rs924044093	NBL1	-41800	NA	NA	NA
chr1	19943372	19943373	G	A	0.1	alt	derived	interm	NA	NA	NA	BCL6B	MA0731.1	-5.5
chr1	19954953	19954954	G	A	0.5	alt	derived	high	rs58995319	NA	NA	MYOD1	MYOD1_HUMAN.H11MO.0.A	-8
chr1	19958871	19958872	G	C	0	alt	derived	low	rs116753992	NA	NA	NA	NA	NA
chr1	19960108	19960109	T	C	0	alt	derived	low	NA	NA	NA	NA	NA	NA
chr1	19984236	19984237	G	C	0.1	alt	derived	interm	rs116304476	NA	NA	E2F1	MA0024.2	-8.4
chr1	19999968	19999969	G	A	0.1	alt	derived	interm	rs147205838	NA	NA	ZN263	ZN263_HUMAN.H11MO.0.A	-3.1
chr1	20000612	20000613	C	T	0.1	alt	derived	interm	rs142556222	NA	NA	ZN554	ZN554_HUMAN.H11MO.0.C	-3.4
chr1	20015752	20015753	C	G	0.2	alt	derived	interm	rs114364659	TMCO4	110657	NA	NA	NA
chr1	20016837	20016838	G	T	0.1	alt	derived	interm	rs146744964	TMCO4	109572	NA	NA	NA
chr1	20027237	20027238	C	T	0.1	alt	derived	interm	rs79496233	NA	NA	AP2B	AP2B_HUMAN.H11MO.0.B	-2.8
chr1	20028523	20028524	C	T	0.3	alt	derived	high	rs535749068	NA	NA	CEBPE	CEBPE_HUMAN.H11MO.0.A	-1.7
chr1	20030642	20030643	C	T	0.1	alt	derived	interm	rs75736744	TMCO4	95767	NA	NA	NA
chr1	20039329	20039330	A	G	0	alt	derived	low	rs990607942	NA	NA	NA	NA	NA
chr1	20054814	20054815	G	A	0.3	alt	derived	high	rs55968652	NA	NA	SMAD3	SMAD3_HUMAN.H11MO.0.B	-1.8
chr1	20058825	20058826	T	A	0	alt	derived	low	NA	NA	NA	NFIC::TLX1	MA0119.1	4.2
chr1	20059651	20059652	T	C	0.1	alt	derived	interm	rs140688913	NA	NA	NA	NA	NA
chr1	20106362	20106363	C	T	0.1	alt	derived	interm	rs955061441	NA	NA	NA	NA	NA
chr1	20135583	20135584	C	A	0.1	alt	derived	interm	rs2314759	NA	NA	NA	NA	NA
chr1	20137509	20137510	G	A	0	alt	derived	low	NA	NA	NA	NA	NA	NA
chr1	20139453	20139454	C	G	0	alt	derived	low	rs12121755	NA	NA	ZN582	ZN582_HUMAN.H11MO.0.C	3.9
chr1	20140581	20140582	C	T	0.2	alt	derived	interm	rs3820317	NA	NA	NA	NA	NA
chr1	20163291	20163292	T	C	0	alt	derived	low	NA	NA	NA	NA	NA	NA
chr1	20175694	20175695	G	T	0.1	alt	derived	interm	rs12409202	NA	NA	NA	NA	NA
chr1	20240544	20240545	C	T	0.1	alt	derived	interm	rs568371477	NA	NA	NA	NA	NA
chr1	20244739	20244740	C	G	0.1	alt	derived	interm	rs16823116	OTUD3	35734	NA	NA	NA
chr1	20247839	20247840	C	T	0	alt	derived	low	rs78218581	NA	NA	NA	NA	NA
chr1	20248143	20248144	T	G	0.1	alt	derived	interm	rs1031482013	NA	NA	E2F1	MA0024.2	7.4
chr1	20253598	20253599	G	A	0	alt	derived	low	rs753108694	NA	NA	NA	NA	NA
chr1	20254338	20254339	T	A	0	alt	derived	low	NA	NA	NA	NA	NA	NA
chr1	20257167	20257168	C	T	0.1	alt	derived	interm	rs72658599	NA	NA	NA	NA	NA
chr1	20262030	20262031	A	G	0.1	alt	derived	interm	rs116022364	NA	NA	NA	NA	NA
chr1	20263843	20263844	T	C	0.1	alt	derived	interm	rs12125584	NA	NA	NA	NA	NA
chr1	20267019	20267020	G	T	0.1	alt	derived	interm	rs375535973	NA	NA	NA	NA	NA
chr1	20272029	20272030	T	C	0.1	alt	derived	interm	rs77443234	NA	NA	NA	NA	NA
chr1	20273819	20273820	G	A	0	alt	derived	low	NA	NA	NA	RXRB	RXRB_HUMAN.H11MO.0.C	4.2
chr1	20294611	20294612	C	G	0	alt	derived	low	NA	NA	NA	MNT	MA0825.1	-7.9
chr1	20298028	20298029	C	A	0.1	alt	derived	interm	NA	NA	NA	WT1	WT1_HUMAN.H11MO.0.C	-4.9
chr1	20301887	20301888	C	T	0.1	alt	derived	interm	rs375647821	NA	NA	NA	NA	NA
chr1	20307907	20307908	G	A	0.1	alt	derived	interm	rs372575216	NA	NA	NA	NA	NA
chr1	20308870	20308871	T	C	0	alt	derived	low	NA	NA	NA	VDR	VDR_HUMAN.H11MO.0.A	0.9
chr1	20426600	20426601	G	T	0.3	alt	derived	high	rs4654838	NA	NA	ZBT7A	ZBT7A_HUMAN.H11MO.0.A	-4.9
chr1	20452312	20452313	A	G	0	alt	derived	low	NA	NA	NA	ZFX	ZFX_HUMAN.H11MO.1.A	2.8
chr1	20453304	20453305	G	A	0.1	alt	derived	interm	NA	PLA2G2F	-12514	SP1	SP1_HUMAN.H11MO.0.A	-3.1
chr1	20465283	20465284	C	T	0.1	alt	derived	interm	rs948653956	NA	NA	THB	THB_HUMAN.H11MO.0.C	-5.3
chr1	20477396	20477397	C	G	0.1	alt	derived	interm	NA	NA	NA	KLF3	KLF3_HUMAN.H11MO.0.B	-7.6
chr1	20502948	20502949	G	T	0	alt	derived	low	rs543741829	NA	NA	IRF3	IRF3_HUMAN.H11MO.0.B	-1.7
chr1	20504511	20504512	C	T	0	alt	derived	low	rs113021957	NA	NA	NA	NA	NA
chr1	20507627	20507628	C	T	0	alt	derived	low	rs1012632116	NA	NA	NA	NA	NA
chr1	20541889	20541890	T	C	0	alt	derived	low	NA	NA	NA	KLF15	KLF15_HUMAN.H11MO.0.A	3
chr1	20548875	20548876	G	A	0	alt	derived	low	NA	NA	NA	Z324A	Z324A_HUMAN.H11MO.0.C	-3.2
chr1	20549440	20549441	A	C	0.2	alt	derived	interm	rs957793161	NA	NA	NA	NA	NA
chr1	20552680	20552681	G	T	0	alt	derived	low	NA	NA	NA	NA	NA	NA
chr1	20556423	20556424	G	A	0.1	alt	derived	interm	NA	NA	NA	SRBP1	SRBP1_HUMAN.H11MO.0.A	2.5
chr1	20584231	20584232	G	A	0	alt	derived	low	rs182474518	NA	NA	NA	NA	NA
chr1	20587585	20587586	G	A	0.2	alt	derived	interm	rs10916740	NA	NA	NA	NA	NA
chr1	20602121	20602122	C	G	0.2	alt	derived	interm	rs4654844	NA	NA	NA	NA	NA
chr1	20619145	20619146	T	C	0	alt	derived	low	NA	NA	NA	ZSCAN4	MA1155.1	-0.9
chr1	20627552	20627553	G	A	0.1	alt	derived	interm	rs979257734	NA	NA	NA	NA	NA
chr1	20628157	20628158	C	T	0.1	alt	derived	interm	NA	NA	NA	NA	NA	NA
chr1	20633531	20633532	G	C	0.1	alt	derived	interm	NA	NA	NA	NA	NA	NA
chr1	20633553	20633554	C	G	0	alt	derived	low	NA	NA	NA	TFAP4	MA0691.1	8
chr1	20635032	20635033	G	A	0	alt	derived	low	NA	NA	NA	TYY1	TYY1_HUMAN.H11MO.0.A	-5.3
chr1	20662139	20662140	G	A	0.2	alt	derived	interm	rs953675622	NA	NA	ZNF8	ZNF8_HUMAN.H11MO.0.C	4.8
chr1	20668349	20668350	T	C	0.1	alt	derived	interm	rs368514447	NA	NA	NA	NA	NA
chr1	20669142	20669143	G	A	0.1	alt	derived	interm	rs763631270	NA	NA	FLI1	FLI1_HUMAN.H11MO.1.A	5
chr1	20673194	20673195	T	C	0	alt	derived	low	rs111517340	NA	NA	NA	NA	NA
chr1	20681140	20681141	G	A	0	alt	derived	low	NA	NA	NA	MXI1	MA1108.1	-4.3
chr1	20686112	20686113	T	C	0	alt	derived	low	NA	NA	NA	NA	NA	NA
chr1	20692377	20692378	G	C	0	alt	derived	low	NA	NA	NA	KLF5	MA0599.1	10.6
chr1	20701942	20701943	C	A	0.1	alt	derived	interm	rs370939970	NA	NA	NA	NA	NA
chr1	20713939	20713940	C	T	0.3	alt	derived	high	rs372703877	NA	NA	USF2	USF2_HUMAN.H11MO.0.A	5
chr1	20729082	20729083	G	A	0.1	alt	derived	interm	rs919024309	NA	NA	HEN1	HEN1_HUMAN.H11MO.0.C	4.9
chr1	20759838	20759839	A	T	0.1	alt	derived	interm	NA	NA	NA	NA	NA	NA
chr1	20768127	20768128	A	G	0.1	alt	derived	interm	NA	NA	NA	NA	NA	NA
chr1	20768319	20768320	C	T	0.1	alt	derived	interm	rs369472927	NA	NA	FOXP1	MA0481.1	1.9
chr1	20795228	20795229	C	T	0.1	alt	derived	interm	rs1020050753	NA	NA	SP3	SP3_HUMAN.H11MO.0.B	-5.8
chr1	20806974	20806975	C	A	0.2	alt	derived	interm	rs118070973	NA	NA	FLI1	FLI1_HUMAN.H11MO.0.A	-8
chr1	20817410	20817411	C	T	0	alt	derived	low	rs184253234	NA	NA	NA	NA	NA
chr1	20821840	20821841	G	C	0	alt	derived	low	rs1012410632	NA	NA	RFX5	RFX5_HUMAN.H11MO.0.A	4.3
chr1	20891462	20891463	G	A	0.1	alt	derived	interm	rs370351931	NA	NA	NA	NA	NA
chr1	20892409	20892410	G	A	0.1	alt	derived	interm	rs367734251	NA	NA	NA	NA	NA
chr1	20894789	20894790	T	C	0.1	alt	derived	interm	rs113655711	NA	NA	NA	NA	NA
chr1	20898996	20898997	G	A	0.1	alt	derived	interm	rs370742780	NA	NA	NA	NA	NA
chr1	20900182	20900183	G	A	0.1	alt	derived	interm	rs376986286	NA	NA	NA	NA	NA
chr1	20901655	20901656	G	C	0.3	alt	derived	high	rs886197946	NA	NA	TFAP2C	MA0524.1	-11
chr1	20902726	20902727	C	T	0.1	alt	derived	interm	rs12401402	MUL1	-68073	ZFX	ZFX_HUMAN.H11MO.0.A	-4.5
chr1	20905224	20905225	A	G	0.3	alt	derived	high	rs936911296	MUL1	-70571	NA	NA	NA
chr1	20906455	20906456	G	A	0.1	alt	derived	interm	rs145759548	NA	NA	RXRB	RXRB_HUMAN.H11MO.0.C	-4.9
chr1	20908035	20908036	A	G	0.1	alt	derived	interm	rs373389118	NA	NA	POU4F1	MA0790.1	-2.3
chr1	20914485	20914486	A	G	0.2	alt	derived	interm	rs12240109	MUL1	-79832	E2F7	E2F7_HUMAN.H11MO.0.B	1.4
chr1	20916531	20916532	A	G	0.1	alt	derived	interm	rs374657141	PINK1	-43416	NA	NA	NA
chr1	20925647	20925648	A	G	0	alt	derived	low	NA	NA	NA	STAT3	STAT3_HUMAN.H11MO.0.A	1.4
chr1	20928183	20928184	C	T	0.1	alt	derived	interm	rs369601856	PINK1	-31764	NA	NA	NA
chr1	20993427	20993428	G	A	0	alt	derived	low	rs537891699	NA	NA	ZBT18	ZBT18_HUMAN.H11MO.0.C	-5.5
chr1	20993531	20993532	C	T	0.4	alt	derived	high	rs117313029	NA	NA	NA	NA	NA
chr1	20994134	20994135	A	G	0	alt	derived	low	rs1052532031	NA	NA	NFIC::TLX1	MA0119.1	-1.2
chr1	20995067	20995068	C	A	0.1	alt	derived	interm	rs59601027	NA	NA	INSM1	MA0155.1	-5
chr1	20998377	20998378	G	A	0	alt	derived	low	NA	NA	NA	NA	NA	NA
chr1	20999339	20999340	C	G	0.1	alt	derived	interm	rs368349290	NA	NA	TFAP2C	MA0524.1	11.2
chr1	21011213	21011214	G	A	0	alt	derived	low	NA	NA	NA	WT1	WT1_HUMAN.H11MO.1.B	-2.4
chr1	21015077	21015078	C	T	0	alt	derived	low	rs79787491	NA	NA	NA	NA	NA
chr1	21020739	21020740	C	T	0.1	alt	derived	interm	rs371108644	NA	NA	RUNX2	RUNX2_HUMAN.H11MO.0.A	-1.8
chr1	21023988	21023989	T	C	0	alt	derived	low	NA	NA	NA	OSR2	OSR2_HUMAN.H11MO.0.C	-2.6
chr1	21028263	21028264	C	T	0.1	alt	derived	interm	rs1023611844	NA	NA	NA	NA	NA
chr1	21035252	21035253	T	G	0.3	alt	derived	high	rs12042785	NA	NA	ZN502	ZN502_HUMAN.H11MO.0.C	5.1
chr1	21051668	21051669	C	T	0.3	alt	derived	high	rs758191468	NA	NA	NA	NA	NA
chr1	21055746	21055747	C	T	0	alt	derived	low	NA	NA	NA	BACH1	BACH1_HUMAN.H11MO.0.A	-1.7
chr1	21067688	21067689	G	C	0	alt	derived	low	rs17408019	NA	NA	NA	NA	NA
chr1	21073380	21073381	G	A	0	alt	derived	low	rs148409310	NA	NA	ZBT14	ZBT14_HUMAN.H11MO.0.C	-5.4
chr1	21075458	21075459	G	A	0	alt	derived	low	rs12724604	NA	NA	NA	NA	NA
chr1	21079538	21079539	G	A	0.1	alt	derived	interm	rs367962422	NA	NA	ZN770	ZN770_HUMAN.H11MO.0.C	-1.4
chr1	21084874	21084875	T	C	0	alt	derived	low	rs903629998	NA	NA	PBX3	MA1114.1	-2.3
chr1	21107448	21107449	T	G	0.1	alt	derived	interm	rs373106947	SH2D5	-48420	NA	NA	NA
chr1	21150741	21150742	C	T	0	alt	derived	low	rs117206313	NA	NA	NA	NA	NA
chr1	21161344	21161345	C	T	0.1	alt	derived	interm	rs76842954	EIF4G3	341998	NA	NA	NA
chr1	21171088	21171089	A	G	0	alt	derived	low	NA	NA	NA	NA	NA	NA
chr1	21173983	21173984	C	G	0.1	alt	derived	interm	rs891959615	NA	NA	NA	NA	NA
chr1	21186274	21186275	C	T	0.1	alt	derived	interm	rs373943622	EIF4G3	317068	NA	NA	NA
chr1	21190156	21190157	C	T	0	alt	derived	low	rs911949238	NA	NA	RARA	MA0729.1	5.7
chr1	21192655	21192656	A	G	0.1	alt	derived	interm	rs376467102	NA	NA	NA	NA	NA
chr1	21209493	21209494	T	C	0	alt	derived	low	rs34524684	NA	NA	ZN134	ZN134_HUMAN.H11MO.0.C	-1.2
chr1	21212605	21212606	T	C	0	alt	derived	low	rs1030525055	NA	NA	NA	NA	NA
chr1	21225377	21225378	C	T	0.1	alt	derived	interm	rs910533868	NA	NA	KLF4	KLF4_HUMAN.H11MO.0.A	-4.5
chr1	21225996	21225997	G	A	0.1	alt	derived	interm	rs372195080	NA	NA	NA	NA	NA
chr1	21236816	21236817	C	T	0.1	alt	derived	interm	rs187467167	NA	NA	E2F1	MA0024.2	-8.8
chr1	21239397	21239398	G	A	0	alt	derived	low	rs956720366	NA	NA	NA	NA	NA
chr1	21248626	21248627	G	A	0.1	alt	derived	interm	rs924626081	NA	NA	PO5F1	PO5F1_HUMAN.H11MO.0.A	3.3
chr1	21261873	21261874	C	T	0	alt	derived	low	NA	NA	NA	DUX4	MA0468.1	11.5
chr1	21283954	21283955	A	C	0	alt	derived	low	NA	NA	NA	NA	NA	NA
chr1	21285020	21285021	T	A	0.1	alt	derived	interm	rs927923994	NA	NA	NA	NA	NA
chr1	21297372	21297373	G	A	0	alt	derived	low	NA	NA	NA	ZN134	ZN134_HUMAN.H11MO.0.C	-2.3
chr1	21302450	21302451	T	C	0.1	alt	derived	interm	rs894015388	NA	NA	GLI2	MA0734.1	6
chr1	21305261	21305262	G	T	0	alt	derived	low	rs66824106	NA	NA	NA	NA	NA
chr1	21306337	21306338	G	A	0.1	alt	derived	interm	rs139382673	NA	NA	SP2	SP2_HUMAN.H11MO.0.A	-1.5
chr1	21309536	21309537	T	C	0.1	alt	derived	interm	rs902647921	HP1BP3	-196356	PPARG::RXRA	MA0065.1	-4.7
chr1	21325828	21325829	G	A	0.2	alt	derived	interm	rs143753461	HP1BP3	-212648	NA	NA	NA
chr1	21342754	21342755	A	G	0	alt	derived	low	rs35650858	NA	NA	NA	NA	NA
chr1	21342815	21342816	T	C	0	alt	derived	low	NA	NA	NA	NA	NA	NA
chr1	21346326	21346327	G	A	0	alt	derived	low	NA	NA	NA	NFIC::TLX1	MA0119.1	3.8
chr1	21349557	21349558	A	T	0	alt	derived	low	NA	NA	NA	NA	NA	NA
chr1	21378038	21378039	T	C	0	alt	derived	low	rs34215257	NA	NA	NR2E3	NR2E3_HUMAN.H11MO.0.C	1.2
chr1	21384431	21384432	G	T	0	alt	derived	low	NA	NA	NA	NA	NA	NA
chr1	21385079	21385080	G	T	0.1	alt	derived	interm	rs71647183	HP1BP3	-271899	NA	NA	NA
chr1	21391668	21391669	C	T	0	alt	derived	low	rs4433362	NA	NA	NA	NA	NA
chr1	21413300	21413301	A	G	0	alt	derived	low	NA	NA	NA	SRBP1	SRBP1_HUMAN.H11MO.0.A	-2.5
chr1	21423002	21423003	C	T	0	alt	derived	low	NA	NA	NA	NA	NA	NA
chr1	21428403	21428404	A	C	0	alt	derived	low	NA	NA	NA	NA	NA	NA
chr1	21471396	21471397	G	A	0	alt	derived	low	rs949697290	NA	NA	ZSCAN4	MA1155.1	6
chr1	21488259	21488260	G	A	0.4	alt	derived	high	rs138832896	NA	NA	RARA	MA0729.1	5.7
chr1	21491980	21491981	T	C	0.1	alt	derived	interm	NA	HP1BP3	-378800	ZN260	ZN260_HUMAN.H11MO.0.C	-2.5
chr1	21515378	21515379	T	A	0.2	alt	derived	interm	rs1002677302	NA	NA	P53	P53_HUMAN.H11MO.1.A	1.6
chr1	21515380	21515381	G	C	0.2	alt	derived	interm	rs1035455863	NA	NA	KLF6	KLF6_HUMAN.H11MO.0.A	6.3
chr1	21518662	21518663	C	T	0	alt	derived	low	NA	NA	NA	MTF1	MTF1_HUMAN.H11MO.0.C	-5.4
chr1	21521894	21521895	T	C	0	alt	derived	low	NA	NA	NA	STAT3	MA0144.2	-11
chr1	21526162	21526163	A	G	0	alt	derived	low	NA	NA	NA	NFAC1	NFAC1_HUMAN.H11MO.0.B	2.8
chr1	21537201	21537202	G	A	0	alt	derived	low	rs12747546	NA	NA	SMAD2::SMAD3::SMAD4	MA0513.1	3.3
chr1	21556942	21556943	G	A	0	alt	derived	low	rs573698758	NA	NA	SREBF1	MA0595.1	-5.7
chr1	21561648	21561649	A	C	0	alt	derived	low	NA	NA	NA	ZNF384	MA1125.1	-3.9
chr1	21578389	21578390	T	A	0.3	alt	derived	high	rs988796018	NA	NA	ZN263	ZN263_HUMAN.H11MO.0.A	-5.8
chr1	21578390	21578391	C	A	0.3	alt	derived	high	rs1024280817	NA	NA	ZNF263	MA0528.1	-11.1
chr1	21584152	21584153	C	A	0.1	alt	derived	interm	rs3026878	EIF4G3	-80810	ZN263	ZN263_HUMAN.H11MO.0.A	-3.6
chr1	21588102	21588103	T	C	0	alt	derived	low	NA	NA	NA	NA	NA	NA
chr1	21588339	21588340	G	A	0	alt	derived	low	rs550468896	NA	NA	KLF15	KLF15_HUMAN.H11MO.0.A	-4.2
chr1	21591973	21591974	C	T	0.1	alt	derived	interm	rs143213508	NA	NA	ZN260	ZN260_HUMAN.H11MO.0.C	3
chr1	21592765	21592766	G	A	0.1	alt	derived	interm	rs766648157	NA	NA	ZNF76	ZNF76_HUMAN.H11MO.0.C	-1.6
chr1	21597204	21597205	G	A	0	alt	derived	low	NA	NA	NA	TP53	MA0106.2	4.2
chr1	21632628	21632629	G	A	0.2	alt	derived	interm	rs78090868	NBPF3	-134002	ZKSC1	ZKSC1_HUMAN.H11MO.0.B	-0.8
chr1	21645616	21645617	T	C	0.2	alt	derived	interm	rs990468728	NA	NA	GLI3	GLI3_HUMAN.H11MO.0.B	1.6
chr1	21656941	21656942	C	G	0	alt	derived	low	rs61781578	NA	NA	NA	NA	NA
chr1	21702511	21702512	C	T	0.5	alt	derived	high	rs75016441	NA	NA	ZN770	ZN770_HUMAN.H11MO.0.C	-2.3
chr1	21711982	21711983	G	A	0.4	alt	derived	high	rs149285473	ECE1	-95001	NA	NA	NA
chr1	21719561	21719562	C	T	0	alt	derived	low	rs1047711479	NA	NA	PLAG1	MA0163.1	-2.3
chr1	21736906	21736907	G	A	0	alt	derived	low	rs548016993	NA	NA	NA	NA	NA
chr1	21825899	21825900	C	T	0.1	alt	derived	interm	rs368853641	NA	NA	NA	NA	NA
chr1	21840200	21840201	C	T	0	alt	derived	low	NA	NA	NA	NA	NA	NA
chr1	21845231	21845232	G	A	0.1	alt	derived	interm	NA	RAP1GAP	133116	ZN322	ZN322_HUMAN.H11MO.0.B	-2.8
chr1	21853745	21853746	G	A	0.5	alt	derived	high	rs4654959	NA	NA	NA	NA	NA
chr1	21865126	21865127	G	C	0.1	alt	derived	interm	rs536901632	RAP1GAP	113221	ZNF263	MA0528.1	-10.7
chr1	21866441	21866442	G	A	0.5	alt	derived	high	rs4654963	RAP1GAP	111906	NR1H4	NR1H4_HUMAN.H11MO.0.B	-1.6
chr1	21888062	21888063	C	T	0.1	alt	derived	interm	NA	NA	NA	ZNF740	MA0753.1	-4.9
chr1	21895061	21895062	T	C	0.2	ref	derived	interm	rs1256330	NA	NA	JUN(var.2)	MA0489.1	-10.3
chr1	21896011	21896012	A	G	0.1	alt	derived	interm	NA	NA	NA	NA	NA	NA
chr1	21902525	21902526	A	G	0.1	alt	derived	interm	rs910349293	NA	NA	NA	NA	NA
chr1	21911076	21911077	G	A	0	alt	derived	low	NA	NA	NA	NA	NA	NA
chr1	21913174	21913175	T	A	0	alt	derived	low	NA	NA	NA	SUH	SUH_HUMAN.H11MO.0.A	-1.5
chr1	21936275	21936276	T	G	0.1	alt	derived	interm	rs889469161	NA	NA	NA	NA	NA
chr1	21937251	21937252	A	G	0	alt	derived	low	NA	NA	NA	NA	NA	NA
chr1	21941654	21941655	C	T	0	alt	derived	low	rs927000475	NA	NA	NA	NA	NA
chr1	21943964	21943965	G	C	0.1	alt	derived	interm	rs971226214	NA	NA	ZN281	ZN281_HUMAN.H11MO.0.A	-7.5
chr1	21958739	21958740	G	T	0.1	alt	derived	interm	rs9426771	NA	NA	MBD2	MBD2_HUMAN.H11MO.0.B	-6.2
chr1	21986583	21986584	G	T	0	alt	derived	low	NA	NA	NA	GCM2	MA0767.1	-5
chr1	21998838	21998839	C	T	0.2	alt	derived	interm	rs12036106	NA	NA	NA	NA	NA
chr1	22001402	22001403	C	T	0.1	alt	derived	interm	rs117623148	NA	NA	ZNF263	MA0528.1	-1.6
chr1	22003405	22003406	T	C	0	alt	derived	low	rs376840262	NA	NA	NA	NA	NA
chr1	22004389	22004390	C	G	0	alt	derived	low	rs373903965	NA	NA	ZN320	ZN320_HUMAN.H11MO.0.C	-5.3
chr1	22008790	22008791	C	A	0.1	alt	derived	interm	rs1038137704	NA	NA	E2F6	MA0471.1	-9.7
chr1	22009088	22009089	G	A	0.2	alt	derived	interm	rs12749743	NA	NA	NA	NA	NA
chr1	22020106	22020107	T	C	0	alt	derived	low	NA	NA	NA	NA	NA	NA
chr1	22022893	22022894	T	A	0.1	alt	derived	interm	rs937109022	NA	NA	NKX21	NKX21_HUMAN.H11MO.0.A	0.8
chr1	22023151	22023152	T	G	0.2	ref	derived	interm	rs829387	NA	NA	NA	NA	NA
chr1	22025336	22025337	C	T	0	alt	derived	low	rs376630214	NA	NA	THAP1	THAP1_HUMAN.H11MO.0.C	-2
chr1	22027442	22027443	C	T	0	alt	derived	low	rs138999278	NA	NA	NA	NA	NA
chr1	22035991	22035992	A	G	0	alt	derived	low	NA	NA	NA	OZF	OZF_HUMAN.H11MO.0.C	1.3
chr1	22042087	22042088	C	T	0.1	alt	derived	interm	rs945452874	NA	NA	NA	NA	NA
chr1	22043844	22043845	T	C	0.2	alt	derived	interm	rs117327977	NA	NA	NA	NA	NA
chr1	22044380	22044381	G	A	0.1	alt	derived	interm	NA	NA	NA	ZN418	ZN418_HUMAN.H11MO.0.C	2.5
chr1	22058446	22058447	A	G	0.1	alt	derived	interm	rs1026970271	NA	NA	NA	NA	NA
chr1	22071880	22071881	A	C	0.1	alt	derived	interm	NA	NA	NA	NA	NA	NA
chr1	22073155	22073156	G	A	0	alt	derived	low	rs998228741	NA	NA	NA	NA	NA
chr1	22089125	22089126	C	T	0	alt	derived	low	rs142677474	NA	NA	SP1	SP1_HUMAN.H11MO.0.A	-4.9
chr1	22107206	22107207	G	A	0.1	alt	derived	interm	NA	RAP1GAP	-128859	NA	NA	NA
chr1	22120735	22120736	G	A	0	alt	derived	low	rs952648606	NA	NA	HES7	MA0822.1	-9.4
chr1	22129592	22129593	T	C	0	alt	derived	low	rs114054514	NA	NA	NKX21	NKX21_HUMAN.H11MO.0.A	-1.7
chr1	22131836	22131837	C	A	0.1	alt	derived	interm	rs985030173	NA	NA	P53	P53_HUMAN.H11MO.1.A	4
[truncated: 227,542 more rows]
