# Supplementary material for: Denisovan introgression has shaped the immune system of present-day Papuans
Source: PLoS Genet. 2022 Dec 8;18(12):e1010470. doi: 10.1371/journal.pgen.1010470 (PMC9731433; doi:10.1371/journal.pgen.1010470)
Supplement: S5 Table — (XLSX) [file pgen.1010470.s005.xlsx]

## Sheet: Sheet1
Supplementary Table 5- Table reporting the enrichment of common-to-high-frequency Denisovan and Neanderthal aSNPs across chromatin states
p	odds_ratio	lower_ci	upper_ci	chrom_state	ancestry	p_adj	p_signif	numb_snps
0.000227563	0.928527	0.892397	0.966046	1_TssA	denisova	0.000341345	***	3848
5.6581e-05	0.909999	0.868689	0.953044	1_TssA	neanderthal	6.52857e-05	****	2465
0.0211171	0.965241	0.936514	0.994766	2_TssAFlnk	denisova	0.0263963	*	6775
5.89896e-07	0.914027	0.881969	0.947111	2_TssAFlnk	neanderthal	8.04403e-07	****	4197
0.00687217	0.92229	0.869337	0.978224	3_TxFlnk	denisova	0.00937114	**	1731
0.93294	0.996755	0.932306	1.06515	3_TxFlnk	neanderthal	0.93294		1222
7.91384e-31	1.12158	1.09998	1.14358	4_Tx	denisova	3.95692e-30	****	17724
1.73461e-33	1.14732	1.12209	1.17309	4_Tx	neanderthal	8.67303e-33	****	11834
1.07158e-10	1.03738	1.02586	1.04898	5_TxWk	denisova	2.29624e-10	****	60573
0.0874543	1.01134	0.998358	1.02452	5_TxWk	neanderthal	0.093701		38768
9.6357e-05	1.05495	1.02692	1.08375	6_EnhG	denisova	0.000160595	***	8833
2.46232e-06	1.07707	1.04427	1.11074	6_EnhG	neanderthal	3.0779e-06	****	5890
0.0911416	1.01183	0.99809	1.02576	7_Enh	denisova	0.0976517		36852
8.70848e-09	0.954163	0.938935	0.969577	7_Enh	neanderthal	1.30627e-08	****	22854
0.0287868	1.04057	1.00407	1.07837	8_ZNF/Rpts	denisova	0.0332156	*	4955
5.44775e-24	1.22444	1.17754	1.273	8_ZNF/Rpts	neanderthal	1.63432e-23	****	3800
2.45855e-06	0.965661	0.951672	0.979832	9_Het	denisova	4.60978e-06	****	31399
1.16163e-18	1.07643	1.05901	1.09415	9_Het	neanderthal	2.90407e-18	****	22628
1.65296e-20	0.699586	0.647011	0.75592	10_TssBiv	denisova	4.95887e-20	****	914
1.62358e-15	0.700443	0.63886	0.766968	10_TssBiv	neanderthal	3.4791e-15	****	598
4.64978e-21	0.682184	0.628022	0.740433	11_BivFlnk	denisova	1.74367e-20	****	811
2.4526e-14	0.699008	0.63462	0.768831	11_BivFlnk	neanderthal	4.59863e-14	****	543
3.34092e-70	0.709234	0.682058	0.73739	12_EnhBiv	denisova	5.01139e-69	****	3652
1.96482e-59	0.691676	0.660306	0.724278	12_EnhBiv	neanderthal	1.47362e-58	****	2328
1.03363e-65	0.849131	0.833184	0.865297	13_ReprPC	denisova	7.75224e-65	****	17095
3.73967e-70	0.820687	0.802569	0.839127	13_ReprPC	neanderthal	5.6095e-69	****	10816
0.182958	0.992338	0.98118	1.00361	14_ReprPCWk	denisova	0.182958		57287
3.88275e-13	0.95239	0.939879	0.965062	14_ReprPCWk	neanderthal	6.47124e-13	****	36180
6.29865e-16	1.04216	1.0318	1.05267	15_Quies	denisova	1.57466e-15	****	80667
2.58499e-26	1.06447	1.0523	1.07683	15_Quies	neanderthal	9.69372e-26	****	53565
