# Supplementary material for: Denisovan introgression has shaped the immune system of present-day Papuans
Source: PLoS Genet. 2022 Dec 8;18(12):e1010470. doi: 10.1371/journal.pgen.1010470 (PMC9731433; doi:10.1371/journal.pgen.1010470)
Supplement: S6 Table — (XLSX) [file pgen.1010470.s006.xlsx]

## Sheet: Sheet1
Supplementary Table 6- Table reporting the enrichment of all Denisovan and Neanderthal aSNPs across chromatin states
p	odds_ratio	lower_ci	upper_ci	chrom_state	ancestry	p_adj	p_signif	numbsnps
0.000167342	0.943569	0.915269	0.972657	1_TssA	denisova	0.000228194	***	6621
1.73524e-08	0.901725	0.869433	0.935065	1_TssA	neanderthal	2.60285e-08	****	3958
6.68114e-06	0.947906	0.92595	0.970361	2_TssAFlnk	denisova	1.11352e-05	****	11269
5.79448e-09	0.921357	0.896071	0.947328	2_TssAFlnk	neanderthal	9.65747e-09	****	6852
2.14691e-05	0.906871	0.866436	0.94904	3_TxFlnk	denisova	3.22036e-05	****	2903
0.0366403	0.945564	0.896707	0.996736	3_TxFlnk	neanderthal	0.0392574	*	1892
1.44978e-37	1.1027	1.08632	1.11927	4_Tx	denisova	7.24892e-37	****	30084
7.86815e-22	1.08989	1.07096	1.10913	4_Tx	neanderthal	2.21535e-21	****	18602
5.9146e-22	1.04283	1.034	1.0518	5_TxWk	denisova	1.26741e-21	****	104041
0.369168	1.00464	0.994545	1.01482	5_TxWk	neanderthal	0.369168		63087
0.635861	1.00508	0.984303	1.02629	6_EnhG	denisova	0.68128		14493
4.09962e-05	1.05188	1.02676	1.07758	6_EnhG	neanderthal	4.73033e-05	****	9472
0.865962	0.99909	0.988636	1.00963	7_Enh	denisova	0.865962		62327
6.46286e-08	0.966328	0.954344	0.978435	7_Enh	neanderthal	8.81299e-08	****	37826
0.000739557	1.0484	1.01995	1.07763	8_ZNF/Rpts	denisova	0.000924447	***	8423
8.86139e-22	1.16514	1.12947	1.20188	8_ZNF/Rpts	neanderthal	2.21535e-21	****	5843
6.82691e-07	0.972202	0.96145	0.98311	9_Het	denisova	1.28005e-06	****	54166
1.72432e-29	1.07609	1.06247	1.08987	9_Het	neanderthal	8.62158e-29	****	37107
1.12338e-22	0.747576	0.704254	0.793273	10_TssBiv	denisova	2.80845e-22	****	1595
2.7573e-17	0.743666	0.692423	0.798117	10_TssBiv	neanderthal	5.16993e-17	****	992
5.81562e-26	0.719345	0.67534	0.76591	11_BivFlnk	denisova	1.74469e-25	****	1412
1.47936e-18	0.723605	0.671065	0.779551	11_BivFlnk	neanderthal	3.17006e-18	****	888
5.03567e-96	0.732952	0.711315	0.755189	12_EnhBiv	denisova	7.55351e-95	****	6288
8.03851e-68	0.736295	0.710448	0.762879	12_EnhBiv	neanderthal	6.02888e-67	****	3949
1.35074e-89	0.862187	0.849733	0.874894	13_ReprPC	denisova	1.01305e-88	****	28987
6.98825e-80	0.84784	0.833248	0.862644	13_ReprPC	neanderthal	1.04824e-78	****	17836
0.172733	0.993961	0.985319	1.00265	14_ReprPCWk	denisova	0.199307		97641
2.19204e-06	0.975566	0.965605	0.985603	14_ReprPCWk	neanderthal	2.74005e-06	****	60108
4.59316e-26	1.04221	1.03427	1.05029	15_Quies	denisova	1.72244e-25	****	138714
5.65537e-28	1.0516	1.04218	1.06108	15_Quies	neanderthal	2.12076e-27	****	87314
