# Supplementary material for: Denisovan introgression has shaped the immune system of present-day Papuans
Source: PLoS Genet. 2022 Dec 8;18(12):e1010470. doi: 10.1371/journal.pgen.1010470 (PMC9731433; doi:10.1371/journal.pgen.1010470)
Supplement: S7 Table — (XLSX) [file pgen.1010470.s007.xlsx]

## Sheet: Sheet1
Supplementary Table 7- Table reporting the enrichment across tissues of common-to-high-frequency Denisovan and Neanderthal aSNPs annotated within cis-regulatory elements
p	odds_ratio	lower_ci	upper_ci	tissue	ancestry	p_adj	p_signif	numb_snps
0.619408	1.00883	0.974214	1.04464	Adipose	Denisova	0.743289		5217
0.000166715	1.04671	1.02209	1.07188	BCells	Denisova	0.000500144	***	11791
1.96272e-05	0.946596	0.92291	0.970846	Brain	Denisova	7.06578e-05	****	9988
0.769178	1.00352	0.980154	1.02741	Digestive	Denisova	0.814424		11894
0.251778	1.01251	0.991222	1.03422	Epithelial	Denisova	0.348615		14958
0.00233038	0.960331	0.935513	0.985772	ES_cells	Denisova	0.00599241	**	9348
3.80155e-06	0.949837	0.92923	0.97087	ES_derived_cells	Denisova	1.7107e-05	****	13643
0.856975	0.997509	0.971636	1.02404	Heart	Denisova	0.856975		9392
0.272015	0.980718	0.947263	1.01529	IMR90_fetal_lung_fibroblast	Denisova	0.349734		5227
1.36723e-08	0.925553	0.90098	0.950723	iPSC	Denisova	1.23051e-07	****	8720
2.79209e-08	1.07105	1.04543	1.09728	Mesenchymal	Denisova	1.67525e-07	****	11444
0.0774217	0.976831	0.951659	1.00263	Muscle	Denisova	0.12669		9459
0.027489	1.03924	1.00421	1.07549	Myosatellite	Denisova	0.0549779		5466
0.0118384	0.957427	0.925381	0.990513	Neurospheres	Denisova	0.0266365	*	5398
0.704745	0.996114	0.976234	1.01636	Other_cells	Denisova	0.792838		16724
0.170087	1.02226	0.990519	1.05491	Smooth_muscle	Denisova	0.255131		6475
1.96695e-16	1.12896	1.09679	1.16203	TCells	Denisova	3.54052e-15	****	8034
0.0437348	1.03857	1.00089	1.07764	Thymus	Denisova	0.0787226		4687
0.0498107	1.04104	0.999795	1.08378	Adipose	Neanderthal	0.112074		3410
0.988579	1.00021	0.972393	1.02871	BCells	Neanderthal	0.988579		7166
0.369761	0.986624	0.958127	1.01586	Brain	Neanderthal	0.496351		6584
0.386051	1.01223	0.984805	1.04037	Digestive	Neanderthal	0.496351		7602
0.795392	1.00326	0.978605	1.02848	Epithelial	Neanderthal	0.95447		9405
0.099183	0.974744	0.94542	1.00489	ES_cells	Neanderthal	0.16558		6011
0.0232918	0.970988	0.946538	0.996076	ES_derived_cells	Neanderthal	0.0698753		8827
0.0683935	0.971639	0.941999	1.00217	Heart	Neanderthal	0.136787		5809
0.19941	0.973642	0.934741	1.014	IMR90_fetal_lung_fibroblast	Neanderthal	0.299114		3291
2.1397e-05	0.934604	0.905643	0.96439	iPSC	Neanderthal	9.62867e-05	****	5580
5.46728e-06	1.06774	1.03798	1.09829	Mesenchymal	Neanderthal	3.28037e-05	****	7235
0.950906	1.00098	0.971065	1.0317	Muscle	Neanderthal	0.988579		6137
0.101188	1.03411	0.993378	1.07631	Myosatellite	Neanderthal	0.16558		3449
0.000470121	0.931283	0.894487	0.969424	Neurospheres	Neanderthal	0.00169244	**	3332
0.0472534	0.976364	0.953471	0.99975	Other_cells	Neanderthal	0.112074		10414
9.07069e-07	1.09434	1.05564	1.13432	Smooth_muscle	Neanderthal	8.16362e-06	****	4383
1.84932e-07	1.09458	1.05803	1.13228	TCells	Neanderthal	3.32878e-06	****	4946
0.850481	0.995601	0.95286	1.04002	Thymus	Neanderthal	0.956791		2852
