# Supplementary material for: Denisovan introgression has shaped the immune system of present-day Papuans
Source: PLoS Genet. 2022 Dec 8;18(12):e1010470. doi: 10.1371/journal.pgen.1010470 (PMC9731433; doi:10.1371/journal.pgen.1010470)
Supplement: S8 Table — (XLSX) [file pgen.1010470.s008.xlsx]

## Sheet: denisova
Supplementary Table 8a- Table reporting the gene ontology enrichment results for the set of genes targeted by Denisovan variants
ID	name	Hyper_Total_Regions	Hyper_Expected	Hyper_Foreground_Region_Hits	Hyper_Fold_Enrichment	Hyper_Region_Set_Coverage	Hyper_Term_Region_Coverage	Hyper_Foreground_Gene_Hits	Hyper_Background_Gene_Hits	Total_Genes_Annotated	Hyper_Raw_PValue	Hyper_Adjp_BH	pop
GO:0070423	nucleotide-binding oligomerization domain containing signaling pathway	503	155.397	334	2.14934	0.0236594	0.664016	9	21	29	8.10681e-61	1.06564e-56	denisova
GO:0038083	peptidyl-tyrosine autophosphorylation	623	192.469	387	2.01071	0.0274138	0.621188	10	37	47	1.05176e-58	6.91267e-55	denisova
GO:0035872	nucleotide-binding domain, leucine rich repeat containing receptor signaling pathway	511	157.868	334	2.11569	0.0236594	0.65362	9	22	30	2.3984e-58	1.0509e-54	denisova
GO:0002753	cytoplasmic pattern recognition receptor signaling pathway	526	162.502	339	2.08612	0.0240136	0.644487	10	26	35	5.0561e-57	1.66156e-53	denisova
GO:0038113	interleukin-9-mediated signaling pathway	118	36.4549	111	3.04486	0.00786286	0.940678	1	1	5	7.30833e-48	1.53732e-44	denisova
GO:0071104	response to interleukin-9	118	36.4549	111	3.04486	0.00786286	0.940678	1	1	6	7.30833e-48	1.53732e-44	denisova
GO:0032459	regulation of protein oligomerization	393	121.413	261	2.14968	0.0184884	0.664122	10	28	41	8.18655e-48	1.53732e-44	denisova
GO:0097320	plasma membrane tubulation	238	73.5276	174	2.36646	0.0123256	0.731092	3	10	13	5.73632e-41	9.42549e-38	denisova
GO:0070861	regulation of protein exit from endoplasmic reticulum	226	69.8204	167	2.39185	0.0118297	0.738938	6	13	21	2.1821e-40	3.18708e-37	denisova
GO:0018108	peptidyl-tyrosine phosphorylation	1424	439.93	664	1.50933	0.0470355	0.466292	37	143	185	1.11006e-36	1.45917e-33	denisova
GO:0018212	peptidyl-tyrosine modification	1438	444.255	664	1.49464	0.0470355	0.461752	37	145	188	4.37266e-35	5.22533e-32	denisova
GO:0046940	nucleoside monophosphate phosphorylation	83	25.642	78	3.04189	0.00552525	0.939759	1	2	5	6.64716e-34	7.28141e-31	denisova
GO:0038110	interleukin-2-mediated signaling pathway	140	43.2516	111	2.56638	0.00786286	0.792857	1	3	4	4.07076e-32	4.11616e-29	denisova
GO:0051461	positive regulation of corticotropin secretion	72	22.2437	69	3.10201	0.00488772	0.958333	3	3	5	1.13672e-31	1.0673e-28	denisova
GO:0071352	cellular response to interleukin-2	144	44.4873	112	2.51757	0.0079337	0.777778	2	4	5	5.20535e-31	4.56162e-28	denisova
GO:0042098	T cell proliferation	340	105.04	208	1.98021	0.014734	0.611765	10	28	34	7.81028e-31	6.41663e-28	denisova
GO:0051459	regulation of corticotropin secretion	73	22.5526	69	3.05951	0.00488772	0.945206	3	4	6	1.44504e-30	1.11735e-27	denisova
GO:0007031	peroxisome organization	185	57.1538	133	2.32705	0.00942126	0.718919	7	20	30	1.98858e-30	1.45221e-27	denisova
GO:1902954	regulation of early endosome to recycling endosome transport	87	26.8777	78	2.90203	0.00552525	0.896552	2	2	2	2.75931e-30	1.90901e-27	denisova
GO:1902771	positive regulation of choline O-acetyltransferase activity	84	25.9509	76	2.9286	0.00538358	0.904762	1	1	1	3.55886e-30	1.94922e-27	denisova
GO:1902948	negative regulation of tau-protein kinase activity	84	25.9509	76	2.9286	0.00538358	0.904762	1	1	1	3.55886e-30	1.94922e-27	denisova
GO:1902955	positive regulation of early endosome to recycling endosome transport	84	25.9509	76	2.9286	0.00538358	0.904762	1	1	1	3.55886e-30	1.94922e-27	denisova
GO:1902960	negative regulation of aspartic-type endopeptidase activity involved in amyloid precursor protein catabolic process	84	25.9509	76	2.9286	0.00538358	0.904762	1	1	1	3.55886e-30	1.94922e-27	denisova
GO:1902997	negative regulation of neurofibrillary tangle assembly	84	25.9509	76	2.9286	0.00538358	0.904762	1	1	1	3.55886e-30	1.94922e-27	denisova
GO:0050848	regulation of calcium-mediated signaling	750	231.705	380	1.64002	0.0269179	0.506667	21	62	79	5.34445e-30	2.81011e-27	denisova
GO:0016598	protein arginylation	86	26.5688	77	2.89813	0.00545442	0.895349	2	2	2	8.04181e-30	4.06575e-27	denisova
GO:0007174	epidermal growth factor catabolic process	61	18.8453	60	3.18381	0.0042502	0.983607	1	1	1	9.62275e-30	4.51493e-27	denisova
GO:0061724	lipophagy	61	18.8453	60	3.18381	0.0042502	0.983607	1	1	1	9.62275e-30	4.51493e-27	denisova
GO:0002756	MyD88-independent toll-like receptor signaling pathway	396	122.34	231	1.88818	0.0163632	0.583333	9	30	37	9.96066e-30	4.51493e-27	denisova
GO:1902996	regulation of neurofibrillary tangle assembly	85	26.2599	76	2.89415	0.00538358	0.894118	1	2	2	2.34051e-29	1.02553e-26	denisova
GO:0006622	protein targeting to lysosome	242	74.7634	159	2.12671	0.011263	0.657025	6	16	20	6.84194e-29	2.90121e-26	denisova
GO:0097692	histone H3-K4 monomethylation	55	16.9917	55	3.23688	0.00389601	1	1	1	1	8.15514e-29	3.34998e-26	denisova
GO:0070669	response to interleukin-2	149	46.032	112	2.43309	0.0079337	0.751678	2	5	8	1.11264e-28	4.432e-26	denisova
GO:1900158	negative regulation of bone mineralization involved in bone maturation	86	26.5688	76	2.8605	0.00538358	0.883721	2	2	3	1.40166e-28	5.26424e-26	denisova
GO:1905246	negative regulation of aspartic-type peptidase activity	86	26.5688	76	2.8605	0.00538358	0.883721	1	2	2	1.40166e-28	5.26424e-26	denisova
GO:1905366	negative regulation of intralumenal vesicle formation	62	19.1543	60	3.13246	0.0042502	0.967742	1	2	2	2.07933e-28	7.59244e-26	denisova
GO:0001845	phagolysosome assembly	88	27.1867	77	2.83227	0.00545442	0.875	4	6	11	2.71388e-28	9.64159e-26	denisova
GO:0051923	sulfation	238	73.5276	156	2.12165	0.0110505	0.655462	6	13	16	3.34266e-28	1.1563e-25	denisova
GO:0015919	peroxisomal membrane transport	74	22.8615	68	2.97443	0.00481689	0.918919	2	4	7	3.87766e-28	1.24322e-25	denisova
GO:0045046	protein import into peroxisome membrane	74	22.8615	68	2.97443	0.00481689	0.918919	2	4	6	3.87766e-28	1.24322e-25	denisova
GO:0061182	negative regulation of chondrocyte development	74	22.8615	68	2.97443	0.00481689	0.918919	1	1	1	3.87766e-28	1.24322e-25	denisova
GO:0070863	positive regulation of protein exit from endoplasmic reticulum	143	44.1784	108	2.44463	0.00765035	0.755245	4	5	10	5.19545e-28	1.62605e-25	denisova
GO:0001959	regulation of cytokine-mediated signaling pathway	1393	430.353	619	1.43835	0.0438478	0.444365	33	129	161	2.90389e-27	8.87712e-25	denisova
GO:0036345	platelet maturation	56	17.3006	55	3.17908	0.00389601	0.982143	1	2	2	3.18492e-27	9.51494e-25	denisova
GO:1900157	regulation of bone mineralization involved in bone maturation	88	27.1867	76	2.79549	0.00538358	0.863636	2	3	4	3.94252e-27	1.15165e-24	denisova
GO:0060627	regulation of vesicle-mediated transport	2990	923.73	1191	1.28934	0.0843664	0.398328	84	345	463	5.20355e-27	1.48697e-24	denisova
GO:0070836	caveola assembly	71	21.9347	65	2.96334	0.00460438	0.915493	1	3	4	1.02808e-26	2.87534e-24	denisova
GO:0072584	caveolin-mediated endocytosis	135	41.7069	102	2.44564	0.00722533	0.755556	2	3	5	1.46394e-26	4.00905e-24	denisova
GO:0019076	viral release from host cell	120	37.0728	93	2.50858	0.0065878	0.775	3	4	6	8.71829e-26	2.33881e-23	denisova
GO:0061462	protein localization to lysosome	253	78.1617	159	2.03424	0.011263	0.628459	6	21	30	9.95667e-26	2.61761e-23	denisova
GO:1902430	negative regulation of beta-amyloid formation	99	30.585	81	2.64835	0.00573776	0.818182	2	6	7	1.5134e-25	3.90072e-23	denisova
GO:1902966	positive regulation of protein localization to early endosome	94	29.0403	78	2.68592	0.00552525	0.829787	2	4	5	1.95978e-25	4.9541e-23	denisova
GO:1904978	regulation of endosome organization	65	20.0811	60	2.98789	0.0042502	0.923077	1	4	4	3.07683e-25	7.63113e-23	denisova
GO:0002322	B cell proliferation involved in immune response	118	36.4549	91	2.49624	0.00644613	0.771186	4	5	5	5.53335e-25	1.34696e-22	denisova
GO:0044743	intracellular protein transmembrane import	243	75.0724	153	2.03803	0.010838	0.62963	11	31	44	6.14809e-25	1.46939e-22	denisova
GO:0090383	phagosome acidification	141	43.5605	103	2.36453	0.00729617	0.730496	5	16	27	8.34152e-25	1.95802e-22	denisova
GO:0045921	positive regulation of exocytosis	482	148.909	257	1.72589	0.018205	0.533195	19	55	80	8.60377e-25	1.98415e-22	denisova
GO:0072666	establishment of protein localization to vacuole	428	132.226	234	1.7697	0.0165758	0.546729	8	27	34	1.19726e-24	2.71346e-22	denisova
GO:0090385	phagosome-lysosome fusion	77	23.7884	67	2.8165	0.00474605	0.87013	3	4	7	1.75851e-24	3.91789e-22	denisova
GO:0045956	positive regulation of calcium ion-dependent exocytosis	127	39.2353	95	2.42129	0.00672948	0.748031	6	13	22	2.80495e-24	6.14517e-22	denisova
GO:0036145	dendritic cell homeostasis	60	18.5364	56	3.02109	0.00396685	0.933333	1	1	1	2.8978e-24	6.24452e-22	denisova
GO:0017157	regulation of exocytosis	1134	350.338	510	1.45574	0.0361267	0.449735	37	128	170	5.02817e-24	1.06605e-21	denisova
GO:0035723	interleukin-15-mediated signaling pathway	202	62.4058	132	2.11519	0.00935043	0.653465	3	11	13	6.54341e-24	1.34396e-21	denisova
GO:0070672	response to interleukin-15	202	62.4058	132	2.11519	0.00935043	0.653465	3	11	14	6.54341e-24	1.34396e-21	denisova
GO:1905049	negative regulation of metallopeptidase activity	126	38.9264	94	2.41481	0.00665864	0.746032	3	4	6	6.83061e-24	1.38136e-21	denisova
GO:0060334	regulation of interferon-gamma-mediated signaling pathway	449	138.714	241	1.73739	0.0170716	0.536748	10	22	24	7.32448e-24	1.45879e-21	denisova
GO:2000504	positive regulation of blood vessel remodeling	83	25.642	70	2.7299	0.00495856	0.843373	1	1	3	8.35161e-24	1.63854e-21	denisova
GO:0006206	pyrimidine nucleobase metabolic process	211	65.1863	136	2.08633	0.00963378	0.64455	7	14	18	9.69967e-24	1.87503e-21	denisova
GO:0050798	activated T cell proliferation	136	42.0158	99	2.35626	0.00701282	0.727941	2	4	4	1.04766e-23	1.99586e-21	denisova
GO:0072665	protein localization to vacuole	438	135.316	236	1.74407	0.0167174	0.538813	9	31	43	1.07421e-23	2.01722e-21	denisova
GO:0044854	plasma membrane raft assembly	75	23.1705	65	2.80529	0.00460438	0.866667	1	4	5	1.40354e-23	2.59853e-21	denisova
GO:1903649	regulation of cytoplasmic transport	268	82.7958	162	1.95662	0.0114755	0.604478	6	16	21	1.47789e-23	2.69817e-21	denisova
GO:0016571	histone methylation	546	168.681	280	1.65994	0.0198342	0.512821	18	60	87	1.78352e-23	3.21156e-21	denisova
GO:1903011	negative regulation of bone development	94	29.0403	76	2.61705	0.00538358	0.808511	2	6	9	1.97349e-23	3.45888e-21	denisova
GO:2001137	positive regulation of endocytic recycling	94	29.0403	76	2.61705	0.00538358	0.808511	1	3	4	1.97349e-23	3.45888e-21	denisova
GO:0071287	cellular response to manganese ion	74	22.8615	64	2.79946	0.00453354	0.864865	3	8	9	3.95321e-23	6.83749e-21	denisova
GO:0032460	negative regulation of protein oligomerization	127	39.2353	93	2.37031	0.0065878	0.732283	3	10	16	1.14644e-22	1.95714e-20	denisova
GO:0042147	retrograde transport, endosome to Golgi	432	133.462	231	1.73083	0.0163632	0.534722	10	47	77	1.19689e-22	2.01707e-20	denisova
GO:1904684	negative regulation of metalloendopeptidase activity	118	36.4549	88	2.41394	0.00623362	0.745763	2	3	4	1.92611e-22	3.2049e-20	denisova
GO:1902963	negative regulation of metalloendopeptidase activity involved in amyloid precursor protein catabolic process	96	29.6582	76	2.56253	0.00538358	0.791667	1	2	2	2.29798e-22	3.77586e-20	denisova
GO:1902583	multi-organism intracellular transport	319	98.5518	182	1.84675	0.0128923	0.570533	8	45	65	3.09038e-22	5.01519e-20	denisova
GO:0007387	anterior compartment pattern formation	46	14.2112	45	3.16651	0.00318765	0.978261	1	1	1	3.38946e-22	5.36801e-20	denisova
GO:0007388	posterior compartment specification	46	14.2112	45	3.16651	0.00318765	0.978261	1	1	1	3.38946e-22	5.36801e-20	denisova
GO:0090382	phagosome maturation	221	68.2757	138	2.02122	0.00977545	0.624434	9	24	40	3.75727e-22	5.87969e-20	denisova
GO:0007249	I-kappaB kinase/NF-kappaB signaling	546	168.681	276	1.63622	0.0195509	0.505494	14	53	71	5.52613e-22	8.54599e-20	denisova
GO:0030799	regulation of cyclic nucleotide metabolic process	1040	321.297	467	1.45348	0.0330807	0.449039	35	119	170	6.11149e-22	9.34134e-20	denisova
GO:0003199	endocardial cushion to mesenchymal transition involved in heart valve formation	108	33.3655	82	2.45763	0.0058086	0.759259	2	3	3	7.06719e-22	1.0678e-19	denisova
GO:1902953	positive regulation of ER to Golgi vesicle-mediated transport	97	29.9672	76	2.53611	0.00538358	0.783505	1	3	4	7.39379e-22	1.10445e-19	denisova
GO:0032012	regulation of ARF protein signal transduction	236	72.9098	144	1.97504	0.0102005	0.61017	7	15	17	1.17125e-21	1.7299e-19	denisova
GO:0010042	response to manganese ion	87	26.8777	70	2.60438	0.00495856	0.804598	5	12	16	1.84107e-21	2.68899e-19	denisova
GO:0050776	regulation of immune response	6469	1998.53	2326	1.16386	0.164766	0.359561	164	678	908	3.00784e-21	4.34484e-19	denisova
GO:0007185	transmembrane receptor protein tyrosine phosphatase signaling pathway	77	23.7884	64	2.69039	0.00453354	0.831169	1	2	6	3.42464e-21	4.89313e-19	denisova
GO:0030522	intracellular receptor signaling pathway	1473	455.068	623	1.36903	0.0441312	0.422946	40	129	175	4.41716e-21	6.24339e-19	denisova
GO:0044766	multi-organism transport	325	100.405	182	1.81265	0.0128923	0.56	8	48	71	5.11318e-21	7.15029e-19	denisova
GO:0038111	interleukin-7-mediated signaling pathway	319	98.5518	179	1.8163	0.0126798	0.561129	7	22	39	7.98631e-21	1.09354e-18	denisova
GO:0098761	cellular response to interleukin-7	319	98.5518	179	1.8163	0.0126798	0.561129	7	22	40	7.98631e-21	1.09354e-18	denisova
GO:0006222	UMP biosynthetic process	158	48.8125	106	2.17158	0.00750868	0.670886	5	8	10	8.24788e-21	1.11772e-18	denisova
GO:0032461	positive regulation of protein oligomerization	244	75.3813	146	1.93682	0.0103421	0.598361	6	18	24	8.69077e-21	1.14314e-18	denisova
GO:0010738	regulation of protein kinase A signaling	181	55.9181	117	2.09235	0.00828788	0.646409	9	17	24	8.69639e-21	1.14314e-18	denisova
GO:0030205	dermatan sulfate metabolic process	181	55.9181	117	2.09235	0.00828788	0.646409	3	11	13	8.69639e-21	1.14314e-18	denisova
GO:0015074	DNA integration	92	28.4225	72	2.53321	0.00510023	0.782609	3	5	9	9.93709e-21	1.2933e-18	denisova
GO:0022615	protein to membrane docking	71	21.9347	60	2.73539	0.0042502	0.84507	1	4	7	1.09594e-20	1.41237e-18	denisova
GO:0060750	epithelial cell proliferation involved in mammary gland duct elongation	80	24.7152	65	2.62996	0.00460438	0.8125	5	5	5	1.8486e-20	2.35921e-18	denisova
GO:1903543	positive regulation of exosomal secretion	147	45.4141	100	2.20196	0.00708366	0.680272	5	11	15	2.156e-20	2.72506e-18	denisova
GO:1990108	protein linear deubiquitination	75	23.1705	62	2.67582	0.00439187	0.826667	1	2	2	2.49361e-20	3.12176e-18	denisova
GO:2001135	regulation of endocytic recycling	104	32.1297	78	2.42766	0.00552525	0.75	2	6	8	2.58691e-20	3.20802e-18	denisova
GO:2000458	regulation of astrocyte chemotaxis	65	20.0811	56	2.78869	0.00396685	0.861538	1	2	2	3.13673e-20	3.85348e-18	denisova
GO:0060759	regulation of response to cytokine stimulus	1479	456.922	621	1.35909	0.0439895	0.419878	34	135	169	3.7095e-20	4.51495e-18	denisova
GO:1903541	regulation of exosomal secretion	148	45.7231	100	2.18708	0.00708366	0.675676	5	12	16	4.62725e-20	5.58029e-18	denisova
GO:0044030	regulation of DNA methylation	134	41.3979	93	2.24649	0.0065878	0.69403	3	15	20	5.3041e-20	6.3384e-18	denisova
GO:0045851	pH reduction	250	77.2349	147	1.90328	0.010413	0.588	11	29	47	6.45459e-20	7.5755e-18	denisova
GO:0051452	intracellular pH reduction	250	77.2349	147	1.90328	0.010413	0.588	11	29	46	6.45459e-20	7.5755e-18	denisova
GO:0044205	'de novo' UMP biosynthetic process	59	18.2274	52	2.85284	0.0036835	0.881356	2	2	3	7.65949e-20	8.91008e-18	denisova
GO:0006516	glycoprotein catabolic process	193	59.6254	121	2.02934	0.00857123	0.626943	6	12	16	8.10062e-20	9.34059e-18	denisova
GO:1902992	negative regulation of amyloid precursor protein catabolic process	111	34.2923	81	2.36205	0.00573776	0.72973	2	7	9	8.97988e-20	1.02644e-17	denisova
GO:0050882	voluntary musculoskeletal movement	123	37.9996	87	2.2895	0.00616278	0.707317	1	5	6	1.16271e-19	1.31757e-17	denisova
GO:0060988	lipid tube assembly	127	39.2353	89	2.26836	0.00630446	0.700787	1	2	3	1.1976e-19	1.34551e-17	denisova
GO:0051791	medium-chain fatty acid metabolic process	71	21.9347	59	2.6898	0.00417936	0.830986	1	6	7	1.24214e-19	1.38373e-17	denisova
GO:1902947	regulation of tau-protein kinase activity	102	31.5118	76	2.41179	0.00538358	0.745098	1	6	6	1.53612e-19	1.6827e-17	denisova
GO:1902959	regulation of aspartic-type endopeptidase activity involved in amyloid precursor protein catabolic process	102	31.5118	76	2.41179	0.00538358	0.745098	1	5	6	1.53612e-19	1.6827e-17	denisova
GO:0031665	negative regulation of lipopolysaccharide-mediated signaling pathway	234	72.2919	139	1.92276	0.00984628	0.594017	5	9	13	1.82466e-19	1.98224e-17	denisova
GO:0006623	protein targeting to vacuole	306	94.5356	170	1.79827	0.0120422	0.555556	7	24	31	2.9439e-19	3.17193e-17	denisova
GO:0030208	dermatan sulfate biosynthetic process	176	54.3734	112	2.05983	0.0079337	0.636364	2	10	12	3.50174e-19	3.74231e-17	denisova
GO:0006477	protein sulfation	174	53.7555	111	2.0649	0.00786286	0.637931	3	7	7	3.81705e-19	4.04638e-17	denisova
GO:0030814	regulation of cAMP metabolic process	847	261.672	384	1.46749	0.0272012	0.453365	29	101	145	4.05904e-19	4.26848e-17	denisova
GO:0050849	negative regulation of calcium-mediated signaling	198	61.1701	122	1.99444	0.00864206	0.616162	3	15	19	4.48334e-19	4.67726e-17	denisova
GO:0051090	regulation of sequence-specific DNA binding transcription factor activity	2939	907.974	1126	1.24012	0.079762	0.383124	72	287	382	5.69955e-19	5.89926e-17	denisova
GO:0090500	endocardial cushion to mesenchymal transition	115	35.5281	82	2.30803	0.0058086	0.713044	2	4	4	5.76165e-19	5.91694e-17	denisova
GO:0006699	bile acid biosynthetic process	184	56.8449	115	2.02305	0.00814621	0.625	5	18	27	9.29855e-19	9.47515e-17	denisova
GO:0051403	stress-activated MAPK cascade	1090	336.744	473	1.40463	0.0335057	0.433945	23	78	103	1.01808e-18	1.02944e-16	denisova
GO:1905245	regulation of aspartic-type peptidase activity	104	32.1297	76	2.36541	0.00538358	0.730769	1	6	7	1.05656e-18	1.06019e-16	denisova
GO:0002300	CD8-positive, alpha-beta intraepithelial T cell differentiation	39	12.0487	38	3.15388	0.00269179	0.974359	1	1	1	1.08672e-18	1.08219e-16	denisova
GO:0007204	positive regulation of cytosolic calcium ion concentration	1498	462.792	620	1.3397	0.0439187	0.413885	47	154	205	1.73967e-18	1.71939e-16	denisova
GO:0060751	branch elongation involved in mammary gland duct branching	84	25.9509	65	2.50473	0.00460438	0.77381	5	6	6	2.17384e-18	2.13247e-16	denisova
GO:0002309	T cell proliferation involved in immune response	75	23.1705	60	2.5895	0.0042502	0.8	2	4	5	2.30868e-18	2.24797e-16	denisova
GO:0008206	bile acid metabolic process	251	77.5439	144	1.85701	0.0102005	0.573705	7	25	37	3.31051e-18	3.19975e-16	denisova
GO:0045453	bone resorption	182	56.227	113	2.00971	0.00800453	0.620879	4	16	22	3.84802e-18	3.66538e-16	denisova
GO:0051044	positive regulation of membrane protein ectodomain proteolysis	182	56.227	113	2.00971	0.00800453	0.620879	3	12	15	3.84802e-18	3.66538e-16	denisova
GO:0044265	cellular macromolecule catabolic process	4305	1329.98	1582	1.18949	0.112063	0.36748	136	561	845	4.06062e-18	3.84006e-16	denisova
GO:1903010	regulation of bone development	176	54.3734	110	2.02305	0.00779202	0.625	5	16	21	5.22313e-18	4.90414e-16	denisova
GO:0051043	regulation of membrane protein ectodomain proteolysis	250	77.2349	143	1.85149	0.0101296	0.572	6	17	22	6.19724e-18	5.7775e-16	denisova
GO:0030259	lipid glycosylation	85	26.2599	65	2.47526	0.00460438	0.764706	2	6	9	6.44165e-18	5.96306e-16	denisova
GO:0045053	protein retention in Golgi apparatus	108	33.3655	77	2.30777	0.00545442	0.712963	2	2	2	6.79953e-18	6.25034e-16	denisova
GO:1900542	regulation of purine nucleotide metabolic process	1579	487.816	646	1.32427	0.0457604	0.40912	49	182	260	6.8586e-18	6.26086e-16	denisova
GO:0006207	'de novo' pyrimidine nucleobase biosynthetic process	62	19.1543	52	2.7148	0.0036835	0.83871	2	4	6	8.20948e-18	7.41392e-16	denisova
GO:1903672	positive regulation of sprouting angiogenesis	246	75.9992	141	1.85528	0.00998796	0.573171	4	17	19	8.23456e-18	7.41392e-16	denisova
GO:0007254	JNK cascade	815	251.786	367	1.45759	0.025997	0.450307	19	61	83	9.10898e-18	8.14541e-16	denisova
GO:0038028	insulin receptor signaling pathway via phosphatidylinositol 3-kinase	82	25.3331	63	2.48687	0.0044627	0.768293	3	4	4	1.37254e-17	1.21295e-15	denisova
GO:0006625	protein targeting to peroxisome	131	40.4711	88	2.17439	0.00623362	0.671756	5	13	17	1.38411e-17	1.21295e-15	denisova
GO:0043574	peroxisomal transport	131	40.4711	88	2.17439	0.00623362	0.671756	5	13	18	1.38411e-17	1.21295e-15	denisova
GO:1900245	positive regulation of MDA-5 signaling pathway	33	10.195	33	3.23688	0.00233761	1	1	1	4	1.42757e-17	1.24274e-15	denisova
GO:0016075	rRNA catabolic process	111	34.2923	78	2.27456	0.00552525	0.702703	6	11	17	1.63818e-17	1.4167e-15	denisova
GO:0002755	MyD88-dependent toll-like receptor signaling pathway	398	122.958	204	1.6591	0.0144507	0.512563	5	23	32	1.76413e-17	1.51566e-15	denisova
GO:1904153	negative regulation of retrograde protein transport, ER to cytosol	75	23.1705	59	2.54634	0.00417936	0.786667	2	7	9	1.96388e-17	1.67631e-15	denisova
GO:0050872	white fat cell differentiation	159	49.1214	101	2.05613	0.0071545	0.63522	4	8	13	2.28743e-17	1.93989e-15	denisova
GO:0042045	epithelial fluid transport	132	40.78	88	2.15792	0.00623362	0.666667	2	6	8	2.89198e-17	2.43686e-15	denisova
GO:0072678	T cell migration	168	51.9019	105	2.02305	0.00743784	0.625	2	15	22	2.9349e-17	2.45728e-15	denisova
GO:0007638	mechanosensory behavior	122	37.6906	83	2.20214	0.00587944	0.680328	3	14	15	3.49988e-17	2.91176e-15	denisova
GO:0043173	nucleotide salvage	158	48.8125	100	2.04866	0.00708366	0.632911	5	12	14	4.736e-17	3.91539e-15	denisova
GO:0039533	regulation of MDA-5 signaling pathway	42	12.9755	39	3.00567	0.00276263	0.928571	2	3	7	4.82487e-17	3.96394e-15	denisova
GO:0009130	pyrimidine nucleoside monophosphate biosynthetic process	171	52.8287	106	2.00649	0.00750868	0.619883	5	11	14	4.86047e-17	3.96838e-15	denisova
GO:0046629	gamma-delta T cell activation	60	18.5364	50	2.6974	0.00354183	0.833333	2	5	6	6.08016e-17	4.93356e-15	denisova
GO:0060402	calcium ion transport into cytosol	662	204.518	306	1.4962	0.021676	0.462236	20	50	64	6.35839e-17	5.12767e-15	denisova
GO:0042987	amyloid precursor protein catabolic process	205	63.3326	121	1.91055	0.00857123	0.590244	2	10	14	7.6535e-17	6.13447e-15	denisova
GO:0001922	B-1 B cell homeostasis	272	84.0316	150	1.78504	0.0106255	0.551471	3	3	3	8.65104e-17	6.89199e-15	denisova
GO:1905408	negative regulation of creatine transmembrane transporter activity	35	10.8129	34	3.14439	0.00240844	0.971429	1	1	2	1.07938e-16	8.54725e-15	denisova
GO:0006140	regulation of nucleotide metabolic process	1598	493.686	646	1.30852	0.0457604	0.404255	49	188	267	1.41393e-16	1.11294e-14	denisova
GO:0031098	stress-activated protein kinase signaling cascade	1390	429.426	572	1.33201	0.0405185	0.411511	29	101	132	1.45821e-16	1.14096e-14	denisova
GO:0046132	pyrimidine ribonucleoside biosynthetic process	173	53.4466	106	1.98329	0.00750868	0.612717	5	15	22	1.58496e-16	1.2328e-14	denisova
GO:0036089	cleavage furrow formation	143	44.1784	92	2.08247	0.00651697	0.643357	2	7	7	1.79624e-16	1.38891e-14	denisova
GO:0019075	virus maturation	49	15.138	43	2.84052	0.00304597	0.877551	1	2	2	1.8087e-16	1.39037e-14	denisova
GO:0071286	cellular response to magnesium ion	77	23.7884	59	2.48021	0.00417936	0.766234	2	5	6	1.82802e-16	1.39705e-14	denisova
GO:0030502	negative regulation of bone mineralization	262	80.9422	145	1.7914	0.0102713	0.553435	5	9	17	1.85214e-16	1.4073e-14	denisova
GO:1904152	regulation of retrograde protein transport, ER to cytosol	106	32.7476	74	2.25971	0.00524191	0.698113	3	8	13	1.94116e-16	1.46647e-14	denisova
GO:0065002	intracellular protein transmembrane transport	281	86.8121	153	1.76243	0.010838	0.544484	11	38	56	1.97289e-16	1.48192e-14	denisova
GO:0018345	protein palmitoylation	265	81.869	146	1.78334	0.0103421	0.550943	6	19	27	2.46496e-16	1.8338e-14	denisova
GO:0034754	cellular hormone metabolic process	649	200.502	299	1.49126	0.0211801	0.460709	23	78	108	2.478e-16	1.8338e-14	denisova
GO:0018193	peptidyl-amino acid modification	5308	1639.85	1900	1.15864	0.13459	0.35795	138	607	860	2.4956e-16	1.8338e-14	denisova
GO:0051092	positive regulation of NF-kappaB transcription factor activity	962	297.2	416	1.39973	0.029468	0.432432	23	103	139	2.49715e-16	1.8338e-14	denisova
GO:0060744	mammary gland branching involved in thelarche	43	13.2844	39	2.93577	0.00276263	0.906977	5	6	6	3.62858e-16	2.64987e-14	denisova
GO:0035791	platelet-derived growth factor receptor-beta signaling pathway	115	35.5281	78	2.19545	0.00552525	0.678261	4	6	6	4.0425e-16	2.93584e-14	denisova
GO:0032331	negative regulation of chondrocyte differentiation	140	43.2516	90	2.08085	0.00637529	0.642857	4	12	19	4.08468e-16	2.95017e-14	denisova
GO:0060628	regulation of ER to Golgi vesicle-mediated transport	111	34.2923	76	2.21624	0.00538358	0.684685	1	9	12	4.25753e-16	3.05821e-14	denisova
GO:0001915	negative regulation of T cell mediated cytotoxicity	99	30.585	70	2.2887	0.00495856	0.707071	2	3	6	4.31013e-16	3.07917e-14	denisova
GO:0060020	Bergmann glial cell differentiation	136	42.0158	88	2.09445	0.00623362	0.647059	3	7	8	4.76921e-16	3.38871e-14	denisova
GO:0042352	GDP-L-fucose salvage	30	9.26819	30	3.23688	0.0021251	1	1	1	1	4.86357e-16	3.43719e-14	denisova
GO:0048821	erythrocyte development	200	61.7879	117	1.89357	0.00828788	0.585	6	18	25	6.18484e-16	4.34758e-14	denisova
GO:0044331	cell-cell adhesion mediated by cadherin	60	18.5364	49	2.64345	0.00347099	0.816667	2	3	4	6.27375e-16	4.38662e-14	denisova
GO:0002312	B cell activation involved in immune response	337	104.113	175	1.68087	0.0123964	0.519288	9	26	40	6.62034e-16	4.60446e-14	denisova
GO:0009129	pyrimidine nucleoside monophosphate metabolic process	176	54.3734	106	1.94948	0.00750868	0.602273	5	12	15	8.72586e-16	6.03692e-14	denisova
GO:2000671	regulation of motor neuron apoptotic process	50	15.447	43	2.78371	0.00304597	0.86	2	4	5	9.03188e-16	6.21592e-14	denisova
GO:1900040	regulation of interleukin-2 secretion	112	34.6013	76	2.19645	0.00538358	0.678571	3	6	7	9.23142e-16	6.32016e-14	denisova
GO:0070661	leukocyte proliferation	898	277.428	390	1.40577	0.0276263	0.434298	22	69	88	9.68761e-16	6.59812e-14	denisova
GO:0002305	CD8-positive, gamma-delta intraepithelial T cell differentiation	42	12.9755	38	2.9286	0.00269179	0.904762	1	2	2	1.06841e-15	7.20218e-14	denisova
GO:0042492	gamma-delta T cell differentiation	42	12.9755	38	2.9286	0.00269179	0.904762	1	2	3	1.06841e-15	7.20218e-14	denisova
GO:0043123	positive regulation of I-kappaB kinase/NF-kappaB signaling	1235	381.541	512	1.34193	0.0362683	0.414575	33	149	184	1.22557e-15	8.21945e-14	denisova
GO:1903789	regulation of amino acid transmembrane transport	36	11.1218	34	3.05705	0.00240844	0.944444	1	2	3	1.36096e-15	9.08113e-14	denisova
GO:1903307	positive regulation of regulated secretory pathway	293	90.5193	156	1.72339	0.0110505	0.532423	13	35	47	1.42393e-15	9.45335e-14	denisova
GO:1900239	regulation of phenotypic switching	59	18.2274	48	2.63339	0.00340016	0.813559	2	4	4	1.66555e-15	1.09719e-13	denisova
GO:0050858	negative regulation of antigen receptor-mediated signaling pathway	291	89.9015	155	1.72411	0.0109797	0.532646	6	18	22	1.66936e-15	1.09719e-13	denisova
GO:0010749	regulation of nitric oxide mediated signal transduction	115	35.5281	77	2.1673	0.00545442	0.669565	3	4	4	1.88366e-15	1.23187e-13	denisova
GO:0051151	negative regulation of smooth muscle cell differentiation	109	33.6744	74	2.19751	0.00524191	0.678899	3	6	11	2.10844e-15	1.36761e-13	denisova
GO:0072600	establishment of protein localization to Golgi	134	41.3979	86	2.0774	0.00609195	0.641791	4	8	9	2.11202e-15	1.36761e-13	denisova
GO:0035810	positive regulation of urine volume	107	33.0566	73	2.20834	0.00517107	0.682243	5	10	13	2.16751e-15	1.38985e-13	denisova
GO:1903960	negative regulation of anion transmembrane transport	107	33.0566	73	2.20834	0.00517107	0.682243	2	7	10	2.16751e-15	1.38985e-13	denisova
GO:0061181	regulation of chondrocyte development	103	31.8208	71	2.23125	0.0050294	0.68932	2	3	3	2.25247e-15	1.43731e-13	denisova
GO:0060347	heart trabecula formation	158	48.8125	97	1.9872	0.00687115	0.613924	5	11	15	2.48857e-15	1.5803e-13	denisova
GO:0021572	rhombomere 6 development	56	17.3006	46	2.65886	0.00325848	0.821429	1	1	1	3.20448e-15	2.02514e-13	denisova
GO:0070105	positive regulation of interleukin-6-mediated signaling pathway	32	9.88607	31	3.13572	0.00219593	0.96875	1	1	1	3.36638e-15	2.11728e-13	denisova
GO:0003188	heart valve formation	163	50.3572	99	1.96596	0.00701282	0.607362	4	12	14	3.52529e-15	2.20666e-13	denisova
GO:0070585	protein localization to mitochondrion	330	101.95	170	1.66748	0.0120422	0.515151	17	52	74	4.4311e-15	2.76051e-13	denisova
GO:0060312	regulation of blood vessel remodeling	110	33.9834	74	2.17754	0.00524191	0.672727	2	6	9	4.49086e-15	2.78455e-13	denisova
GO:0046745	viral capsid secondary envelopment	28	8.65031	28	3.23688	0.00198342	1	1	1	1	5.11001e-15	3.15357e-13	denisova
GO:0050854	regulation of antigen receptor-mediated signaling pathway	680	210.079	306	1.4566	0.021676	0.45	13	45	54	5.22783e-15	3.21121e-13	denisova
GO:0032891	negative regulation of organic acid transport	162	50.0482	98	1.95811	0.00694199	0.604938	5	13	17	6.98167e-15	4.26856e-13	denisova
GO:0009220	pyrimidine ribonucleotide biosynthetic process	180	55.6091	106	1.90616	0.00750868	0.588889	5	16	23	7.53664e-15	4.58653e-13	denisova
GO:1902991	regulation of amyloid precursor protein catabolic process	196	60.5522	113	1.86616	0.00800453	0.576531	4	15	19	8.02644e-15	4.8621e-13	denisova
GO:0044093	positive regulation of molecular function	11219	3465.99	3794	1.09464	0.268754	0.338176	332	1289	1736	9.10525e-15	5.4903e-13	denisova
GO:0002541	activation of plasma proteins involved in acute inflammatory response	40	12.3576	36	2.91319	0.00255012	0.9	1	1	1	9.19433e-15	5.51869e-13	denisova
GO:1904382	mannose trimming involved in glycoprotein ERAD pathway	83	25.642	60	2.33991	0.0042502	0.722892	2	3	4	1.04214e-14	6.22679e-13	denisova
GO:0046651	lymphocyte proliferation	834	257.656	362	1.40498	0.0256428	0.434053	20	61	79	1.13687e-14	6.76207e-13	denisova
GO:0021599	abducens nerve formation	57	17.6096	46	2.61222	0.00325848	0.807018	1	2	2	1.16051e-14	6.87158e-13	denisova
GO:0010751	negative regulation of nitric oxide mediated signal transduction	91	28.1135	64	2.27649	0.00453354	0.703297	2	3	3	1.17263e-14	6.90081e-13	denisova
GO:0036111	very long-chain fatty-acyl-CoA metabolic process	37	11.4308	34	2.97443	0.00240844	0.918919	1	1	1	1.17595e-14	6.90081e-13	denisova
GO:0009112	nucleobase metabolic process	375	115.852	187	1.61412	0.0132464	0.498667	12	31	38	1.19201e-14	6.96401e-13	denisova
GO:0043085	positive regulation of catalytic activity	9538	2946.67	3255	1.10464	0.230573	0.341266	272	1060	1418	1.27619e-14	7.4228e-13	denisova
GO:0060598	dichotomous subdivision of terminal units involved in mammary gland duct morphogenesis	27	8.34137	27	3.23688	0.00191259	1	2	2	2	1.65624e-14	9.59085e-13	denisova
GO:0045647	negative regulation of erythrocyte differentiation	200	61.7879	114	1.84502	0.00807537	0.57	3	6	8	1.84074e-14	1.06125e-12	denisova
GO:0009838	abscission	47	14.5202	40	2.75479	0.00283346	0.851064	4	5	6	1.95004e-14	1.11936e-12	denisova
GO:0035435	phosphate ion transmembrane transport	84	25.9509	60	2.31205	0.0042502	0.714286	4	11	18	2.54531e-14	1.4547e-12	denisova
GO:0060674	placenta blood vessel development	287	88.6657	150	1.69175	0.0106255	0.522648	12	23	31	3.7538e-14	2.13609e-12	denisova
GO:0000042	protein targeting to Golgi	130	40.1622	82	2.04172	0.0058086	0.630769	3	7	8	3.94158e-14	2.23328e-12	denisova
GO:0050795	regulation of behavior	354	109.365	177	1.61844	0.0125381	0.5	16	52	66	4.39808e-14	2.48124e-12	denisova
GO:0032943	mononuclear cell proliferation	841	259.818	362	1.39328	0.0256428	0.43044	20	63	81	4.68401e-14	2.63125e-12	denisova
GO:0071806	protein transmembrane transport	295	91.1372	153	1.67879	0.010838	0.518644	11	44	63	4.852e-14	2.71402e-12	denisova
GO:1900041	negative regulation of interleukin-2 secretion	62	19.1543	48	2.50597	0.00340016	0.774193	2	3	4	5.90315e-14	3.288e-12	denisova
GO:0001837	epithelial to mesenchymal transition	680	210.079	302	1.43755	0.0213926	0.444118	15	59	66	5.98936e-14	3.32195e-12	denisova
GO:2000686	regulation of rubidium ion transmembrane transporter activity	38	11.7397	34	2.89615	0.00240844	0.894737	1	2	4	7.82775e-14	4.30526e-12	denisova
GO:2000687	negative regulation of rubidium ion transmembrane transporter activity	38	11.7397	34	2.89615	0.00240844	0.894737	1	2	3	7.82775e-14	4.30526e-12	denisova
GO:0071476	cellular hypotonic response	48	14.8291	40	2.6974	0.00283346	0.833333	3	6	7	8.18681e-14	4.48398e-12	denisova
GO:0006904	vesicle docking involved in exocytosis	194	59.9343	110	1.83534	0.00779202	0.56701	6	29	39	8.49142e-14	4.63152e-12	denisova
GO:0097553	calcium ion transmembrane import into cytosol	557	172.079	255	1.48187	0.0180633	0.45781	15	44	56	9.10869e-14	4.94433e-12	denisova
GO:0038095	Fc-epsilon receptor signaling pathway	1264	390.5	513	1.3137	0.0363392	0.405854	25	95	125	9.14014e-14	4.94433e-12	denisova
GO:1903792	negative regulation of anion transport	167	51.5929	98	1.89949	0.00694199	0.586826	5	16	24	1.03725e-13	5.58799e-12	denisova
GO:0035588	G-protein coupled purinergic receptor signaling pathway	104	32.1297	69	2.14754	0.00488772	0.663462	8	13	21	1.06663e-13	5.72279e-12	denisova
GO:0060401	cytosolic calcium ion transport	723	223.363	317	1.41921	0.0224552	0.438451	23	60	76	1.0766e-13	5.75282e-12	denisova
GO:1904683	regulation of metalloendopeptidase activity	145	44.7963	88	1.96445	0.00623362	0.606897	2	5	6	1.24198e-13	6.60963e-12	denisova
GO:0009648	photoperiodism	223	68.8936	122	1.77085	0.00864206	0.547085	4	17	22	1.31145e-13	6.95124e-12	denisova
GO:0060338	regulation of type I interferon-mediated signaling pathway	298	92.064	153	1.66189	0.010838	0.513423	11	35	43	1.43382e-13	7.56932e-12	denisova
GO:0016482	cytosolic transport	623	192.469	279	1.44958	0.0197634	0.447833	20	82	125	1.63504e-13	8.59702e-12	denisova
GO:0048822	enucleate erythrocyte development	25	7.72349	25	3.23688	0.00177092	1	2	2	2	1.73964e-13	9.11061e-12	denisova
GO:1903651	positive regulation of cytoplasmic transport	159	49.1214	94	1.91363	0.00665864	0.591195	2	8	10	1.75811e-13	9.17078e-12	denisova
GO:0070509	calcium ion import	710	219.347	311	1.41784	0.0220302	0.438028	20	62	81	2.12114e-13	1.10207e-11	denisova
GO:0007598	blood coagulation, extrinsic pathway	42	12.9755	36	2.77447	0.00255012	0.857143	1	2	5	2.58859e-13	1.33965e-11	denisova
GO:0034969	histone arginine methylation	89	27.4956	61	2.21853	0.00432103	0.685393	7	10	12	3.08078e-13	1.58811e-11	denisova
GO:0030802	regulation of cyclic nucleotide biosynthetic process	857	264.761	364	1.37482	0.0257845	0.424737	27	100	148	3.61384e-13	1.85562e-11	denisova
GO:0051604	protein maturation	874	270.013	370	1.3703	0.0262095	0.423341	19	109	179	3.97473e-13	2.03299e-11	denisova
GO:0017158	regulation of calcium ion-dependent exocytosis	334	103.186	166	1.60875	0.0117589	0.497006	15	47	65	5.08575e-13	2.59117e-11	denisova
GO:0070168	negative regulation of biomineral tissue development	282	87.121	145	1.66435	0.0102713	0.514184	5	11	19	5.26282e-13	2.671e-11	denisova
GO:0009966	regulation of signal transduction	17927	5538.36	5883	1.06223	0.416732	0.328164	565	2259	3029	5.28307e-13	2.671e-11	denisova
GO:0002682	regulation of immune system process	9380	2897.85	3184	1.09874	0.225544	0.339446	254	1039	1416	5.55449e-13	2.79746e-11	denisova
GO:0036503	ERAD pathway	362	111.836	177	1.58267	0.0125381	0.48895	16	60	83	5.58896e-13	2.80408e-11	denisova
GO:0006479	protein methylation	835	257.965	355	1.37616	0.025147	0.42515	25	93	134	6.03893e-13	3.01832e-11	denisova
GO:0006817	phosphate ion transport	88	27.1867	60	2.20696	0.0042502	0.681818	4	13	20	6.87831e-13	3.4119e-11	denisova
GO:1903542	negative regulation of exosomal secretion	88	27.1867	60	2.20696	0.0042502	0.681818	1	3	3	6.87831e-13	3.4119e-11	denisova
GO:0007225	patched ligand maturation	41	12.6665	35	2.76319	0.00247928	0.853658	1	1	1	7.2085e-13	3.54691e-11	denisova
GO:0015760	glucose-6-phosphate transport	41	12.6665	35	2.76319	0.00247928	0.853658	1	4	5	7.2085e-13	3.54691e-11	denisova
GO:0010818	T cell chemotaxis	80	24.7152	56	2.26581	0.00396685	0.7	1	8	13	7.23144e-13	3.54691e-11	denisova
GO:1900371	regulation of purine nucleotide biosynthetic process	889	274.647	374	1.36175	0.0264929	0.420697	28	107	158	8.27346e-13	4.04292e-11	denisova
GO:1905555	positive regulation blood vessel branching	33	10.195	30	2.94262	0.0021251	0.909091	2	2	2	9.164e-13	4.46151e-11	denisova
GO:1905668	positive regulation of protein localization to endosome	151	46.6499	89	1.90783	0.00630446	0.589404	4	7	8	9.70214e-13	4.70607e-11	denisova
GO:0031293	membrane protein intracellular domain proteolysis	103	31.8208	67	2.10554	0.00474605	0.650485	1	11	17	9.90142e-13	4.78508e-11	denisova
GO:0002544	chronic inflammatory response	118	36.4549	74	2.02991	0.00524191	0.627119	5	12	12	1.03497e-12	4.98342e-11	denisova
GO:0035587	purinergic receptor signaling pathway	140	43.2516	84	1.94213	0.00595027	0.6	11	20	29	1.07577e-12	5.16095e-11	denisova
GO:0007169	transmembrane receptor protein tyrosine kinase signaling pathway	3405	1051.94	1237	1.17592	0.0876249	0.363289	95	391	512	1.08901e-12	5.20123e-11	denisova
GO:0002333	transitional one stage B cell differentiation	30	9.26819	28	3.02109	0.00198342	0.933333	1	1	1	1.09604e-12	5.20123e-11	denisova
GO:1904531	positive regulation of actin filament binding	30	9.26819	28	3.02109	0.00198342	0.933333	1	1	1	1.09604e-12	5.20123e-11	denisova
GO:0034067	protein localization to Golgi apparatus	214	66.1131	116	1.75457	0.00821704	0.542056	9	18	23	1.18132e-12	5.58575e-11	denisova
GO:0030808	regulation of nucleotide biosynthetic process	891	275.265	374	1.35869	0.0264929	0.419753	28	108	159	1.18906e-12	5.60222e-11	denisova
GO:0086030	adrenergic receptor signaling pathway involved in cardiac muscle relaxation	38	11.7397	33	2.81097	0.00233761	0.868421	1	1	1	1.21161e-12	5.66782e-11	denisova
GO:1901899	positive regulation of relaxation of cardiac muscle	38	11.7397	33	2.81097	0.00233761	0.868421	1	1	2	1.21161e-12	5.66782e-11	denisova
GO:2001027	negative regulation of endothelial cell chemotaxis	89	27.4956	60	2.18216	0.0042502	0.674157	2	3	4	1.47353e-12	6.86863e-11	denisova
GO:0034661	ncRNA catabolic process	134	41.3979	81	1.95662	0.00573776	0.604478	7	16	24	1.55135e-12	7.20583e-11	denisova
GO:0051091	positive regulation of sequence-specific DNA binding transcription factor activity	1595	492.759	622	1.26228	0.0440603	0.389969	41	179	242	1.65111e-12	7.64218e-11	denisova
GO:0045638	negative regulation of myeloid cell differentiation	701	216.567	304	1.40372	0.0215343	0.433666	18	54	89	1.68654e-12	7.7788e-11	denisova
GO:1903305	regulation of regulated secretory pathway	712	219.965	308	1.40022	0.0218177	0.432584	28	86	111	1.73456e-12	7.97231e-11	denisova
GO:0042982	amyloid precursor protein metabolic process	227	70.1293	121	1.72538	0.00857123	0.53304	2	14	21	1.81562e-12	8.30952e-11	denisova
GO:0010032	meiotic chromosome condensation	23	7.10561	23	3.23688	0.00162924	1	1	1	5	1.82689e-12	8.30952e-11	denisova
GO:0015910	peroxisomal long-chain fatty acid import	23	7.10561	23	3.23688	0.00162924	1	1	1	2	1.82689e-12	8.30952e-11	denisova
GO:0070103	regulation of interleukin-6-mediated signaling pathway	35	10.8129	31	2.86695	0.00219593	0.885714	1	2	2	1.90076e-12	8.6157e-11	denisova
GO:0035809	regulation of urine volume	117	36.1459	73	2.01959	0.00517107	0.623932	5	15	21	2.11621e-12	9.55931e-11	denisova
GO:0015949	nucleobase-containing small molecule interconversion	225	69.5114	120	1.72633	0.00850039	0.533333	6	20	31	2.12865e-12	9.58259e-11	denisova
GO:0051480	regulation of cytosolic calcium ion concentration	1649	509.442	640	1.25628	0.0453354	0.388114	50	178	244	2.15817e-12	9.68231e-11	denisova
GO:0046134	pyrimidine nucleoside biosynthetic process	192	59.3164	106	1.78703	0.00750868	0.552083	5	21	29	2.36421e-12	1.05706e-10	denisova
GO:0060602	branch elongation of an epithelium	178	54.9913	100	1.81847	0.00708366	0.561798	9	17	17	2.38055e-12	1.06076e-10	denisova
GO:0035284	brain segmentation	62	19.1543	46	2.40155	0.00325848	0.741935	1	2	2	2.87075e-12	1.27487e-10	denisova
GO:1900544	positive regulation of purine nucleotide metabolic process	860	265.688	361	1.35874	0.025572	0.419767	28	100	145	2.89896e-12	1.28306e-10	denisova
GO:0048660	regulation of smooth muscle cell proliferation	1058	326.858	432	1.32167	0.0306014	0.408318	28	98	114	2.96525e-12	1.30799e-10	denisova
GO:0001765	membrane raft assembly	133	41.089	80	1.94699	0.00566693	0.601504	2	8	10	3.05859e-12	1.34466e-10	denisova
GO:0061470	T follicular helper cell differentiation	90	27.8046	60	2.15792	0.0042502	0.666667	2	4	4	3.08598e-12	1.35218e-10	denisova
GO:0002551	mast cell chemotaxis	88	27.1867	59	2.17018	0.00417936	0.670454	3	5	5	3.23679e-12	1.40886e-10	denisova
GO:0051956	negative regulation of amino acid transport	88	27.1867	59	2.17018	0.00417936	0.670454	4	8	10	3.23679e-12	1.40886e-10	denisova
GO:0006869	lipid transport	1658	512.222	642	1.25336	0.0454771	0.387213	53	188	272	3.25085e-12	1.41031e-10	denisova
GO:0042044	fluid transport	219	67.6578	117	1.72929	0.00828788	0.534247	6	21	26	3.42902e-12	1.48271e-10	denisova
GO:0061037	negative regulation of cartilage development	165	50.9751	94	1.84404	0.00665864	0.569697	5	15	24	3.5886e-12	1.54158e-10	denisova
GO:1905048	regulation of metallopeptidase activity	165	50.9751	94	1.84404	0.00665864	0.569697	3	10	13	3.5886e-12	1.54158e-10	denisova
GO:0050881	musculoskeletal movement	263	81.2511	135	1.66152	0.00956294	0.513308	7	30	38	3.82171e-12	1.63637e-10	denisova
GO:0051953	negative regulation of amine transport	222	68.5846	118	1.7205	0.00835872	0.531532	12	20	23	4.34791e-12	1.85563e-10	denisova
GO:0007220	Notch receptor processing	127	39.2353	77	1.96252	0.00545442	0.606299	2	10	17	4.3947e-12	1.86952e-10	denisova
GO:0036010	protein localization to endosome	101	31.2029	65	2.08314	0.00460438	0.643564	1	7	9	4.42781e-12	1.87754e-10	denisova
GO:0031000	response to caffeine	161	49.7393	92	1.84964	0.00651697	0.571429	6	14	16	4.78582e-12	2.02282e-10	denisova
GO:0006685	sphingomyelin catabolic process	34	10.5039	30	2.85607	0.0021251	0.882353	1	1	5	5.46702e-12	2.30333e-10	denisova
GO:0016197	endosomal transport	1337	413.052	529	1.28071	0.0374726	0.395662	42	172	252	5.50322e-12	2.31118e-10	denisova
GO:1901079	positive regulation of relaxation of muscle	39	12.0487	33	2.7389	0.00233761	0.846154	1	2	3	5.52211e-12	2.31172e-10	denisova
GO:1905451	positive regulation of Fc-gamma receptor signaling pathway involved in phagocytosis	57	17.6096	43	2.44185	0.00304597	0.754386	1	2	2	5.69501e-12	2.37654e-10	denisova
GO:0031664	regulation of lipopolysaccharide-mediated signaling pathway	314	97.0071	155	1.59782	0.0109797	0.493631	8	17	23	5.80608e-12	2.41522e-10	denisova
GO:0070633	transepithelial transport	180	55.6091	100	1.79827	0.00708366	0.555556	3	14	18	5.88946e-12	2.44217e-10	denisova
GO:0050904	diapedesis	59	18.2274	44	2.41394	0.00311681	0.745763	1	2	2	6.34703e-12	2.62364e-10	denisova
GO:0090083	regulation of inclusion body assembly	162	50.0482	92	1.83823	0.00651697	0.567901	5	13	16	7.71803e-12	3.18036e-10	denisova
GO:0000301	retrograde transport, vesicle recycling within Golgi	146	45.1052	85	1.88448	0.00602111	0.582192	4	10	12	7.80373e-12	3.20563e-10	denisova
GO:0006897	endocytosis	3488	1077.58	1257	1.1665	0.0890416	0.360378	98	377	507	8.04773e-12	3.29556e-10	denisova
GO:0021587	cerebellum morphogenesis	202	62.4058	109	1.74663	0.00772119	0.539604	10	22	36	8.10248e-12	3.30767e-10	denisova
GO:1901558	response to metformin	41	12.6665	34	2.68424	0.00240844	0.829268	2	2	2	8.20921e-12	3.34087e-10	denisova
GO:0038109	Kit signaling pathway	71	21.9347	50	2.27949	0.00354183	0.704225	2	2	2	8.53999e-12	3.46476e-10	denisova
GO:0070498	interleukin-1-mediated signaling pathway	160	49.4303	91	1.84097	0.00644613	0.56875	5	14	16	8.92457e-12	3.60964e-10	denisova
GO:0038128	ERBB2 signaling pathway	246	75.9992	127	1.67107	0.00899625	0.51626	11	29	39	9.79968e-12	3.95143e-10	denisova
GO:0006843	mitochondrial citrate transport	25	7.72349	24	3.1074	0.00170008	0.96	1	1	1	9.91896e-12	3.96306e-10	denisova
GO:0090149	mitochondrial membrane fission	25	7.72349	24	3.1074	0.00170008	0.96	2	2	2	9.91896e-12	3.96306e-10	denisova
GO:2000661	positive regulation of interleukin-1-mediated signaling pathway	25	7.72349	24	3.1074	0.00170008	0.96	1	1	1	9.91896e-12	3.96306e-10	denisova
GO:0006971	hypotonic response	52	16.0649	40	2.48991	0.00283346	0.769231	3	7	8	1.07458e-11	4.28042e-10	denisova
GO:0043122	regulation of I-kappaB kinase/NF-kappaB signaling	1793	553.929	685	1.23662	0.0485231	0.382041	46	191	240	1.12609e-11	4.47204e-10	denisova
GO:0098927	vesicle-mediated transport between endosomal compartments	156	48.1946	89	1.84668	0.00630446	0.570513	6	13	23	1.19168e-11	4.71827e-10	denisova
GO:0010646	regulation of cell communication	18952	5855.02	6181	1.05567	0.437841	0.32614	612	2460	3313	1.19753e-11	4.7272e-10	denisova
GO:0072655	establishment of protein localization to mitochondrion	299	92.373	148	1.6022	0.0104838	0.494983	16	47	68	1.32503e-11	5.21483e-10	denisova
GO:0042255	ribosome assembly	242	74.7634	125	1.67194	0.00885457	0.516529	17	34	63	1.35603e-11	5.31727e-10	denisova
GO:0060009	Sertoli cell development	90	27.8046	59	2.12195	0.00417936	0.655556	3	11	14	1.35915e-11	5.31727e-10	denisova
GO:0007214	gamma-aminobutyric acid signaling pathway	105	32.4387	66	2.03461	0.00467521	0.628571	5	15	23	1.46317e-11	5.70723e-10	denisova
GO:0072255	metanephric glomerular mesangial cell development	33	10.195	29	2.84453	0.00205426	0.878788	1	1	1	1.56659e-11	6.07456e-10	denisova
GO:1905176	positive regulation of vascular smooth muscle cell dedifferentiation	33	10.195	29	2.84453	0.00205426	0.878788	1	1	1	1.56659e-11	6.07456e-10	denisova
GO:0045645	positive regulation of eosinophil differentiation	60	18.5364	44	2.37371	0.00311681	0.733333	1	1	2	1.6651e-11	6.39991e-10	denisova
GO:0045658	regulation of neutrophil differentiation	60	18.5364	44	2.37371	0.00311681	0.733333	1	1	3	1.6651e-11	6.39991e-10	denisova
GO:0045659	negative regulation of neutrophil differentiation	60	18.5364	44	2.37371	0.00311681	0.733333	1	1	2	1.6651e-11	6.39991e-10	denisova
GO:0043153	entrainment of circadian clock by photoperiod	211	65.1863	112	1.71815	0.0079337	0.530806	3	15	18	1.67893e-11	6.43427e-10	denisova
GO:0043249	erythrocyte maturation	80	24.7152	54	2.18489	0.00382518	0.675	2	7	12	1.77416e-11	6.7707e-10	denisova
GO:0060343	trabecula formation	192	59.3164	104	1.75331	0.007367	0.541667	6	18	24	1.77702e-11	6.7707e-10	denisova
GO:0046851	negative regulation of bone remodeling	204	63.0237	109	1.72951	0.00772119	0.534314	4	11	14	1.82273e-11	6.92478e-10	denisova
GO:0038161	prolactin signaling pathway	47	14.5202	37	2.54818	0.00262095	0.787234	1	1	1	1.89287e-11	7.17056e-10	denisova
GO:0048662	negative regulation of smooth muscle cell proliferation	484	149.527	219	1.46462	0.0155132	0.452479	12	36	38	1.92721e-11	7.27964e-10	denisova
GO:0046578	regulation of Ras protein signal transduction	1988	614.172	750	1.22116	0.0531274	0.377264	56	170	210	1.9804e-11	7.45913e-10	denisova
GO:0048521	negative regulation of behavior	95	29.3493	61	2.07842	0.00432103	0.642105	7	11	15	2.30343e-11	8.65102e-10	denisova
GO:0032707	negative regulation of interleukin-23 production	30	9.26819	27	2.91319	0.00191259	0.9	2	2	2	2.33268e-11	8.73591e-10	denisova
GO:0006886	intracellular protein transport	3305	1021.05	1192	1.16743	0.0844372	0.360666	105	470	694	2.36416e-11	8.82867e-10	denisova
GO:0050655	dermatan sulfate proteoglycan metabolic process	224	69.2025	117	1.69069	0.00828788	0.522321	3	14	16	2.37263e-11	8.83521e-10	denisova
GO:0030801	positive regulation of cyclic nucleotide metabolic process	619	191.234	269	1.40666	0.019055	0.434572	20	78	113	2.39378e-11	8.88876e-10	denisova
GO:0030817	regulation of cAMP biosynthetic process	712	219.965	303	1.37749	0.0214635	0.425562	25	87	128	2.53929e-11	9.38965e-10	denisova
GO:0032506	cytokinetic process	181	55.9181	99	1.77045	0.00701282	0.546961	4	16	18	2.54296e-11	9.38965e-10	denisova
GO:0034103	regulation of tissue remodeling	601	185.673	262	1.41108	0.0185592	0.43594	13	52	68	2.91653e-11	1.07389e-09	denisova
GO:0043383	negative T cell selection	198	61.1701	106	1.73287	0.00750868	0.535354	5	11	13	2.93527e-11	1.07777e-09	denisova
GO:1904970	brush border assembly	27	8.34137	25	2.99711	0.00177092	0.925926	1	2	5	3.02112e-11	1.10336e-09	denisova
GO:0036112	medium-chain fatty-acyl-CoA metabolic process	42	12.9755	34	2.62033	0.00240844	0.809524	1	2	3	3.02175e-11	1.10336e-09	denisova
GO:1900454	positive regulation of long term synaptic depression	24	7.41455	23	3.10201	0.00162924	0.958333	1	1	5	3.08789e-11	1.12438e-09	denisova
GO:0070936	protein K48-linked ubiquitination	580	179.185	254	1.41753	0.0179925	0.437931	9	39	47	3.31727e-11	1.20457e-09	denisova
GO:0050859	negative regulation of B cell receptor signaling pathway	79	24.4062	53	2.17158	0.00375434	0.670886	2	5	5	3.90284e-11	1.4133e-09	denisova
GO:0000027	ribosomal large subunit assembly	161	49.7393	90	1.80943	0.00637529	0.559006	11	18	31	4.17103e-11	1.50136e-09	denisova
GO:0035426	extracellular matrix-cell signaling	61	18.8453	44	2.3348	0.00311681	0.721311	1	3	5	4.18029e-11	1.50136e-09	denisova
GO:1901409	positive regulation of phosphorylation of RNA polymerase II C-terminal domain	61	18.8453	44	2.3348	0.00311681	0.721311	2	6	7	4.18029e-11	1.50136e-09	denisova
GO:0008063	Toll signaling pathway	75	23.1705	51	2.20108	0.00361267	0.68	1	5	5	4.21596e-11	1.51005e-09	denisova
GO:0009057	macromolecule catabolic process	4840	1495.27	1695	1.13358	0.120068	0.350207	153	661	989	4.26109e-11	1.52206e-09	denisova
GO:0051882	mitochondrial depolarization	32	9.88607	28	2.83227	0.00198342	0.875	1	2	3	4.47134e-11	1.59284e-09	denisova
GO:1904059	regulation of locomotor rhythm	46	14.2112	36	2.53321	0.00255012	0.782609	2	2	2	4.84765e-11	1.72223e-09	denisova
GO:0006694	steroid biosynthetic process	686	211.933	292	1.3778	0.0206843	0.425656	18	74	113	5.61367e-11	1.98899e-09	denisova
GO:0016310	phosphorylation	7609	2350.72	2590	1.10179	0.183467	0.340386	211	899	1251	5.7872e-11	2.03951e-09	denisova
GO:0038114	interleukin-21-mediated signaling pathway	48	14.8291	37	2.49509	0.00262095	0.770833	1	1	1	5.78728e-11	2.03951e-09	denisova
GO:0006741	NADP biosynthetic process	39	12.0487	32	2.6559	0.00226677	0.820513	2	4	4	5.9354e-11	2.08612e-09	denisova
GO:0001576	globoside biosynthetic process	20	6.17879	20	3.23688	0.00141673	1	1	1	1	6.21488e-11	2.16697e-09	denisova
GO:0030327	prenylated protein catabolic process	20	6.17879	20	3.23688	0.00141673	1	1	1	3	6.21488e-11	2.16697e-09	denisova
GO:0045023	G0 to G1 transition	20	6.17879	20	3.23688	0.00141673	1	1	1	2	6.21488e-11	2.16697e-09	denisova
GO:0045779	negative regulation of bone resorption	188	58.0807	101	1.73896	0.0071545	0.537234	3	9	12	6.4834e-11	2.25461e-09	denisova
GO:0010876	lipid localization	1744	538.791	663	1.23053	0.0469646	0.380161	56	205	293	6.60987e-11	2.29253e-09	denisova
GO:0043433	negative regulation of sequence-specific DNA binding transcription factor activity	1264	390.5	497	1.27273	0.0352058	0.393196	31	108	137	7.15837e-11	2.47623e-09	denisova
GO:0046777	protein autophosphorylation	1640	506.661	627	1.23751	0.0444145	0.382317	35	152	198	7.41261e-11	2.55745e-09	denisova
GO:0046112	nucleobase biosynthetic process	153	47.2678	86	1.81942	0.00609195	0.562091	5	13	18	7.58282e-11	2.60932e-09	denisova
GO:0035589	G-protein coupled purinergic nucleotide receptor signaling pathway	82	25.3331	54	2.1316	0.00382518	0.658537	6	9	15	7.60995e-11	2.61182e-09	denisova
GO:0032703	negative regulation of interleukin-2 production	220	67.9667	114	1.67729	0.00807537	0.518182	5	15	20	8.08874e-11	2.76892e-09	denisova
GO:0071634	regulation of transforming growth factor beta production	385	118.942	179	1.50494	0.0126798	0.464935	12	24	27	8.86898e-11	3.02812e-09	denisova
GO:0035674	tricarboxylic acid transmembrane transport	26	8.03243	24	2.98789	0.00170008	0.923077	1	2	2	9.07732e-11	3.09123e-09	denisova
GO:1904587	response to glycoprotein	95	29.3493	60	2.04434	0.0042502	0.631579	2	4	5	9.14136e-11	3.10499e-09	denisova
GO:0035897	proteolysis in other organism	72	22.2437	49	2.20288	0.00347099	0.680556	3	6	6	9.67472e-11	3.27768e-09	denisova
GO:0032914	positive regulation of transforming growth factor beta1 production	60	18.5364	43	2.31976	0.00304597	0.716667	3	4	6	9.82063e-11	3.31857e-09	denisova
GO:0097531	mast cell migration	93	28.7314	59	2.0535	0.00417936	0.634409	3	6	6	1.00387e-10	3.38357e-09	denisova
GO:0023016	signal transduction by trans-phosphorylation	43	13.2844	34	2.55939	0.00240844	0.790698	1	2	3	1.0124e-10	3.38627e-09	denisova
GO:0090186	regulation of pancreatic juice secretion	43	13.2844	34	2.55939	0.00240844	0.790698	1	2	7	1.0124e-10	3.38627e-09	denisova
GO:0090188	negative regulation of pancreatic juice secretion	43	13.2844	34	2.55939	0.00240844	0.790698	1	2	5	1.0124e-10	3.38627e-09	denisova
GO:0021571	rhombomere 5 development	66	20.39	46	2.25601	0.00325848	0.69697	1	3	3	1.02184e-10	3.40915e-09	denisova
GO:0023051	regulation of signaling	19149	5915.89	6226	1.05242	0.441028	0.325134	623	2497	3363	1.10763e-10	3.68601e-09	denisova
GO:0048008	platelet-derived growth factor receptor signaling pathway	399	123.267	184	1.4927	0.0130339	0.461153	10	30	33	1.12938e-10	3.74893e-09	denisova
GO:0071877	regulation of adrenergic receptor signaling pathway	102	31.5118	63	1.99925	0.0044627	0.617647	4	6	6	1.23923e-10	4.10321e-09	denisova
GO:0051209	release of sequestered calcium ion into cytosol	474	146.437	212	1.44772	0.0150174	0.447257	10	33	44	1.4372e-10	4.74672e-09	denisova
GO:1904899	positive regulation of hepatic stellate cell proliferation	47	14.5202	36	2.47931	0.00255012	0.765957	1	1	1	1.45178e-10	4.78288e-09	denisova
GO:1905063	regulation of vascular smooth muscle cell differentiation	109	33.6744	66	1.95994	0.00467521	0.605505	4	8	8	1.56534e-10	5.14409e-09	denisova
GO:0008210	estrogen metabolic process	127	39.2353	74	1.88606	0.00524191	0.582677	7	18	26	1.6173e-10	5.3016e-09	denisova
GO:0032845	negative regulation of homeostatic process	1302	402.24	508	1.26293	0.035985	0.390169	28	107	143	1.68259e-10	5.50191e-09	denisova
GO:0090170	regulation of Golgi inheritance	96	29.6582	60	2.02305	0.0042502	0.625	2	4	4	1.70247e-10	5.5531e-09	denisova
GO:1904293	negative regulation of ERAD pathway	94	29.0403	59	2.03166	0.00417936	0.62766	2	9	13	1.88315e-10	6.12724e-09	denisova
GO:0060337	type I interferon signaling pathway	665	205.445	282	1.37263	0.0199759	0.42406	14	47	61	1.9019e-10	6.17295e-09	denisova
GO:0003170	heart valve development	454	140.259	204	1.45446	0.0144507	0.449339	15	38	41	1.93804e-10	6.27476e-09	denisova
GO:0060444	branching involved in mammary gland duct morphogenesis	174	53.7555	94	1.74866	0.00665864	0.54023	9	19	22	1.95811e-10	6.32417e-09	denisova
GO:0040030	regulation of molecular function, epigenetic	28	8.65031	25	2.89007	0.00177092	0.892857	1	2	2	1.98415e-10	6.37531e-09	denisova
GO:0070431	nucleotide-binding oligomerization domain containing 2 signaling pathway	105	32.4387	64	1.97295	0.00453354	0.609524	2	5	7	1.98421e-10	6.37531e-09	denisova
GO:0002605	negative regulation of dendritic cell antigen processing and presentation	53	16.3738	39	2.38185	0.00276263	0.735849	1	1	2	1.9982e-10	6.37531e-09	denisova
GO:0010754	negative regulation of cGMP-mediated signaling	53	16.3738	39	2.38185	0.00276263	0.735849	1	1	1	1.9982e-10	6.37531e-09	denisova
GO:0072254	metanephric glomerular mesangial cell differentiation	53	16.3738	39	2.38185	0.00276263	0.735849	2	2	2	1.9982e-10	6.37531e-09	denisova
GO:0048264	determination of ventral identity	19	5.86985	19	3.23688	0.00134589	1	1	1	1	2.01356e-10	6.39163e-09	denisova
GO:2001150	positive regulation of dipeptide transmembrane transport	19	5.86985	19	3.23688	0.00134589	1	1	1	2	2.01356e-10	6.39163e-09	denisova
GO:0090140	regulation of mitochondrial fission	132	40.78	76	1.86366	0.00538358	0.575758	5	20	23	2.0179e-10	6.39163e-09	denisova
GO:0001911	negative regulation of leukocyte mediated cytotoxicity	123	37.9996	72	1.89476	0.00510023	0.585366	3	8	13	2.12443e-10	6.7129e-09	denisova
GO:0070126	mitochondrial translational termination	245	75.6902	123	1.62505	0.0087129	0.502041	14	55	89	2.14406e-10	6.75868e-09	denisova
GO:0002762	negative regulation of myeloid leukocyte differentiation	365	112.763	170	1.50759	0.0120422	0.465753	10	29	47	2.18952e-10	6.88545e-09	denisova
GO:0034340	response to type I interferon	678	209.461	286	1.36541	0.0202593	0.421829	15	51	66	2.75617e-10	8.64674e-09	denisova
GO:0018216	peptidyl-arginine methylation	99	30.585	61	1.99444	0.00432103	0.616162	7	12	16	2.79307e-10	8.74166e-09	denisova
GO:0035768	endothelial cell chemotaxis to fibroblast growth factor	22	6.79667	21	3.08975	0.00148757	0.954546	1	1	1	2.97676e-10	9.25046e-09	denisova
GO:0035769	B cell chemotaxis across high endothelial venule	22	6.79667	21	3.08975	0.00148757	0.954546	1	1	1	2.97676e-10	9.25046e-09	denisova
GO:2000545	negative regulation of endothelial cell chemotaxis to fibroblast growth factor	22	6.79667	21	3.08975	0.00148757	0.954546	1	1	1	2.97676e-10	9.25046e-09	denisova
GO:0071506	cellular response to mycophenolic acid	35	10.8129	29	2.68198	0.00205426	0.828571	1	2	2	3.066e-10	9.50531e-09	denisova
GO:1903975	regulation of glial cell migration	108	33.3655	65	1.94812	0.00460438	0.601852	3	9	9	3.0929e-10	9.56615e-09	denisova
GO:0060453	regulation of gastric acid secretion	97	29.9672	60	2.00219	0.0042502	0.618557	3	7	10	3.11734e-10	9.61793e-09	denisova
GO:0036438	maintenance of lens transparency	44	13.5933	34	2.50122	0.00240844	0.772727	1	3	4	3.12427e-10	9.61793e-09	denisova
GO:0031342	negative regulation of cell killing	133	41.089	76	1.84964	0.00538358	0.571429	5	10	17	3.28469e-10	1.00823e-08	denisova
GO:0050651	dermatan sulfate proteoglycan biosynthetic process	219	67.6578	112	1.65539	0.0079337	0.511416	2	13	15	3.29047e-10	1.00823e-08	denisova
GO:0019730	antimicrobial humoral response	197	60.8611	103	1.69238	0.00729617	0.522843	4	38	78	3.31934e-10	1.01472e-08	denisova
GO:0090084	negative regulation of inclusion body assembly	147	45.4141	82	1.8056	0.0058086	0.557823	4	9	11	3.43838e-10	1.04867e-08	denisova
GO:1900244	positive regulation of synaptic vesicle endocytosis	30	9.26819	26	2.80529	0.00184175	0.866667	2	2	3	3.59574e-10	1.09412e-08	denisova
GO:0030163	protein catabolic process	3154	974.396	1131	1.16072	0.0801162	0.358592	91	409	613	3.64394e-10	1.10623e-08	denisova
GO:0046627	negative regulation of insulin receptor signaling pathway	331	102.259	156	1.52554	0.0110505	0.471299	9	22	30	4.08888e-10	1.23844e-08	denisova
GO:0044091	membrane biogenesis	205	63.3326	106	1.6737	0.00750868	0.517073	6	22	33	4.27482e-10	1.29178e-08	denisova
GO:0031279	regulation of cyclase activity	601	185.673	257	1.38416	0.018205	0.427621	19	69	93	4.51132e-10	1.36012e-08	denisova
GO:0060252	positive regulation of glial cell proliferation	193	59.6254	101	1.69391	0.0071545	0.523316	5	9	11	4.58706e-10	1.37979e-08	denisova
GO:0050850	positive regulation of calcium-mediated signaling	316	97.6249	150	1.53649	0.0106255	0.474683	11	33	40	4.67308e-10	1.40246e-08	denisova
GO:0002578	negative regulation of antigen processing and presentation	54	16.6827	39	2.33774	0.00276263	0.722222	1	2	7	5.03953e-10	1.50556e-08	denisova
GO:0002581	negative regulation of antigen processing and presentation of peptide or polysaccharide antigen via MHC class II	54	16.6827	39	2.33774	0.00276263	0.722222	1	2	3	5.03953e-10	1.50556e-08	denisova
GO:0035590	purinergic nucleotide receptor signaling pathway	118	36.4549	69	1.89275	0.00488772	0.584746	9	16	23	5.339e-10	1.59141e-08	denisova
GO:0060737	prostate gland morphogenetic growth	85	26.2599	54	2.05637	0.00382518	0.635294	3	4	4	5.70792e-10	1.69753e-08	denisova
GO:0001578	microtubule bundle formation	276	85.2674	134	1.57153	0.0094921	0.485507	11	53	83	6.13005e-10	1.81895e-08	denisova
GO:0034446	substrate adhesion-dependent cell spreading	216	66.731	110	1.64841	0.00779202	0.509259	6	28	38	6.47457e-10	1.91685e-08	denisova
GO:0014734	skeletal muscle hypertrophy	18	5.56091	18	3.23688	0.00127506	1	1	1	1	6.52338e-10	1.91834e-08	denisova
GO:0038133	ERBB2-ERBB3 signaling pathway	18	5.56091	18	3.23688	0.00127506	1	1	1	1	6.52338e-10	1.91834e-08	denisova
GO:0051615	histamine uptake	18	5.56091	18	3.23688	0.00127506	1	1	1	1	6.52338e-10	1.91834e-08	denisova
GO:0022417	protein maturation by protein folding	41	12.6665	32	2.52634	0.00226677	0.780488	2	5	9	6.6586e-10	1.95373e-08	denisova
GO:0007212	dopamine receptor signaling pathway	315	97.316	149	1.53109	0.0105547	0.473016	8	26	36	7.25117e-10	2.12286e-08	denisova
GO:0045671	negative regulation of osteoclast differentiation	163	50.3572	88	1.74752	0.00623362	0.539877	5	16	26	7.61697e-10	2.225e-08	denisova
GO:1900738	positive regulation of phospholipase C-activating G-protein coupled receptor signaling pathway	43	13.2844	33	2.48412	0.00233761	0.767442	1	4	4	7.85783e-10	2.28952e-08	denisova
GO:0060397	JAK-STAT cascade involved in growth hormone signaling pathway	224	69.2025	113	1.63289	0.00800453	0.504464	5	11	15	7.87269e-10	2.28952e-08	denisova
GO:0051568	histone H3-K4 methylation	156	48.1946	85	1.76368	0.00602111	0.544872	3	19	32	8.03764e-10	2.33234e-08	denisova
GO:0036466	synaptic vesicle recycling via endosome	24	7.41455	22	2.96714	0.0015584	0.916667	1	2	2	8.119e-10	2.34044e-08	denisova
GO:1900063	regulation of peroxisome organization	24	7.41455	22	2.96714	0.0015584	0.916667	1	2	3	8.119e-10	2.34044e-08	denisova
GO:1904579	cellular response to thapsigargin	24	7.41455	22	2.96714	0.0015584	0.916667	1	2	2	8.119e-10	2.34044e-08	denisova
GO:1990051	activation of protein kinase C activity	34	10.5039	28	2.66566	0.00198342	0.823529	1	2	2	8.25996e-10	2.37587e-08	denisova
GO:0006123	mitochondrial electron transport, cytochrome c to oxygen	101	31.2029	61	1.95495	0.00432103	0.60396	5	13	22	8.82173e-10	2.53191e-08	denisova
GO:2000680	regulation of rubidium ion transport	45	13.9023	34	2.44564	0.00240844	0.755556	1	3	5	8.96576e-10	2.56765e-08	denisova
GO:0071586	CAAX-box protein processing	21	6.48773	20	3.08274	0.00141673	0.952381	1	2	3	9.21497e-10	2.63328e-08	denisova
GO:0000379	tRNA-type intron splice site recognition and cleavage	29	8.95925	25	2.79041	0.00177092	0.862069	1	1	3	1.01251e-09	2.88707e-08	denisova
GO:0021546	rhombomere development	69	21.3168	46	2.15792	0.00325848	0.666667	1	4	6	1.03545e-09	2.9461e-08	denisova
GO:0002832	negative regulation of response to biotic stimulus	306	94.5356	145	1.53381	0.0102713	0.473856	6	26	44	1.04503e-09	2.96694e-08	denisova
GO:0010641	positive regulation of platelet-derived growth factor receptor signaling pathway	49	15.138	36	2.37811	0.00255012	0.734694	1	4	5	1.07585e-09	3.04786e-08	denisova
GO:0010890	positive regulation of sequestering of triglyceride	36	11.1218	29	2.60749	0.00205426	0.805556	3	5	7	1.10793e-09	3.11858e-08	denisova
GO:0045556	positive regulation of TRAIL biosynthetic process	36	11.1218	29	2.60749	0.00205426	0.805556	1	1	1	1.10793e-09	3.11858e-08	denisova
GO:1905174	regulation of vascular smooth muscle cell dedifferentiation	36	11.1218	29	2.60749	0.00205426	0.805556	1	2	2	1.10793e-09	3.11858e-08	denisova
GO:0001705	ectoderm formation	84	25.9509	53	2.04232	0.00375434	0.630952	2	2	3	1.18305e-09	3.32292e-08	denisova
GO:1900077	negative regulation of cellular response to insulin stimulus	335	103.495	156	1.50732	0.0110505	0.465672	9	23	32	1.1961e-09	3.35239e-08	denisova
GO:0043652	engulfment of apoptotic cell	61	18.8453	42	2.22867	0.00297514	0.688525	2	4	5	1.20294e-09	3.36438e-08	denisova
GO:0002580	regulation of antigen processing and presentation of peptide or polysaccharide antigen via MHC class II	55	16.9917	39	2.29524	0.00276263	0.709091	1	3	5	1.21379e-09	3.38754e-08	denisova
GO:0071636	positive regulation of transforming growth factor beta production	208	64.2595	106	1.64956	0.00750868	0.509615	8	15	17	1.24509e-09	3.46752e-08	denisova
GO:0042445	hormone metabolic process	979	302.452	390	1.28946	0.0276263	0.398366	35	118	171	1.2767e-09	3.54804e-08	denisova
GO:0042535	positive regulation of tumor necrosis factor biosynthetic process	143	44.1784	79	1.78821	0.00559609	0.552448	4	9	11	1.32341e-09	3.67008e-08	denisova
GO:2000587	negative regulation of platelet-derived growth factor receptor-beta signaling pathway	120	37.0728	69	1.8612	0.00488772	0.575	5	8	8	1.45686e-09	4.03168e-08	denisova
GO:0060502	epithelial cell proliferation involved in lung morphogenesis	26	8.03243	23	2.86339	0.00162924	0.884615	1	2	2	1.66069e-09	4.5861e-08	denisova
GO:0050705	regulation of interleukin-1 alpha secretion	40	12.3576	31	2.50858	0.00219593	0.775	2	3	5	1.69143e-09	4.66119e-08	denisova
GO:0070428	regulation of nucleotide-binding oligomerization domain containing 1 signaling pathway	125	38.6175	71	1.83855	0.0050294	0.568	2	2	2	1.76799e-09	4.86196e-08	denisova
GO:1902003	regulation of beta-amyloid formation	170	52.5198	90	1.71364	0.00637529	0.529412	3	14	16	1.8431e-09	5.05794e-08	denisova
GO:0043985	histone H4-R3 methylation	42	12.9755	32	2.46619	0.00226677	0.761905	4	5	6	1.96322e-09	5.37635e-08	denisova
GO:0002221	pattern recognition receptor signaling pathway	1108	342.305	434	1.26787	0.0307431	0.391697	21	103	121	2.00141e-09	5.46954e-08	denisova
GO:0030302	deoxynucleotide transport	17	5.25197	17	3.23688	0.00120422	1	1	1	1	2.1133e-09	5.76334e-08	denisova
GO:0050922	negative regulation of chemotaxis	217	67.0399	109	1.6259	0.00772119	0.502304	6	27	36	2.12174e-09	5.77438e-08	denisova
GO:0060157	urinary bladder development	33	10.195	27	2.64835	0.00191259	0.818182	3	4	5	2.21215e-09	6.008e-08	denisova
GO:0060285	cilium-dependent cell motility	149	46.032	81	1.75964	0.00573776	0.543624	4	19	23	2.2918e-09	6.2115e-08	denisova
GO:0046543	development of secondary female sexual characteristics	66	20.39	44	2.15792	0.00311681	0.666667	6	8	8	2.38276e-09	6.43149e-08	denisova
GO:0072223	metanephric glomerular mesangium development	66	20.39	44	2.15792	0.00311681	0.666667	3	3	3	2.38276e-09	6.43149e-08	denisova
GO:0061368	behavioral response to formalin induced pain	23	7.10561	21	2.95541	0.00148757	0.913044	1	2	3	2.41565e-09	6.5069e-08	denisova
GO:0002087	regulation of respiratory gaseous exchange by neurological system process	81	25.0241	51	2.03803	0.00361267	0.62963	3	8	13	2.69219e-09	7.22827e-08	denisova
GO:2000845	positive regulation of testosterone secretion	50	15.447	36	2.33055	0.00255012	0.72	1	2	2	2.69445e-09	7.22827e-08	denisova
GO:0051049	regulation of transport	10249	3166.32	3408	1.07633	0.241411	0.33252	336	1359	1831	2.81924e-09	7.54763e-08	denisova
GO:0015670	carbon dioxide transport	28	8.65031	24	2.77447	0.00170008	0.857143	2	4	5	2.8364e-09	7.56277e-08	denisova
GO:0034699	response to luteinizing hormone	28	8.65031	24	2.77447	0.00170008	0.857143	1	2	4	2.8364e-09	7.56277e-08	denisova
GO:0034104	negative regulation of tissue remodeling	228	70.4382	113	1.60424	0.00800453	0.495614	5	16	19	2.94201e-09	7.81267e-08	denisova
GO:0046849	bone remodeling	228	70.4382	113	1.60424	0.00800453	0.495614	4	28	39	2.94201e-09	7.81267e-08	denisova
GO:0044267	cellular protein metabolic process	17371	5366.59	5646	1.05206	0.399943	0.325024	555	2490	3706	3.17221e-09	8.407e-08	denisova
GO:1903351	cellular response to dopamine	131	40.4711	73	1.80376	0.00517107	0.557252	4	13	14	3.30702e-09	8.74665e-08	denisova
GO:0071599	otic vesicle development	99	30.585	59	1.92905	0.00417936	0.59596	6	11	14	3.40691e-09	8.99273e-08	denisova
GO:0001712	ectodermal cell fate commitment	75	23.1705	48	2.0716	0.00340016	0.64	1	1	2	3.55971e-09	9.37725e-08	denisova
GO:0010512	negative regulation of phosphatidylinositol biosynthetic process	37	11.4308	29	2.53701	0.00205426	0.783784	1	2	2	3.60131e-09	9.46783e-08	denisova
GO:0002683	negative regulation of immune system process	3232	998.493	1147	1.14873	0.0812496	0.354889	82	297	400	3.74059e-09	9.81437e-08	denisova
GO:0090289	regulation of osteoclast proliferation	136	42.0158	75	1.78504	0.00531274	0.551471	3	4	5	3.79644e-09	9.94108e-08	denisova
GO:0090291	negative regulation of osteoclast proliferation	129	39.8532	72	1.80663	0.00510023	0.55814	2	2	2	3.84805e-09	1.00562e-07	denisova
GO:0034308	primary alcohol metabolic process	219	67.6578	109	1.61105	0.00772119	0.497717	10	39	57	4.10222e-09	1.06991e-07	denisova
GO:0038093	Fc receptor signaling pathway	1576	486.889	593	1.21794	0.0420061	0.376269	38	140	186	4.1151e-09	1.07115e-07	denisova
GO:0018153	isopeptide cross-linking via N6-(L-isoglutamyl)-L-lysine	30	9.26819	25	2.6974	0.00177092	0.833333	1	2	2	4.27717e-09	1.11113e-07	denisova
GO:0045124	regulation of bone resorption	401	123.885	179	1.44489	0.0126798	0.446384	9	28	36	4.42116e-09	1.14627e-07	denisova
GO:0002337	B-1a B cell differentiation	84	25.9509	52	2.00378	0.0036835	0.619048	2	2	2	4.47152e-09	1.15705e-07	denisova
GO:1905395	response to flavonoid	25	7.72349	22	2.84845	0.0015584	0.88	1	3	3	4.77177e-09	1.23232e-07	denisova
GO:0009218	pyrimidine ribonucleotide metabolic process	212	65.4952	106	1.61844	0.00750868	0.5	5	18	25	4.83552e-09	1.24633e-07	denisova
GO:2000373	positive regulation of DNA topoisomerase (ATP-hydrolyzing) activity	67	20.699	44	2.12571	0.00311681	0.656716	3	4	5	4.85992e-09	1.25017e-07	denisova
GO:0042403	thyroid hormone metabolic process	132	40.78	73	1.79009	0.00517107	0.55303	7	13	15	5.16435e-09	1.32589e-07	denisova
GO:0048016	inositol phosphate-mediated signaling	268	82.7958	128	1.54597	0.00906708	0.477612	4	15	20	5.25219e-09	1.34581e-07	denisova
GO:0090288	negative regulation of cellular response to growth factor stimulus	1153	356.207	447	1.25489	0.031664	0.387684	38	97	129	5.35877e-09	1.37045e-07	denisova
GO:0048387	negative regulation of retinoic acid receptor signaling pathway	80	24.7152	50	2.02305	0.00354183	0.625	1	7	9	5.53244e-09	1.41212e-07	denisova
GO:1903423	positive regulation of synaptic vesicle recycling	32	9.88607	26	2.62996	0.00184175	0.8125	2	3	5	5.8873e-09	1.49688e-07	denisova
GO:2000302	positive regulation of synaptic vesicle exocytosis	32	9.88607	26	2.62996	0.00184175	0.8125	2	3	3	5.8873e-09	1.49688e-07	denisova
GO:0006498	N-terminal protein lipidation	47	14.5202	34	2.34157	0.00240844	0.723404	3	5	5	6.11773e-09	1.54947e-07	denisova
GO:1900246	positive regulation of RIG-I signaling pathway	47	14.5202	34	2.34157	0.00240844	0.723404	2	4	7	6.11773e-09	1.54947e-07	denisova
GO:0050852	T cell receptor signaling pathway	1299	401.313	497	1.23844	0.0352058	0.382602	23	103	141	6.1386e-09	1.55177e-07	denisova
GO:0010752	regulation of cGMP-mediated signaling	57	17.6096	39	2.21471	0.00276263	0.684211	1	2	2	6.21878e-09	1.56601e-07	denisova
GO:0032762	mast cell cytokine production	57	17.6096	39	2.21471	0.00276263	0.684211	2	2	2	6.21878e-09	1.56601e-07	denisova
GO:0032908	regulation of transforming growth factor beta1 production	89	27.4956	54	1.96395	0.00382518	0.606742	4	8	10	6.35803e-09	1.59606e-07	denisova
GO:0032720	negative regulation of tumor necrosis factor production	416	128.519	184	1.4317	0.0130339	0.442308	13	35	46	6.36238e-09	1.59606e-07	denisova
GO:0006612	protein targeting to membrane	511	157.868	219	1.38723	0.0155132	0.428571	18	75	135	6.69674e-09	1.67674e-07	denisova
GO:0006157	deoxyadenosine catabolic process	16	4.94304	16	3.23688	0.00113338	1	1	1	1	6.84585e-09	1.70111e-07	denisova
GO:0046111	xanthine biosynthetic process	16	4.94304	16	3.23688	0.00113338	1	1	1	1	6.84585e-09	1.70111e-07	denisova
GO:0060169	negative regulation of adenosine receptor signaling pathway	16	4.94304	16	3.23688	0.00113338	1	1	1	1	6.84585e-09	1.70111e-07	denisova
GO:0060407	negative regulation of penile erection	16	4.94304	16	3.23688	0.00113338	1	1	1	1	6.84585e-09	1.70111e-07	denisova
GO:0051150	regulation of smooth muscle cell differentiation	371	114.617	167	1.45703	0.0118297	0.450135	8	20	26	6.92598e-09	1.71777e-07	denisova
GO:0046121	deoxyribonucleoside catabolic process	22	6.79667	20	2.94262	0.00141673	0.909091	2	2	3	7.15971e-09	1.7724e-07	denisova
GO:0006890	retrograde vesicle-mediated transport, Golgi to ER	350	108.129	159	1.47047	0.011263	0.454286	14	55	79	7.24309e-09	1.78844e-07	denisova
GO:0030816	positive regulation of cAMP metabolic process	476	147.055	206	1.40083	0.0145923	0.432773	17	65	93	7.2517e-09	1.78844e-07	denisova
GO:0043627	response to estrogen	583	180.112	245	1.36027	0.017355	0.42024	20	58	73	7.50832e-09	1.84826e-07	denisova
GO:0010701	positive regulation of norepinephrine secretion	27	8.34137	23	2.75734	0.00162924	0.851852	1	3	4	7.90188e-09	1.9415e-07	denisova
GO:0051204	protein insertion into mitochondrial membrane	72	22.2437	46	2.068	0.00325848	0.638889	3	6	8	8.14397e-09	1.99725e-07	denisova
GO:0036006	cellular response to macrophage colony-stimulating factor stimulus	119	36.7638	67	1.82244	0.00474605	0.563025	3	8	8	8.16073e-09	1.99763e-07	denisova
GO:0008535	respiratory chain complex IV assembly	103	31.8208	60	1.88556	0.0042502	0.582524	7	13	22	8.50216e-09	2.07734e-07	denisova
GO:0072224	metanephric glomerulus development	94	29.0403	56	1.92835	0.00396685	0.595745	6	7	11	8.61001e-09	2.09979e-07	denisova
GO:0042323	negative regulation of circadian sleep/wake cycle, non-REM sleep	19	5.86985	18	3.06652	0.00127506	0.947368	2	2	2	8.77002e-09	2.12697e-07	denisova
GO:0070256	negative regulation of mucus secretion	19	5.86985	18	3.06652	0.00127506	0.947368	2	2	2	8.77002e-09	2.12697e-07	denisova
GO:1904878	negative regulation of calcium ion transmembrane transport via high voltage-gated calcium channel	19	5.86985	18	3.06652	0.00127506	0.947368	1	1	1	8.77002e-09	2.12697e-07	denisova
GO:0007191	adenylate cyclase-activating dopamine receptor signaling pathway	110	33.9834	63	1.85385	0.0044627	0.572727	5	10	10	9.14041e-09	2.21272e-07	denisova
GO:1904528	positive regulation of microtubule binding	36	11.1218	28	2.51757	0.00198342	0.777778	1	3	4	9.18835e-09	2.22024e-07	denisova
GO:0048278	vesicle docking	270	83.4137	128	1.53452	0.00906708	0.474074	11	45	59	9.24347e-09	2.22946e-07	denisova
GO:0045060	negative thymic T cell selection	167	51.5929	87	1.68628	0.00616278	0.520958	4	10	12	9.39572e-09	2.26203e-07	denisova
GO:0060527	prostate epithelial cord arborization involved in prostate glandular acinus morphogenesis	68	21.0079	44	2.09445	0.00311681	0.647059	2	4	6	9.64243e-09	2.31718e-07	denisova
GO:0006213	pyrimidine nucleoside metabolic process	291	89.9015	136	1.51277	0.00963378	0.467354	12	37	48	1.00208e-08	2.4037e-07	denisova
GO:0042572	retinol metabolic process	160	49.4303	84	1.69936	0.00595027	0.525	6	22	30	1.0491e-08	2.51192e-07	denisova
GO:0044058	regulation of digestive system process	217	67.0399	107	1.59606	0.00757951	0.493088	8	28	41	1.08121e-08	2.5841e-07	denisova
GO:0006468	protein phosphorylation	6435	1988.03	2182	1.09757	0.154565	0.339083	164	700	949	1.11611e-08	2.66266e-07	denisova
GO:0060603	mammary gland duct morphogenesis	263	81.2511	125	1.53844	0.00885457	0.475285	12	27	30	1.133e-08	2.69805e-07	denisova
GO:0042321	negative regulation of circadian sleep/wake cycle, sleep	29	8.95925	24	2.6788	0.00170008	0.827586	4	5	5	1.15911e-08	2.74038e-07	denisova
GO:0045713	low-density lipoprotein particle receptor biosynthetic process	29	8.95925	24	2.6788	0.00170008	0.827586	1	1	1	1.15911e-08	2.74038e-07	denisova
GO:2000229	regulation of pancreatic stellate cell proliferation	29	8.95925	24	2.6788	0.00170008	0.827586	1	1	2	1.15911e-08	2.74038e-07	denisova
GO:2000230	negative regulation of pancreatic stellate cell proliferation	29	8.95925	24	2.6788	0.00170008	0.827586	1	1	1	1.15911e-08	2.74038e-07	denisova
GO:0046131	pyrimidine ribonucleoside metabolic process	235	72.6008	114	1.57023	0.00807537	0.485106	8	24	33	1.18062e-08	2.78623e-07	denisova
GO:0051339	regulation of lyase activity	569	175.787	239	1.3596	0.0169299	0.420035	19	69	94	1.19576e-08	2.81691e-07	denisova
GO:0031651	negative regulation of heat generation	40	12.3576	30	2.42766	0.0021251	0.75	1	1	1	1.19952e-08	2.82071e-07	denisova
GO:0006349	regulation of gene expression by genetic imprinting	134	41.3979	73	1.76337	0.00517107	0.544776	6	16	18	1.22543e-08	2.87648e-07	denisova
GO:0030258	lipid modification	1326	409.654	504	1.23031	0.0357016	0.38009	43	170	240	1.32615e-08	3.10736e-07	denisova
GO:0000469	cleavage involved in rRNA processing	58	17.9185	39	2.17652	0.00276263	0.672414	7	14	25	1.33073e-08	3.11253e-07	denisova
GO:0060125	negative regulation of growth hormone secretion	24	7.41455	21	2.83227	0.00148757	0.875	1	2	2	1.36419e-08	3.18512e-07	denisova
GO:2000589	regulation of metanephric mesenchymal cell migration	56	17.3006	38	2.19645	0.00269179	0.678571	3	4	4	1.38781e-08	3.23453e-07	denisova
GO:0007200	phospholipase C-activating G-protein coupled receptor signaling pathway	631	194.941	261	1.33887	0.0184884	0.413629	23	72	106	1.42152e-08	3.30723e-07	denisova
GO:0015798	myo-inositol transport	46	14.2112	33	2.32211	0.00233761	0.717391	2	4	4	1.44245e-08	3.34999e-07	denisova
GO:0030818	negative regulation of cAMP biosynthetic process	295	91.1372	137	1.50323	0.00970461	0.464407	11	31	44	1.44861e-08	3.35621e-07	denisova
GO:0007595	lactation	515	159.104	219	1.37646	0.0155132	0.425243	13	33	42	1.45023e-08	3.35621e-07	denisova
GO:0002543	activation of blood coagulation via clotting cascade	52	16.0649	36	2.24092	0.00255012	0.692308	1	2	2	1.4649e-08	3.38419e-07	denisova
GO:0046850	regulation of bone remodeling	428	132.226	187	1.41424	0.0132464	0.436916	10	35	44	1.48349e-08	3.42114e-07	denisova
GO:1903556	negative regulation of tumor necrosis factor superfamily cytokine production	420	129.755	184	1.41806	0.0130339	0.438095	13	37	48	1.514e-08	3.48538e-07	denisova
GO:0006970	response to osmotic stress	439	135.625	191	1.4083	0.0135298	0.43508	12	45	65	1.54178e-08	3.54312e-07	denisova
GO:0048260	positive regulation of receptor-mediated endocytosis	458	141.494	198	1.39935	0.0140256	0.432314	11	34	47	1.54665e-08	3.54812e-07	denisova
GO:0039008	pronephric nephron tubule morphogenesis	31	9.57713	25	2.61038	0.00177092	0.806452	1	1	1	1.55632e-08	3.5517e-07	denisova
GO:0039023	pronephric duct morphogenesis	31	9.57713	25	2.61038	0.00177092	0.806452	1	1	1	1.55632e-08	3.5517e-07	denisova
GO:0070121	Kupffer's vesicle development	31	9.57713	25	2.61038	0.00177092	0.806452	1	1	1	1.55632e-08	3.5517e-07	denisova
GO:0071514	genetic imprinting	137	42.3247	74	1.74839	0.00524191	0.540146	8	19	23	1.59004e-08	3.62237e-07	denisova
GO:0060907	positive regulation of macrophage cytokine production	84	25.9509	51	1.96525	0.00361267	0.607143	4	7	7	1.60929e-08	3.65355e-07	denisova
GO:0072239	metanephric glomerulus vasculature development	84	25.9509	51	1.96525	0.00361267	0.607143	5	5	7	1.60929e-08	3.65355e-07	denisova
GO:0001539	cilium or flagellum-dependent cell motility	154	47.5767	81	1.70251	0.00573776	0.525974	4	20	24	1.70528e-08	3.86481e-07	denisova
GO:0032102	negative regulation of response to external stimulus	1856	573.392	683	1.19116	0.0483814	0.367996	53	199	266	1.74168e-08	3.94051e-07	denisova
GO:0060396	growth hormone receptor signaling pathway	262	80.9422	124	1.53196	0.00878374	0.473282	7	15	19	1.76116e-08	3.97774e-07	denisova
GO:0006924	activation-induced cell death of T cells	69	21.3168	44	2.0641	0.00311681	0.637681	1	5	5	1.86386e-08	4.20247e-07	denisova
GO:0042723	thiamine-containing compound metabolic process	33	10.195	26	2.55027	0.00184175	0.787879	2	5	7	1.95379e-08	4.39769e-07	denisova
GO:0021575	hindbrain morphogenesis	224	69.2025	109	1.57509	0.00772119	0.486607	10	24	40	1.9743e-08	4.43628e-07	denisova
GO:0070294	renal sodium ion absorption	65	20.0811	42	2.09152	0.00297514	0.646154	1	2	4	2.21446e-08	4.96742e-07	denisova
GO:0097194	execution phase of apoptosis	395	122.031	174	1.42586	0.0123256	0.440506	10	39	58	2.2909e-08	5.13013e-07	denisova
GO:0071378	cellular response to growth hormone stimulus	263	81.2511	124	1.52613	0.00878374	0.471483	7	16	20	2.32154e-08	5.1899e-07	denisova
GO:1905064	negative regulation of vascular smooth muscle cell differentiation	63	19.4632	41	2.10654	0.0029043	0.650794	2	3	3	2.39532e-08	5.34575e-07	denisova
GO:0009583	detection of light stimulus	318	98.2428	145	1.47593	0.0102713	0.455975	9	31	55	2.41736e-08	5.38579e-07	denisova
GO:0030803	negative regulation of cyclic nucleotide biosynthetic process	297	91.7551	137	1.4931	0.00970461	0.46128	11	32	46	2.42823e-08	5.3972e-07	denisova
GO:0075733	intracellular transport of virus	258	79.7064	122	1.53062	0.00864206	0.472868	7	44	64	2.43069e-08	5.3972e-07	denisova
GO:0009582	detection of abiotic stimulus	626	193.396	258	1.33405	0.0182758	0.412141	25	72	114	2.50933e-08	5.56241e-07	denisova
GO:2000491	positive regulation of hepatic stellate cell activation	76	23.4794	47	2.00175	0.00332932	0.618421	3	4	4	2.55747e-08	5.6596e-07	denisova
GO:0044211	CTP salvage	61	18.8453	40	2.12254	0.00283346	0.655738	2	3	3	2.5759e-08	5.69079e-07	denisova
GO:0090135	actin filament branching	37	11.4308	28	2.44953	0.00198342	0.756757	1	2	3	2.65702e-08	5.86017e-07	denisova
GO:0044033	multi-organism metabolic process	674	208.225	275	1.32068	0.0194801	0.408012	21	97	148	2.69132e-08	5.91407e-07	denisova
GO:0021722	superior olivary nucleus maturation	18	5.56091	17	3.05705	0.00120422	0.944444	1	1	2	2.69496e-08	5.91407e-07	denisova
GO:0060454	positive regulation of gastric acid secretion	18	5.56091	17	3.05705	0.00120422	0.944444	1	2	2	2.69496e-08	5.91407e-07	denisova
GO:0006415	translational termination	261	80.6333	123	1.52543	0.0087129	0.471264	14	60	97	2.72637e-08	5.97303e-07	denisova
GO:0060539	diaphragm development	101	31.2029	58	1.8588	0.00410852	0.574257	4	8	8	3.05826e-08	6.68899e-07	denisova
GO:0051354	negative regulation of oxidoreductase activity	158	48.8125	82	1.6799	0.0058086	0.518987	5	17	23	3.07333e-08	6.71079e-07	denisova
GO:0051649	establishment of localization in cell	7476	2309.63	2509	1.08632	0.177729	0.335607	240	1040	1523	3.13051e-08	6.8243e-07	denisova
GO:0072527	pyrimidine-containing compound metabolic process	489	151.071	208	1.37683	0.014734	0.425358	19	59	79	3.204e-08	6.97295e-07	denisova
GO:0034622	cellular macromolecular complex assembly	3735	1153.89	1302	1.12836	0.0922292	0.348594	129	512	823	3.28057e-08	7.12778e-07	denisova
GO:0051046	regulation of secretion	4143	1279.94	1435	1.12115	0.101651	0.346367	130	528	713	3.31185e-08	7.18387e-07	denisova
GO:0016584	nucleosome positioning	47	14.5202	33	2.2727	0.00233761	0.702128	2	6	8	3.40046e-08	7.36393e-07	denisova
GO:0000187	activation of MAPK activity	1209	373.508	461	1.23424	0.0326557	0.381307	31	116	144	3.48581e-08	7.53635e-07	denisova
GO:2000586	regulation of platelet-derived growth factor receptor-beta signaling pathway	127	39.2353	69	1.75862	0.00488772	0.543307	5	10	10	3.50427e-08	7.56194e-07	denisova
GO:0010912	positive regulation of isomerase activity	70	21.6258	44	2.03461	0.00311681	0.628571	3	5	7	3.51491e-08	7.56194e-07	denisova
GO:0022605	oogenesis stage	70	21.6258	44	2.03461	0.00311681	0.628571	1	3	6	3.51491e-08	7.56194e-07	denisova
GO:0070972	protein localization to endoplasmic reticulum	506	156.323	214	1.36896	0.015159	0.422925	18	74	125	3.5359e-08	7.59466e-07	denisova
GO:1900122	positive regulation of receptor binding	90	27.8046	53	1.90616	0.00375434	0.588889	2	5	8	3.70659e-08	7.94832e-07	denisova
GO:0007507	heart development	3462	1069.55	1212	1.13319	0.0858539	0.350087	105	367	466	3.78791e-08	8.10945e-07	denisova
GO:0044257	cellular protein catabolic process	2978	920.023	1053	1.14454	0.0745909	0.353593	86	380	572	3.83278e-08	8.19217e-07	denisova
GO:0001575	globoside metabolic process	23	7.10561	20	2.81468	0.00141673	0.869565	1	2	2	3.87868e-08	8.26779e-07	denisova
GO:0042976	activation of Janus kinase activity	68	21.0079	43	2.04685	0.00304597	0.632353	2	4	5	3.88074e-08	8.26779e-07	denisova
GO:0030853	negative regulation of granulocyte differentiation	79	24.4062	48	1.96671	0.00340016	0.607595	2	4	8	4.0787e-08	8.66018e-07	denisova
GO:0007181	transforming growth factor beta receptor complex assembly	30	9.26819	24	2.5895	0.00170008	0.8	1	2	3	4.08468e-08	8.66018e-07	denisova
GO:0015746	citrate transport	30	9.26819	24	2.5895	0.00170008	0.8	1	4	4	4.08468e-08	8.66018e-07	denisova
GO:0060065	uterus development	164	50.6661	84	1.65791	0.00595027	0.512195	7	14	20	4.56675e-08	9.66666e-07	denisova
GO:0051641	cellular localization	10019	3095.27	3315	1.07099	0.234823	0.330871	332	1404	2025	4.60651e-08	9.73514e-07	denisova
GO:0042574	retinal metabolic process	95	29.3493	55	1.87398	0.00389601	0.578947	5	12	13	4.69079e-08	9.89734e-07	denisova
GO:0030500	regulation of bone mineralization	552	170.535	230	1.3487	0.0162924	0.416667	13	51	66	4.90035e-08	1.03229e-06	denisova
GO:0060167	regulation of adenosine receptor signaling pathway	32	9.88607	25	2.52881	0.00177092	0.78125	2	4	4	5.01199e-08	1.05412e-06	denisova
GO:0033598	mammary gland epithelial cell proliferation	253	78.1617	119	1.52248	0.00842955	0.470356	8	12	13	5.18457e-08	1.08868e-06	denisova
GO:0051050	positive regulation of transport	5703	1761.88	1937	1.09939	0.137211	0.339646	192	704	958	5.44266e-08	1.14105e-06	denisova
GO:0038003	opioid receptor signaling pathway	60	18.5364	39	2.10397	0.00276263	0.65	3	5	8	5.51408e-08	1.15325e-06	denisova
GO:0015791	polyol transport	84	25.9509	50	1.92671	0.00354183	0.595238	3	8	11	5.51839e-08	1.15325e-06	denisova
GO:0043032	positive regulation of macrophage activation	192	59.3164	95	1.60158	0.00672948	0.494792	7	15	20	5.63498e-08	1.17574e-06	denisova
GO:0031579	membrane raft organization	243	75.0724	115	1.53186	0.00814621	0.473251	5	17	22	5.69105e-08	1.18556e-06	denisova
GO:2000178	negative regulation of neural precursor cell proliferation	133	41.089	71	1.72796	0.0050294	0.533835	6	12	20	5.78593e-08	1.20277e-06	denisova
GO:0007386	compartment pattern specification	73	22.5526	45	1.99534	0.00318765	0.616438	1	5	5	5.79195e-08	1.20277e-06	denisova
GO:0048866	stem cell fate specification	34	10.5039	26	2.47526	0.00184175	0.764706	3	4	4	5.847e-08	1.21037e-06	denisova
GO:1902805	positive regulation of synaptic vesicle transport	34	10.5039	26	2.47526	0.00184175	0.764706	2	4	6	5.847e-08	1.21037e-06	denisova
GO:0001827	inner cell mass cell fate commitment	25	7.72349	21	2.71898	0.00148757	0.84	1	1	2	6.02099e-08	1.23859e-06	denisova
GO:0030718	germ-line stem cell population maintenance	25	7.72349	21	2.71898	0.00148757	0.84	1	1	3	6.02099e-08	1.23859e-06	denisova
GO:0034972	histone H3-R26 methylation	25	7.72349	21	2.71898	0.00148757	0.84	1	1	1	6.02099e-08	1.23859e-06	denisova
GO:0060817	inactivation of paternal X chromosome	25	7.72349	21	2.71898	0.00148757	0.84	1	1	1	6.02099e-08	1.23859e-06	denisova
GO:0050860	negative regulation of T cell receptor signaling pathway	215	66.422	104	1.56574	0.007367	0.483721	5	14	18	6.03614e-08	1.23977e-06	denisova
GO:0048769	sarcomerogenesis	20	6.17879	18	2.91319	0.00127506	0.9	2	2	3	6.20837e-08	1.27315e-06	denisova
GO:0010659	cardiac muscle cell apoptotic process	36	11.1218	27	2.42766	0.00191259	0.75	2	3	5	6.55148e-08	1.33934e-06	denisova
GO:0023035	CD40 signaling pathway	36	11.1218	27	2.42766	0.00191259	0.75	1	1	2	6.55148e-08	1.33934e-06	denisova
GO:1900372	negative regulation of purine nucleotide biosynthetic process	301	92.9908	137	1.47326	0.00970461	0.455149	11	34	49	6.59562e-08	1.34626e-06	denisova
GO:0006655	phosphatidylglycerol biosynthetic process	54	16.6827	36	2.15792	0.00255012	0.666667	2	6	9	6.74589e-08	1.3748e-06	denisova
GO:0002335	mature B cell differentiation	267	82.4869	124	1.50327	0.00878374	0.464419	4	14	21	6.78164e-08	1.37995e-06	denisova
GO:0050878	regulation of body fluid levels	3248	1003.44	1139	1.1351	0.0806829	0.350677	99	377	505	6.90839e-08	1.40357e-06	denisova
GO:1904526	regulation of microtubule binding	38	11.7397	28	2.38507	0.00198342	0.736842	1	5	6	7.10378e-08	1.44104e-06	denisova
GO:0007009	plasma membrane organization	1509	466.19	561	1.20337	0.0397393	0.371769	50	166	214	7.14471e-08	1.44592e-06	denisova
GO:0015748	organophosphate ester transport	638	197.103	260	1.3191	0.0184175	0.407523	21	61	88	7.16155e-08	1.44592e-06	denisova
GO:0031120	snRNA pseudouridine synthesis	14	4.32516	14	3.23688	0.000991712	1	1	1	4	7.18285e-08	1.44592e-06	denisova
GO:0040031	snRNA modification	14	4.32516	14	3.23688	0.000991712	1	1	1	5	7.18285e-08	1.44592e-06	denisova
GO:0070060	'de novo' actin filament nucleation	14	4.32516	14	3.23688	0.000991712	1	1	1	1	7.18285e-08	1.44592e-06	denisova
GO:0035793	positive regulation of metanephric mesenchymal cell migration by platelet-derived growth factor receptor-beta signaling pathway	50	15.447	34	2.20108	0.00240844	0.68	2	3	3	7.40771e-08	1.4889e-06	denisova
GO:0070884	regulation of calcineurin-NFAT signaling cascade	158	48.8125	81	1.65941	0.00573776	0.512658	6	15	16	7.47064e-08	1.49926e-06	denisova
GO:0043152	induction of bacterial agglutination	48	14.8291	33	2.22535	0.00233761	0.6875	1	4	6	7.64268e-08	1.52912e-06	denisova
GO:2000707	positive regulation of dense core granule biogenesis	48	14.8291	33	2.22535	0.00233761	0.6875	1	2	2	7.64268e-08	1.52912e-06	denisova
GO:0010889	regulation of sequestering of triglyceride	96	29.6582	55	1.85446	0.00389601	0.572917	5	10	12	7.6824e-08	1.53155e-06	denisova
GO:0034148	negative regulation of toll-like receptor 5 signaling pathway	117	36.1459	64	1.7706	0.00453354	0.547009	1	1	1	7.6898e-08	1.53155e-06	denisova
GO:0070429	negative regulation of nucleotide-binding oligomerization domain containing 1 signaling pathway	117	36.1459	64	1.7706	0.00453354	0.547009	1	1	1	7.6898e-08	1.53155e-06	denisova
GO:1903595	positive regulation of histamine secretion by mast cell	17	5.25197	16	3.04647	0.00113338	0.941176	1	2	3	8.25667e-08	1.64197e-06	denisova
GO:1990910	response to hypobaric hypoxia	27	8.34137	22	2.63746	0.0015584	0.814815	1	3	3	8.33982e-08	1.656e-06	denisova
GO:0006626	protein targeting to mitochondrion	211	65.1863	102	1.56475	0.00722533	0.483412	13	36	55	8.36678e-08	1.65884e-06	denisova
GO:0060716	labyrinthine layer blood vessel development	201	62.0969	98	1.57818	0.00694199	0.487562	8	17	21	8.80219e-08	1.74252e-06	denisova
GO:0045740	positive regulation of DNA replication	289	89.2836	132	1.47843	0.00935043	0.456747	11	45	57	8.81532e-08	1.74252e-06	denisova
GO:0046677	response to antibiotic	297	91.7551	135	1.47131	0.00956294	0.454545	8	36	49	9.00932e-08	1.77819e-06	denisova
GO:0021603	cranial nerve formation	76	23.4794	46	1.95916	0.00325848	0.605263	1	9	9	9.16605e-08	1.80641e-06	denisova
GO:0046794	transport of virus	263	81.2511	122	1.50152	0.00864206	0.463878	7	46	67	9.32106e-08	1.83421e-06	denisova
GO:0050877	neurological system process	4710	1455.11	1613	1.10851	0.114259	0.342463	173	659	1209	1.00003e-07	1.96494e-06	denisova
GO:0032941	secretion by tissue	587	181.348	241	1.32894	0.0170716	0.410562	14	43	59	1.03056e-07	2.0219e-06	denisova
GO:0019585	glucuronate metabolic process	29	8.95925	23	2.56718	0.00162924	0.793103	3	4	23	1.06383e-07	2.08095e-06	denisova
GO:0042760	very long-chain fatty acid catabolic process	29	8.95925	23	2.56718	0.00162924	0.793103	1	4	5	1.06383e-07	2.08095e-06	denisova
GO:0038001	paracrine signaling	61	18.8453	39	2.06948	0.00276263	0.639344	2	6	6	1.07227e-07	2.09434e-06	denisova
GO:0045022	early endosome to late endosome transport	137	42.3247	72	1.70113	0.00510023	0.525547	5	11	21	1.07647e-07	2.09632e-06	denisova
GO:0070432	regulation of nucleotide-binding oligomerization domain containing 2 signaling pathway	137	42.3247	72	1.70113	0.00510023	0.525547	3	5	6	1.07647e-07	2.09632e-06	denisova
GO:0030823	regulation of cGMP metabolic process	217	67.0399	104	1.55131	0.007367	0.479263	6	19	28	1.08678e-07	2.11327e-06	denisova
GO:0001702	gastrulation with mouth forming second	169	52.2108	85	1.62801	0.00602111	0.502959	8	22	27	1.09226e-07	2.11814e-06	denisova
GO:0003179	heart valve morphogenesis	397	122.649	172	1.40237	0.0121839	0.433249	12	34	37	1.09251e-07	2.11814e-06	denisova
GO:2000724	positive regulation of cardiac vascular smooth muscle cell differentiation	22	6.79667	19	2.79549	0.00134589	0.863636	1	2	2	1.09621e-07	2.1222e-06	denisova
GO:0060443	mammary gland morphogenesis	362	111.836	159	1.42172	0.011263	0.439227	15	36	42	1.12573e-07	2.17614e-06	denisova
GO:0060523	prostate epithelial cord elongation	72	22.2437	44	1.97809	0.00311681	0.611111	2	3	3	1.16659e-07	2.25182e-06	denisova
GO:0072573	tolerance induction to lipopolysaccharide	118	36.4549	64	1.7556	0.00453354	0.542373	1	2	2	1.17436e-07	2.26246e-06	denisova
GO:0090101	negative regulation of transmembrane receptor protein serine/threonine kinase signaling pathway	820	253.331	323	1.27501	0.0228802	0.393902	29	79	106	1.17555e-07	2.26246e-06	denisova
GO:0060694	regulation of cholesterol transporter activity	31	9.57713	24	2.50597	0.00170008	0.774193	1	2	2	1.27533e-07	2.44734e-06	denisova
GO:0098501	polynucleotide dephosphorylation	31	9.57713	24	2.50597	0.00170008	0.774193	2	4	5	1.27533e-07	2.44734e-06	denisova
GO:1903670	regulation of sprouting angiogenesis	447	138.096	190	1.37585	0.013459	0.425056	9	31	37	1.30159e-07	2.49408e-06	denisova
GO:0007008	outer mitochondrial membrane organization	70	21.6258	43	1.98837	0.00304597	0.614286	3	5	7	1.31112e-07	2.50869e-06	denisova
GO:0009142	nucleoside triphosphate biosynthetic process	304	93.9177	137	1.45872	0.00970461	0.450658	8	43	68	1.3559e-07	2.58684e-06	denisova
GO:0030815	negative regulation of cAMP metabolic process	304	93.9177	137	1.45872	0.00970461	0.450658	11	34	48	1.3559e-07	2.58684e-06	denisova
GO:0039019	pronephric nephron development	33	10.195	25	2.45218	0.00177092	0.757576	1	2	3	1.45689e-07	2.76745e-06	denisova
GO:0039020	pronephric nephron tubule development	33	10.195	25	2.45218	0.00177092	0.757576	1	2	2	1.45689e-07	2.76745e-06	denisova
GO:0072114	pronephros morphogenesis	33	10.195	25	2.45218	0.00177092	0.757576	1	2	2	1.45689e-07	2.76745e-06	denisova
GO:0071709	membrane assembly	190	58.6985	93	1.58437	0.0065878	0.489474	5	19	28	1.46894e-07	2.78632e-06	denisova
GO:0043632	modification-dependent macromolecule catabolic process	2660	821.78	942	1.14629	0.0667281	0.354135	74	330	510	1.53186e-07	2.90148e-06	denisova
GO:0006221	pyrimidine nucleotide biosynthetic process	226	69.8204	107	1.5325	0.00757951	0.473451	6	21	32	1.56746e-07	2.96465e-06	denisova
GO:0003401	axis elongation	221	68.2757	105	1.53788	0.00743784	0.475113	10	23	27	1.63662e-07	3.091e-06	denisova
GO:0032147	activation of protein kinase activity	2455	758.447	874	1.15236	0.0619112	0.356008	64	248	315	1.64012e-07	3.09317e-06	denisova
GO:0072709	cellular response to sorbitol	24	7.41455	20	2.6974	0.00141673	0.833333	1	2	2	1.64511e-07	3.09814e-06	denisova
GO:0033604	negative regulation of catecholamine secretion	107	33.0566	59	1.78482	0.00417936	0.551402	8	12	13	1.67793e-07	3.15542e-06	denisova
GO:0003257	positive regulation of transcription from RNA polymerase II promoter involved in myocardial precursor cell differentiation	37	11.4308	27	2.36205	0.00191259	0.72973	2	4	4	1.70665e-07	3.20028e-06	denisova
GO:0010657	muscle cell apoptotic process	37	11.4308	27	2.36205	0.00191259	0.72973	2	4	6	1.70665e-07	3.20028e-06	denisova
GO:0007076	mitotic chromosome condensation	47	14.5202	32	2.20383	0.00226677	0.680851	2	6	15	1.7149e-07	3.21117e-06	denisova
GO:2001015	negative regulation of skeletal muscle cell differentiation	45	13.9023	31	2.22985	0.00219593	0.688889	3	6	6	1.76804e-07	3.30489e-06	denisova
GO:0006649	phospholipid transfer to membrane	39	12.0487	28	2.32391	0.00198342	0.717949	2	2	2	1.7725e-07	3.30489e-06	denisova
GO:1904529	regulation of actin filament binding	39	12.0487	28	2.32391	0.00198342	0.717949	1	2	2	1.7725e-07	3.30489e-06	denisova
GO:0070588	calcium ion transmembrane transport	1244	384.321	468	1.21773	0.0331515	0.376206	38	127	171	1.78543e-07	3.32428e-06	denisova
GO:0042350	GDP-L-fucose biosynthetic process	43	13.2844	30	2.25829	0.0021251	0.697674	1	3	3	1.7987e-07	3.34426e-06	denisova
GO:0010511	regulation of phosphatidylinositol biosynthetic process	41	12.6665	29	2.2895	0.00205426	0.707317	1	4	6	1.80181e-07	3.34531e-06	denisova
GO:0021586	pons maturation	19	5.86985	17	2.89615	0.00120422	0.894737	1	2	3	1.81476e-07	3.35514e-06	denisova
GO:0030974	thiamine pyrophosphate transport	19	5.86985	17	2.89615	0.00120422	0.894737	1	2	2	1.81476e-07	3.35514e-06	denisova
GO:0061502	early endosome to recycling endosome transport	19	5.86985	17	2.89615	0.00120422	0.894737	1	2	2	1.81476e-07	3.35514e-06	denisova
GO:0045860	positive regulation of protein kinase activity	3557	1098.9	1235	1.12385	0.0874832	0.347203	99	394	507	1.91974e-07	3.54425e-06	denisova
GO:0001923	B-1 B cell differentiation	91	28.1135	52	1.84964	0.0036835	0.571429	2	3	3	1.93079e-07	3.55965e-06	denisova
GO:0007589	body fluid secretion	605	186.909	246	1.31615	0.0174258	0.406612	15	50	68	1.9631e-07	3.61415e-06	denisova
GO:0043276	anoikis	98	30.2761	55	1.81662	0.00389601	0.561225	4	9	11	1.97899e-07	3.6383e-06	denisova
GO:0045136	development of secondary sexual characteristics	73	22.5526	44	1.951	0.00311681	0.60274	6	9	10	2.05782e-07	3.77268e-06	denisova
GO:1901407	regulation of phosphorylation of RNA polymerase II C-terminal domain	73	22.5526	44	1.951	0.00311681	0.60274	2	8	9	2.05782e-07	3.77268e-06	denisova
GO:0030800	negative regulation of cyclic nucleotide metabolic process	306	94.5356	137	1.44919	0.00970461	0.447712	11	35	50	2.16319e-07	3.96032e-06	denisova
GO:2001026	regulation of endothelial cell chemotaxis	134	41.3979	70	1.69091	0.00495856	0.522388	4	15	19	2.1792e-07	3.9841e-06	denisova
GO:2000721	positive regulation of transcription from RNA polymerase II promoter involved in smooth muscle cell differentiation	26	8.03243	21	2.6144	0.00148757	0.807692	2	3	3	2.21184e-07	4.03815e-06	denisova
GO:0071071	regulation of phospholipid biosynthetic process	60	18.5364	38	2.05002	0.00269179	0.633333	4	9	13	2.23969e-07	4.08333e-06	denisova
GO:0071391	cellular response to estrogen stimulus	122	37.6906	65	1.72457	0.00460438	0.532787	3	12	13	2.26402e-07	4.12197e-06	denisova
GO:0070125	mitochondrial translational elongation	230	71.0561	108	1.51992	0.00765035	0.469565	13	54	87	2.31304e-07	4.20538e-06	denisova
GO:0018009	N-terminal peptidyl-L-cysteine N-palmitoylation	13	4.01622	13	3.23688	0.000920875	1	1	1	1	2.32648e-07	4.21815e-06	denisova
GO:0031990	mRNA export from nucleus in response to heat stress	13	4.01622	13	3.23688	0.000920875	1	1	1	2	2.32648e-07	4.21815e-06	denisova
GO:0001914	regulation of T cell mediated cytotoxicity	189	58.3896	92	1.57562	0.00651697	0.486772	7	17	22	2.35317e-07	4.26066e-06	denisova
GO:0045087	innate immune response	3169	979.03	1107	1.13071	0.0784161	0.349322	89	435	626	2.45203e-07	4.43355e-06	denisova
GO:1900275	negative regulation of phospholipase C activity	58	17.9185	37	2.0649	0.00262095	0.637931	2	2	2	2.46272e-07	4.44676e-06	denisova
GO:0001894	tissue homeostasis	921	284.534	356	1.25117	0.0252178	0.386536	36	120	172	2.61202e-07	4.70988e-06	denisova
GO:0003096	renal sodium ion transport	69	21.3168	42	1.97027	0.00297514	0.608696	1	3	5	2.63254e-07	4.73389e-06	denisova
GO:0030149	sphingolipid catabolic process	69	21.3168	42	1.97027	0.00297514	0.608696	2	12	21	2.63254e-07	4.73389e-06	denisova
GO:0034140	negative regulation of toll-like receptor 3 signaling pathway	120	37.0728	64	1.72633	0.00453354	0.533333	1	3	3	2.66009e-07	4.7769e-06	denisova
GO:0090009	primitive streak formation	101	31.2029	56	1.7947	0.00396685	0.554455	4	10	11	2.67037e-07	4.78881e-06	denisova
GO:0034198	cellular response to amino acid starvation	323	99.7875	143	1.43304	0.0101296	0.442725	10	32	43	2.69217e-07	4.82134e-06	denisova
GO:0033089	positive regulation of T cell differentiation in thymus	142	43.8694	73	1.66403	0.00517107	0.514085	4	8	10	2.77984e-07	4.97156e-06	denisova
GO:0065005	protein-lipid complex assembly	182	56.227	89	1.58287	0.00630446	0.489011	1	19	29	2.83312e-07	5.05997e-06	denisova
GO:0042573	retinoic acid metabolic process	113	34.9102	61	1.74734	0.00432103	0.539823	6	15	22	2.8673e-07	5.11407e-06	denisova
GO:0071825	protein-lipid complex subunit organization	421	130.064	179	1.37625	0.0126798	0.425178	7	34	47	2.879e-07	5.12797e-06	denisova
GO:0019228	neuronal action potential	152	46.9588	77	1.63973	0.00545442	0.506579	8	24	30	2.90505e-07	5.16738e-06	denisova
GO:0050855	regulation of B cell receptor signaling pathway	318	98.2428	141	1.43522	0.00998796	0.443396	5	17	21	2.91613e-07	5.17898e-06	denisova
GO:0006308	DNA catabolic process	172	53.1376	85	1.59962	0.00602111	0.494186	7	18	27	2.91945e-07	5.17898e-06	denisova
GO:0006933	negative regulation of cell adhesion involved in substrate-bound cell migration	54	16.6827	35	2.09798	0.00247928	0.648148	1	3	4	2.93043e-07	5.18445e-06	denisova
GO:2000473	positive regulation of hematopoietic stem cell migration	54	16.6827	35	2.09798	0.00247928	0.648148	1	2	2	2.93043e-07	5.18445e-06	denisova
GO:0019941	modification-dependent protein catabolic process	2651	818.999	936	1.14286	0.066303	0.353074	73	328	501	3.00278e-07	5.30532e-06	denisova
GO:0044060	regulation of endocrine process	231	71.3651	108	1.51334	0.00765035	0.467533	9	31	44	3.02895e-07	5.34437e-06	denisova
GO:0014036	neural crest cell fate specification	21	6.48773	18	2.77447	0.00127506	0.857143	2	2	2	3.07796e-07	5.41629e-06	denisova
GO:0038129	ERBB3 signaling pathway	21	6.48773	18	2.77447	0.00127506	0.857143	1	2	2	3.07796e-07	5.41629e-06	denisova
GO:0060440	trachea formation	135	41.7069	70	1.67838	0.00495856	0.518518	3	6	6	3.16222e-07	5.55714e-06	denisova
GO:0051608	histamine transport	52	16.0649	34	2.11642	0.00240844	0.653846	2	7	8	3.16706e-07	5.55821e-06	denisova
GO:0006432	phenylalanyl-tRNA aminoacylation	30	9.26819	23	2.48161	0.00162924	0.766667	1	2	4	3.21714e-07	5.63107e-06	denisova
GO:0009812	flavonoid metabolic process	30	9.26819	23	2.48161	0.00162924	0.766667	2	4	15	3.21714e-07	5.63107e-06	denisova
GO:0070424	regulation of nucleotide-binding oligomerization domain containing signaling pathway	140	43.2516	72	1.66468	0.00510023	0.514286	3	7	9	3.27663e-07	5.72757e-06	denisova
GO:0035966	response to topologically incorrect protein	845	261.054	329	1.26028	0.0233052	0.389349	33	127	182	3.31945e-07	5.79471e-06	denisova
GO:0010757	negative regulation of plasminogen activation	65	20.0811	40	1.99192	0.00283346	0.615385	2	5	6	3.33328e-07	5.81113e-06	denisova
GO:0010507	negative regulation of autophagy	555	171.462	227	1.32391	0.0160799	0.409009	11	46	65	3.34795e-07	5.82897e-06	denisova
GO:0000076	DNA replication checkpoint	83	25.642	48	1.87193	0.00340016	0.578313	3	9	16	3.44165e-07	5.9842e-06	denisova
GO:0071306	cellular response to vitamin E	32	9.88607	24	2.42766	0.00170008	0.75	1	2	2	3.59774e-07	6.24733e-06	denisova
GO:0044065	regulation of respiratory system process	90	27.8046	51	1.83423	0.00361267	0.566667	3	10	16	3.609e-07	6.25862e-06	denisova
GO:1990743	protein sialylation	48	14.8291	32	2.15792	0.00226677	0.666667	1	2	3	3.61618e-07	6.2628e-06	denisova
GO:0044206	UMP salvage	97	29.9672	54	1.80197	0.00382518	0.556701	3	5	5	3.63351e-07	6.27628e-06	denisova
GO:0044252	negative regulation of multicellular organismal metabolic process	97	29.9672	54	1.80197	0.00382518	0.556701	2	9	9	3.63351e-07	6.27628e-06	denisova
GO:0010544	negative regulation of platelet activation	133	41.089	69	1.67928	0.00488772	0.518797	5	14	18	3.7257e-07	6.42708e-06	denisova
GO:0010956	negative regulation of calcidiol 1-monooxygenase activity	46	14.2112	31	2.18137	0.00219593	0.673913	1	3	3	3.8124e-07	6.55084e-06	denisova
GO:0033140	negative regulation of peptidyl-serine phosphorylation of STAT protein	46	14.2112	31	2.18137	0.00219593	0.673913	2	2	2	3.8124e-07	6.55084e-06	denisova
GO:2000722	regulation of cardiac vascular smooth muscle cell differentiation	46	14.2112	31	2.18137	0.00219593	0.673913	2	3	3	3.8124e-07	6.55084e-06	denisova
GO:0043547	positive regulation of GTPase activity	3130	966.981	1092	1.12929	0.0773535	0.348882	81	312	400	3.85966e-07	6.62341e-06	denisova
GO:0030862	positive regulation of polarized epithelial cell differentiation	34	10.5039	25	2.38006	0.00177092	0.735294	1	2	2	3.87963e-07	6.64899e-06	denisova
GO:0048266	behavioral response to pain	121	37.3817	64	1.71207	0.00453354	0.528926	4	11	13	3.94753e-07	6.75654e-06	denisova
GO:0043414	macromolecule methylation	1146	354.045	432	1.22018	0.0306014	0.376963	39	155	227	4.058e-07	6.9366e-06	denisova
GO:0035655	interleukin-18-mediated signaling pathway	42	12.9755	29	2.23499	0.00205426	0.690476	1	4	5	4.0962e-07	6.9928e-06	denisova
GO:0002138	retinoic acid biosynthetic process	95	29.3493	53	1.80584	0.00375434	0.557895	5	8	8	4.23584e-07	7.2218e-06	denisova
GO:0007602	phototransduction	222	68.5846	104	1.51638	0.007367	0.468469	6	22	41	4.39897e-07	7.49021e-06	denisova
GO:0007167	enzyme linked receptor protein signaling pathway	4740	1464.37	1614	1.10218	0.11433	0.340506	132	533	705	4.44504e-07	7.55886e-06	denisova
GO:0001560	regulation of cell growth by extracellular stimulus	23	7.10561	19	2.67394	0.00134589	0.826087	1	3	3	4.46085e-07	7.56618e-06	denisova
GO:2000182	regulation of progesterone biosynthetic process	23	7.10561	19	2.67394	0.00134589	0.826087	2	3	3	4.46085e-07	7.56618e-06	denisova
GO:0001776	leukocyte homeostasis	744	229.851	293	1.27474	0.0207551	0.393817	12	50	67	4.52054e-07	7.65754e-06	denisova
GO:0002689	negative regulation of leukocyte chemotaxis	79	24.4062	46	1.88476	0.00325848	0.582279	2	11	15	4.56779e-07	7.72762e-06	denisova
GO:0033690	positive regulation of osteoblast proliferation	70	21.6258	42	1.94213	0.00297514	0.6	3	9	11	4.61466e-07	7.79688e-06	denisova
GO:0048523	negative regulation of cellular process	23087	7132.49	7375	1.034	0.52242	0.319444	783	3124	4412	4.75937e-07	8.03084e-06	denisova
GO:0070244	negative regulation of thymocyte apoptotic process	146	45.1052	74	1.64061	0.00524191	0.506849	2	5	7	4.76535e-07	8.03084e-06	denisova
GO:0009581	detection of external stimulus	676	208.843	269	1.28805	0.019055	0.397929	26	71	111	4.82562e-07	8.122e-06	denisova
GO:0070433	negative regulation of nucleotide-binding oligomerization domain containing 2 signaling pathway	124	38.3085	65	1.69675	0.00460438	0.524193	2	2	3	4.93051e-07	8.28792e-06	denisova
GO:0006820	anion transport	2443	754.74	865	1.14609	0.0612736	0.354073	93	367	535	5.16424e-07	8.66973e-06	denisova
GO:0042534	regulation of tumor necrosis factor biosynthetic process	179	55.3002	87	1.57323	0.00616278	0.486034	6	17	19	5.34445e-07	8.96082e-06	denisova
GO:0033365	protein localization to organelle	3041	939.486	1061	1.12934	0.0751576	0.348898	97	416	589	5.64051e-07	9.44516e-06	denisova
GO:0060613	fat pad development	159	49.1214	79	1.60826	0.00559609	0.496855	3	6	6	5.69106e-07	9.51768e-06	denisova
GO:0071470	cellular response to osmotic stress	182	56.227	88	1.56508	0.00623362	0.483517	5	21	28	6.1292e-07	1.02374e-05	denisova
GO:0090043	regulation of tubulin deacetylation	53	16.3738	34	2.07649	0.00240844	0.641509	2	4	6	6.20693e-07	1.03541e-05	denisova
GO:0030279	negative regulation of ossification	833	257.347	323	1.25512	0.0228802	0.387755	20	51	70	6.54923e-07	1.09112e-05	denisova
GO:0002313	mature B cell differentiation involved in immune response	142	43.8694	72	1.64123	0.00510023	0.507042	2	10	17	6.63003e-07	1.10319e-05	denisova
GO:0051058	negative regulation of small GTPase mediated signal transduction	420	129.755	177	1.36411	0.0125381	0.421429	15	44	52	6.69173e-07	1.11205e-05	denisova
GO:0045880	positive regulation of smoothened signaling pathway	190	58.6985	91	1.55029	0.00644613	0.478947	5	19	28	6.75885e-07	1.12166e-05	denisova
GO:0006682	galactosylceramide biosynthetic process	51	15.7559	33	2.09445	0.00233761	0.647059	1	5	5	6.76666e-07	1.12166e-05	denisova
GO:0017004	cytochrome complex assembly	120	37.0728	63	1.69936	0.0044627	0.525	8	19	32	6.83505e-07	1.13157e-05	denisova
GO:0060452	positive regulation of cardiac muscle contraction	108	33.3655	58	1.73832	0.00410852	0.537037	6	7	11	6.9869e-07	1.15526e-05	denisova
GO:0050712	negative regulation of interleukin-1 alpha secretion	27	8.34137	21	2.51757	0.00148757	0.777778	1	1	1	7.03435e-07	1.16164e-05	denisova
GO:0043374	CD8-positive, alpha-beta T cell differentiation	258	79.7064	117	1.46789	0.00828788	0.453488	3	8	9	7.19648e-07	1.18692e-05	denisova
GO:0060749	mammary gland alveolus development	451	139.332	188	1.3493	0.0133173	0.416851	11	16	19	7.44715e-07	1.22673e-05	denisova
GO:0034721	histone H3-K4 demethylation, trimethyl-H3-K4-specific	12	3.70728	12	3.23688	0.000850039	1	1	1	2	7.53496e-07	1.23913e-05	denisova
GO:0032680	regulation of tumor necrosis factor production	837	258.582	324	1.25299	0.0229511	0.387097	24	86	110	7.54129e-07	1.23913e-05	denisova
GO:0060008	Sertoli cell differentiation	113	34.9102	60	1.7187	0.0042502	0.530973	4	13	21	7.55444e-07	1.23974e-05	denisova
GO:1900736	regulation of phospholipase C-activating G-protein coupled receptor signaling pathway	71	21.9347	42	1.91477	0.00297514	0.591549	2	5	5	7.92313e-07	1.29862e-05	denisova
GO:0000266	mitochondrial fission	150	46.341	75	1.61844	0.00531274	0.5	9	16	20	7.93933e-07	1.29966e-05	denisova
GO:0006311	meiotic gene conversion	29	8.95925	22	2.45556	0.0015584	0.758621	1	2	4	8.0403e-07	1.31455e-05	denisova
GO:0032543	mitochondrial translation	320	98.8607	140	1.41613	0.00991712	0.4375	18	69	109	8.10369e-07	1.32327e-05	denisova
GO:0090110	cargo loading into COPII-coated vesicle	60	18.5364	37	1.99607	0.00262095	0.616667	3	8	11	8.49115e-07	1.38456e-05	denisova
GO:0030217	T cell differentiation	1675	517.474	608	1.17494	0.0430686	0.362985	33	108	130	8.50012e-07	1.38456e-05	denisova
GO:0071934	thiamine transmembrane transport	20	6.17879	17	2.75135	0.00120422	0.85	1	2	4	8.58033e-07	1.3959e-05	denisova
GO:0051148	negative regulation of muscle cell differentiation	372	114.926	159	1.3835	0.011263	0.427419	11	46	63	8.74868e-07	1.42152e-05	denisova
GO:0030950	establishment or maintenance of actin cytoskeleton polarity	43	13.2844	29	2.18301	0.00205426	0.674419	1	3	4	8.8553e-07	1.4353e-05	denisova
GO:0071072	negative regulation of phospholipid biosynthetic process	43	13.2844	29	2.18301	0.00205426	0.674419	1	3	4	8.8553e-07	1.4353e-05	denisova
GO:0031334	positive regulation of protein complex assembly	1280	395.443	475	1.20118	0.0336474	0.371094	37	153	213	8.87719e-07	1.43708e-05	denisova
GO:0090150	establishment of protein localization to membrane	1001	309.249	380	1.22879	0.0269179	0.37962	40	133	216	8.92293e-07	1.44271e-05	denisova
GO:0006975	DNA damage induced protein phosphorylation	41	12.6665	28	2.21055	0.00198342	0.682927	1	6	8	9.23655e-07	1.49158e-05	denisova
GO:0010571	positive regulation of nuclear cell cycle DNA replication	33	10.195	24	2.35409	0.00170008	0.727273	1	4	6	9.30669e-07	1.50106e-05	denisova
GO:1904864	negative regulation of beta-catenin-TCF complex assembly	39	12.0487	27	2.24092	0.00191259	0.692308	1	1	1	9.50605e-07	1.53134e-05	denisova
GO:0045763	negative regulation of cellular amino acid metabolic process	35	10.8129	25	2.31205	0.00177092	0.714286	1	1	2	9.57473e-07	1.53301e-05	denisova
GO:0098736	negative regulation of the force of heart contraction	35	10.8129	25	2.31205	0.00177092	0.714286	1	1	1	9.57473e-07	1.53301e-05	denisova
GO:1900082	negative regulation of arginine catabolic process	35	10.8129	25	2.31205	0.00177092	0.714286	1	1	1	9.57473e-07	1.53301e-05	denisova
GO:1903249	negative regulation of citrulline biosynthetic process	35	10.8129	25	2.31205	0.00177092	0.714286	1	1	1	9.57473e-07	1.53301e-05	denisova
GO:2000282	regulation of cellular amino acid biosynthetic process	35	10.8129	25	2.31205	0.00177092	0.714286	1	1	2	9.57473e-07	1.53301e-05	denisova
GO:0051482	positive regulation of cytosolic calcium ion concentration involved in phospholipase C-activating G-protein coupled signaling pathway	199	61.479	94	1.52898	0.00665864	0.472362	6	19	28	9.71544e-07	1.55364e-05	denisova
GO:0016102	diterpenoid biosynthetic process	97	29.9672	53	1.7686	0.00375434	0.546392	5	9	9	1.02169e-06	1.62987e-05	denisova
GO:0016114	terpenoid biosynthetic process	97	29.9672	53	1.7686	0.00375434	0.546392	5	9	11	1.02169e-06	1.62987e-05	denisova
GO:0010324	membrane invagination	362	111.836	155	1.38596	0.0109797	0.428177	6	32	46	1.04973e-06	1.67257e-05	denisova
GO:0034121	regulation of toll-like receptor signaling pathway	492	151.998	202	1.32896	0.014309	0.410569	10	46	58	1.05154e-06	1.67343e-05	denisova
GO:0006986	response to unfolded protein	814	251.477	315	1.2526	0.0223135	0.386978	29	116	162	1.09913e-06	1.74705e-05	denisova
GO:0007171	activation of transmembrane receptor protein tyrosine kinase activity	146	45.1052	73	1.61844	0.00517107	0.5	6	11	13	1.10517e-06	1.75452e-05	denisova
GO:0032922	circadian regulation of gene expression	470	145.202	194	1.33607	0.0137423	0.412766	10	43	55	1.11206e-06	1.76333e-05	denisova
GO:0099044	vesicle tethering to endoplasmic reticulum	102	31.5118	55	1.74537	0.00389601	0.539216	2	2	2	1.13085e-06	1.79097e-05	denisova
GO:0060442	branching involved in prostate gland morphogenesis	119	36.7638	62	1.68644	0.00439187	0.521008	3	8	10	1.17507e-06	1.85876e-05	denisova
GO:0033314	mitotic DNA replication checkpoint	65	20.0811	39	1.94213	0.00276263	0.6	2	5	9	1.17687e-06	1.85937e-05	denisova
GO:1900758	negative regulation of D-amino-acid oxidase activity	22	6.79667	18	2.64835	0.00127506	0.818182	1	1	1	1.19958e-06	1.89297e-05	denisova
GO:0045646	regulation of erythrocyte differentiation	507	156.632	207	1.32157	0.0146632	0.408284	8	31	40	1.23842e-06	1.95193e-05	denisova
GO:0008202	steroid metabolic process	1414	436.841	519	1.18808	0.0367642	0.367044	36	152	226	1.25935e-06	1.98253e-05	denisova
GO:0060349	bone morphogenesis	541	167.136	219	1.31031	0.0155132	0.404806	16	68	89	1.292e-06	2.0315e-05	denisova
GO:1900373	positive regulation of purine nucleotide biosynthetic process	592	182.892	237	1.29584	0.0167883	0.400338	17	72	110	1.31682e-06	2.06805e-05	denisova
GO:0046339	diacylglycerol metabolic process	72	22.2437	42	1.88818	0.00297514	0.583333	3	12	15	1.33376e-06	2.09216e-05	denisova
GO:0030804	positive regulation of cyclic nucleotide biosynthetic process	564	174.242	227	1.30279	0.0160799	0.402482	16	67	102	1.37892e-06	2.16041e-05	denisova
GO:0018195	peptidyl-arginine modification	117	36.1459	61	1.6876	0.00432103	0.521367	7	18	24	1.38478e-06	2.16701e-05	denisova
GO:0051349	positive regulation of lyase activity	380	117.397	161	1.37141	0.0114047	0.423684	11	44	59	1.4177e-06	2.2159e-05	denisova
GO:0048259	regulation of receptor-mediated endocytosis	658	203.282	260	1.27901	0.0184175	0.395137	14	58	78	1.42733e-06	2.2283e-05	denisova
GO:0090313	regulation of protein targeting to membrane	167	51.5929	81	1.56998	0.00573776	0.48503	9	23	34	1.43191e-06	2.2328e-05	denisova
GO:0032849	positive regulation of cellular pH reduction	24	7.41455	19	2.56253	0.00134589	0.791667	1	4	4	1.51607e-06	2.35654e-05	denisova
GO:0098507	polynucleotide 5' dephosphorylation	24	7.41455	19	2.56253	0.00134589	0.791667	1	2	2	1.51607e-06	2.35654e-05	denisova
GO:0072594	establishment of protein localization to organelle	1898	586.368	680	1.15968	0.0481689	0.358272	58	247	364	1.51665e-06	2.35654e-05	denisova
GO:1904018	positive regulation of vasculature development	1324	409.036	488	1.19305	0.0345683	0.36858	33	123	151	1.52649e-06	2.36903e-05	denisova
GO:0060711	labyrinthine layer development	514	158.795	209	1.31616	0.0148048	0.406615	15	38	48	1.54639e-06	2.39709e-05	denisova
GO:0043504	mitochondrial DNA repair	48	14.8291	31	2.09048	0.00219593	0.645833	1	2	3	1.56447e-06	2.42226e-05	denisova
GO:0030433	ER-associated ubiquitin-dependent protein catabolic process	299	92.373	131	1.41816	0.00927959	0.438127	14	53	72	1.63237e-06	2.52442e-05	denisova
GO:2000489	regulation of hepatic stellate cell activation	84	25.9509	47	1.81111	0.00332932	0.559524	3	6	6	1.67382e-06	2.58547e-05	denisova
GO:0097720	calcineurin-mediated signaling	120	37.0728	62	1.67239	0.00439187	0.516667	3	6	12	1.70054e-06	2.62366e-05	denisova
GO:0019080	viral gene expression	540	166.827	218	1.30674	0.0154424	0.403704	16	81	128	1.71282e-06	2.63951e-05	denisova
GO:0018149	peptide cross-linking	160	49.4303	78	1.57798	0.00552525	0.4875	4	20	59	1.73054e-06	2.6637e-05	denisova
GO:0016925	protein sumoylation	543	167.754	219	1.30548	0.0155132	0.403315	11	58	76	1.76018e-06	2.70615e-05	denisova
GO:0070243	regulation of thymocyte apoptotic process	155	47.8856	76	1.58711	0.00538358	0.490323	3	8	12	1.7661e-06	2.70959e-05	denisova
GO:0030511	positive regulation of transforming growth factor beta receptor signaling pathway	196	60.5522	92	1.51935	0.00651697	0.469388	8	19	25	1.76654e-06	2.70959e-05	denisova
GO:2000672	negative regulation of motor neuron apoptotic process	26	8.03243	20	2.48991	0.00141673	0.769231	1	3	4	1.7835e-06	2.73241e-05	denisova
GO:1903555	regulation of tumor necrosis factor superfamily cytokine production	844	260.745	324	1.24259	0.0229511	0.383886	24	89	113	1.79031e-06	2.73965e-05	denisova
GO:0043241	protein complex disassembly	563	173.933	226	1.29935	0.0160091	0.401421	25	107	161	1.81756e-06	2.77812e-05	denisova
GO:0016056	rhodopsin mediated signaling pathway	44	13.5933	29	2.1334	0.00205426	0.659091	2	7	13	1.8288e-06	2.79173e-05	denisova
GO:0043094	cellular metabolic compound salvage	246	75.9992	111	1.46054	0.00786286	0.451219	8	30	36	1.83071e-06	2.79173e-05	denisova
GO:0051952	regulation of amine transport	423	130.681	176	1.34679	0.0124672	0.416076	21	53	76	1.88695e-06	2.87415e-05	denisova
GO:0060369	positive regulation of Fc receptor mediated stimulatory signaling pathway	75	23.1705	43	1.85581	0.00304597	0.573333	1	4	4	1.90387e-06	2.89657e-05	denisova
GO:0043366	beta selection	89	27.4956	49	1.7821	0.00347099	0.550562	1	2	2	1.91856e-06	2.91555e-05	denisova
GO:0010216	maintenance of DNA methylation	57	17.6096	35	1.98756	0.00247928	0.614035	2	5	5	1.9304e-06	2.93016e-05	denisova
GO:0007412	axon target recognition	42	12.9755	28	2.15792	0.00198342	0.666667	1	1	3	1.95173e-06	2.95229e-05	denisova
GO:0061374	mammillothalamic axonal tract development	42	12.9755	28	2.15792	0.00198342	0.666667	1	1	1	1.95173e-06	2.95229e-05	denisova
GO:0061381	cell migration in diencephalon	42	12.9755	28	2.15792	0.00198342	0.666667	1	1	1	1.95173e-06	2.95229e-05	denisova
GO:0010640	regulation of platelet-derived growth factor receptor signaling pathway	241	74.4545	109	1.46398	0.00772119	0.452282	7	21	22	1.96739e-06	2.97257e-05	denisova
GO:1904017	cellular response to Thyroglobulin triiodothyronine	28	8.65031	21	2.42766	0.00148757	0.75	1	2	2	1.9894e-06	3.00237e-05	denisova
GO:0007600	sensory perception	2828	873.682	985	1.12741	0.069774	0.348303	114	399	886	1.9973e-06	3.01083e-05	denisova
GO:2000641	regulation of early endosome to late endosome transport	181	55.9181	86	1.53796	0.00609195	0.475138	5	12	17	2.03297e-06	3.0611e-05	denisova
GO:0021516	dorsal spinal cord development	123	37.9996	63	1.65791	0.0044627	0.512195	6	14	21	2.06765e-06	3.10976e-05	denisova
GO:0060997	dendritic spine morphogenesis	128	39.5443	65	1.64373	0.00460438	0.507812	8	14	17	2.11054e-06	3.17064e-05	denisova
GO:0007186	G-protein coupled receptor signaling pathway	4714	1456.34	1596	1.0959	0.113055	0.338566	159	673	1231	2.11669e-06	3.17625e-05	denisova
GO:0016559	peroxisome fission	30	9.26819	22	2.37371	0.0015584	0.733333	1	5	9	2.1304e-06	3.18953e-05	denisova
GO:0051026	chiasma assembly	30	9.26819	22	2.37371	0.0015584	0.733333	1	4	8	2.1304e-06	3.18953e-05	denisova
GO:0002327	immature B cell differentiation	55	16.9917	34	2.00098	0.00240844	0.618182	2	4	8	2.16805e-06	3.24221e-05	denisova
GO:0021602	cranial nerve morphogenesis	189	58.3896	89	1.52424	0.00630446	0.4709	6	22	28	2.18224e-06	3.25972e-05	denisova
GO:0048469	cell maturation	939	290.094	356	1.22719	0.0252178	0.379127	24	104	145	2.2277e-06	3.32386e-05	denisova
GO:0060318	definitive erythrocyte differentiation	34	10.5039	24	2.28485	0.00170008	0.705882	1	2	2	2.23316e-06	3.32822e-05	denisova
GO:0031338	regulation of vesicle fusion	466	143.966	191	1.3267	0.0135298	0.409871	11	49	66	2.31108e-06	3.43633e-05	denisova
GO:0021631	optic nerve morphogenesis	64	19.7721	38	1.9219	0.00269179	0.59375	3	5	6	2.31113e-06	3.43633e-05	denisova
GO:0009584	detection of visible light	197	60.8611	92	1.51164	0.00651697	0.467005	8	23	42	2.31354e-06	3.43633e-05	denisova
GO:0002017	regulation of blood volume by renal aldosterone	14	4.32516	13	3.00567	0.000920875	0.928571	1	2	2	2.3233e-06	3.44693e-05	denisova
GO:0060317	cardiac epithelial to mesenchymal transition	290	89.5925	127	1.41753	0.00899625	0.437931	6	25	27	2.39394e-06	3.54773e-05	denisova
GO:2000297	negative regulation of synapse maturation	11	3.39834	11	3.23688	0.000779202	1	2	2	3	2.44029e-06	3.61234e-05	denisova
GO:1905037	autophagosome organization	266	82.178	118	1.43591	0.00835872	0.443609	9	35	57	2.49632e-06	3.69113e-05	denisova
GO:0002285	lymphocyte activation involved in immune response	812	250.859	312	1.24373	0.022101	0.384236	23	76	102	2.51238e-06	3.71071e-05	denisova
GO:0051205	protein insertion into membrane	85	26.2599	47	1.7898	0.00332932	0.552941	4	13	22	2.62431e-06	3.87167e-05	denisova
GO:0038127	ERBB signaling pathway	540	166.827	217	1.30075	0.0153715	0.401852	18	61	82	2.63548e-06	3.88378e-05	denisova
GO:1901888	regulation of cell junction assembly	746	230.469	289	1.25396	0.0204718	0.3874	20	65	82	2.68188e-06	3.94774e-05	denisova
GO:0048865	stem cell fate commitment	51	15.7559	32	2.03098	0.00226677	0.627451	4	8	9	2.70267e-06	3.9739e-05	denisova
GO:0014074	response to purine-containing compound	836	258.274	320	1.239	0.0226677	0.382775	32	110	145	2.76166e-06	4.0561e-05	denisova
GO:0070206	protein trimerization	216	66.731	99	1.48357	0.00701282	0.458333	8	34	50	2.76896e-06	4.06227e-05	denisova
GO:0070207	protein homotrimerization	129	39.8532	65	1.63098	0.00460438	0.503876	5	17	28	2.97521e-06	4.35514e-05	denisova
GO:0097476	spinal cord motor neuron migration	129	39.8532	65	1.63098	0.00460438	0.503876	2	3	4	2.97521e-06	4.35514e-05	denisova
GO:0097475	motor neuron migration	198	61.1701	92	1.504	0.00651697	0.464647	4	6	7	3.01677e-06	4.41106e-05	denisova
GO:0060416	response to growth hormone	283	87.4299	124	1.41828	0.00878374	0.438163	7	23	34	3.02454e-06	4.41751e-05	denisova
GO:0044029	hypomethylation of CpG island	21	6.48773	17	2.62033	0.00120422	0.809524	1	2	2	3.19654e-06	4.65838e-05	denisova
GO:0060729	intestinal epithelial structure maintenance	21	6.48773	17	2.62033	0.00120422	0.809524	2	2	3	3.19654e-06	4.65838e-05	denisova
GO:0045117	azole transport	95	29.3493	51	1.73769	0.00361267	0.536842	3	14	17	3.24432e-06	4.72276e-05	denisova
GO:0071879	positive regulation of adrenergic receptor signaling pathway	47	14.5202	30	2.06609	0.0021251	0.638298	1	3	3	3.30494e-06	4.80569e-05	denisova
GO:0090502	RNA phosphodiester bond hydrolysis, endonucleolytic	270	83.4137	119	1.42662	0.00842955	0.440741	11	44	70	3.343e-06	4.85565e-05	denisova
GO:0014044	Schwann cell development	170	52.5198	81	1.54228	0.00573776	0.476471	9	18	26	3.4566e-06	5.00959e-05	denisova
GO:0022011	myelination in peripheral nervous system	170	52.5198	81	1.54228	0.00573776	0.476471	9	18	23	3.4566e-06	5.00959e-05	denisova
GO:0021697	cerebellar cortex formation	127	39.2353	64	1.63118	0.00453354	0.503937	6	13	19	3.51239e-06	5.07641e-05	denisova
GO:0034136	negative regulation of toll-like receptor 2 signaling pathway	127	39.2353	64	1.63118	0.00453354	0.503937	1	4	4	3.51239e-06	5.07641e-05	denisova
GO:1901184	regulation of ERBB signaling pathway	656	202.664	257	1.26811	0.018205	0.391768	16	77	96	3.51429e-06	5.07641e-05	denisova
GO:2000351	regulation of endothelial cell apoptotic process	424	130.99	175	1.33597	0.0123964	0.412736	8	32	40	3.62315e-06	5.22791e-05	denisova
GO:0003341	cilium movement	265	81.869	117	1.42911	0.00828788	0.441509	9	39	59	3.62892e-06	5.2305e-05	denisova
GO:0060571	morphogenesis of an epithelial fold	191	59.0075	89	1.50828	0.00630446	0.465969	5	16	19	3.74742e-06	5.39539e-05	denisova
GO:0071222	cellular response to lipopolysaccharide	1197	369.801	442	1.19524	0.0313098	0.369256	34	123	148	3.75972e-06	5.40717e-05	denisova
GO:0042058	regulation of epidermal growth factor receptor signaling pathway	571	176.405	227	1.28682	0.0160799	0.397548	12	66	83	3.88166e-06	5.57644e-05	denisova
GO:0014878	response to electrical stimulus involved in regulation of muscle adaptation	23	7.10561	18	2.53321	0.00127506	0.782609	2	3	4	3.91216e-06	5.60189e-05	denisova
GO:0060700	regulation of ribonuclease activity	23	7.10561	18	2.53321	0.00127506	0.782609	1	3	5	3.91216e-06	5.60189e-05	denisova
GO:0090315	negative regulation of protein targeting to membrane	23	7.10561	18	2.53321	0.00127506	0.782609	2	4	6	3.91216e-06	5.60189e-05	denisova
GO:0045736	negative regulation of cyclin-dependent protein serine/threonine kinase activity	199	61.479	92	1.49645	0.00651697	0.462312	6	20	24	3.91693e-06	5.60261e-05	denisova
GO:0061379	inferior colliculus development	43	13.2844	28	2.10773	0.00198342	0.651163	1	2	2	3.94196e-06	5.63229e-05	denisova
GO:0030166	proteoglycan biosynthetic process	634	195.868	249	1.27127	0.0176383	0.392744	14	45	55	3.98451e-06	5.6869e-05	denisova
GO:0006511	ubiquitin-dependent protein catabolic process	2628	811.894	916	1.12823	0.0648863	0.348554	72	326	495	4.0625e-06	5.79193e-05	denisova
GO:0048839	inner ear development	1186	366.402	438	1.19541	0.0310264	0.369309	46	134	179	4.0826e-06	5.81239e-05	denisova
GO:0045088	regulation of innate immune response	2968	916.933	1027	1.12004	0.0727492	0.346024	72	320	413	4.0857e-06	5.81239e-05	denisova
GO:0043686	co-translational protein modification	79	24.4062	44	1.80282	0.00311681	0.556962	2	3	3	4.18632e-06	5.94909e-05	denisova
GO:0045859	regulation of protein kinase activity	5270	1628.11	1770	1.08715	0.125381	0.335863	155	587	771	4.2247e-06	5.99715e-05	denisova
GO:0042273	ribosomal large subunit biogenesis	247	76.3081	110	1.44152	0.00779202	0.445344	14	38	71	4.29523e-06	6.09071e-05	denisova
GO:0032446	protein modification by small protein conjugation	4222	1304.34	1433	1.09864	0.101509	0.339413	116	532	791	4.33121e-06	6.1351e-05	denisova
GO:0071259	cellular response to magnetism	16	4.94304	14	2.83227	0.000991712	0.875	2	2	2	4.37093e-06	6.1847e-05	denisova
GO:2000705	regulation of dense core granule biogenesis	54	16.6827	33	1.97809	0.00233761	0.611111	1	3	3	4.38705e-06	6.20084e-05	denisova
GO:1900222	negative regulation of beta-amyloid clearance	25	7.72349	19	2.46003	0.00134589	0.76	1	3	3	4.47484e-06	6.31812e-05	denisova
GO:0001523	retinoid metabolic process	370	114.308	155	1.35599	0.0109797	0.418919	13	59	90	4.73756e-06	6.68189e-05	denisova
GO:0071459	protein localization to chromosome, centromeric region	84	25.9509	46	1.77258	0.00325848	0.547619	4	13	17	4.75485e-06	6.69909e-05	denisova
GO:1901205	negative regulation of adrenergic receptor signaling pathway involved in heart process	37	11.4308	25	2.18708	0.00177092	0.675676	1	2	2	4.80875e-06	6.76778e-05	denisova
GO:0090241	negative regulation of histone H4 acetylation	52	16.0649	32	1.99192	0.00226677	0.615385	3	4	5	4.94397e-06	6.95065e-05	denisova
GO:0006435	threonyl-tRNA aminoacylation	29	8.95925	21	2.34395	0.00148757	0.724138	1	1	3	5.10099e-06	7.16373e-05	denisova
GO:0006590	thyroid hormone generation	101	31.2029	53	1.69856	0.00375434	0.524752	4	10	11	5.15675e-06	7.2304e-05	denisova
GO:0010637	negative regulation of mitochondrial fusion	31	9.57713	22	2.29714	0.0015584	0.709677	1	4	6	5.18696e-06	7.2304e-05	denisova
GO:0033489	cholesterol biosynthetic process via desmosterol	31	9.57713	22	2.29714	0.0015584	0.709677	1	3	4	5.18696e-06	7.2304e-05	denisova
GO:0033490	cholesterol biosynthetic process via lathosterol	31	9.57713	22	2.29714	0.0015584	0.709677	1	3	4	5.18696e-06	7.2304e-05	denisova
GO:0035634	response to stilbenoid	31	9.57713	22	2.29714	0.0015584	0.709677	2	3	5	5.18696e-06	7.2304e-05	denisova
GO:0035822	gene conversion	31	9.57713	22	2.29714	0.0015584	0.709677	1	3	5	5.18696e-06	7.2304e-05	denisova
GO:1990253	cellular response to leucine starvation	31	9.57713	22	2.29714	0.0015584	0.709677	2	5	8	5.18696e-06	7.2304e-05	denisova
GO:0010955	negative regulation of protein processing	182	56.227	85	1.51173	0.00602111	0.467033	6	28	41	5.46268e-06	7.60667e-05	denisova
GO:0030952	establishment or maintenance of cytoskeleton polarity	50	15.447	31	2.00686	0.00219593	0.62	2	7	8	5.55078e-06	7.70485e-05	denisova
GO:0044778	meiotic DNA integrity checkpoint	50	15.447	31	2.00686	0.00219593	0.62	1	3	3	5.55078e-06	7.70485e-05	denisova
GO:0051001	negative regulation of nitric-oxide synthase activity	50	15.447	31	2.00686	0.00219593	0.62	2	5	7	5.55078e-06	7.70485e-05	denisova
GO:0010887	negative regulation of cholesterol storage	141	43.5605	69	1.584	0.00488772	0.489362	2	4	6	5.61776e-06	7.7896e-05	denisova
GO:0008299	isoprenoid biosynthetic process	164	50.6661	78	1.53949	0.00552525	0.47561	7	20	26	5.64192e-06	7.81486e-05	denisova
GO:0031284	positive regulation of guanylate cyclase activity	121	37.3817	61	1.63181	0.00432103	0.504132	2	9	11	5.78224e-06	8.00079e-05	denisova
GO:0030213	hyaluronan biosynthetic process	59	18.2274	35	1.92018	0.00247928	0.59322	4	6	7	5.91255e-06	8.1725e-05	denisova
GO:1902531	regulation of intracellular signal transduction	11738	3626.33	3816	1.0523	0.270312	0.325098	341	1349	1776	6.18565e-06	8.541e-05	denisova
GO:0090327	negative regulation of locomotion involved in locomotory behavior	48	14.8291	30	2.02305	0.0021251	0.625	1	2	2	6.20572e-06	8.5552e-05	denisova
GO:0042593	glucose homeostasis	1137	351.264	420	1.19568	0.0297514	0.369393	32	131	171	6.20895e-06	8.5552e-05	denisova
GO:0051894	positive regulation of focal adhesion assembly	238	73.5276	106	1.44163	0.00750868	0.445378	8	20	24	6.31134e-06	8.68609e-05	denisova
GO:0070167	regulation of biomineral tissue development	583	180.112	230	1.27698	0.0162924	0.394511	13	56	75	6.31716e-06	8.68609e-05	denisova
GO:0021696	cerebellar cortex morphogenesis	167	51.5929	79	1.53122	0.00559609	0.473054	8	19	29	6.35408e-06	8.72773e-05	denisova
GO:0032259	methylation	1423	439.621	516	1.17374	0.0365517	0.362614	49	195	290	6.36214e-06	8.72968e-05	denisova
GO:1902931	negative regulation of alcohol biosynthetic process	66	20.39	38	1.86366	0.00269179	0.575758	2	8	9	6.46992e-06	8.86831e-05	denisova
GO:0097368	establishment of Sertoli cell barrier	18	5.56091	15	2.6974	0.00106255	0.833333	1	3	4	6.50509e-06	8.90723e-05	denisova
GO:0051683	establishment of Golgi localization	73	22.5526	41	1.81797	0.0029043	0.561644	3	7	8	6.64933e-06	9.09526e-05	denisova
GO:0051031	tRNA transport	188	58.0807	87	1.49792	0.00616278	0.462766	3	28	35	6.71818e-06	9.1733e-05	denisova
GO:0007442	hindgut morphogenesis	92	28.4225	49	1.72399	0.00347099	0.532609	3	7	7	6.72034e-06	9.1733e-05	denisova
GO:0051569	regulation of histone H3-K4 methylation	196	60.5522	90	1.48632	0.00637529	0.459184	5	15	24	6.95891e-06	9.4891e-05	denisova
GO:0033108	mitochondrial respiratory chain complex assembly	287	88.6657	124	1.39851	0.00878374	0.432056	13	54	95	6.9837e-06	9.51304e-05	denisova
GO:0045186	zonula adherens assembly	13	4.01622	12	2.98789	0.000850039	0.923077	1	1	1	7.00368e-06	9.52051e-05	denisova
GO:0086072	AV node cell-bundle of His cell adhesion involved in cell communication	13	4.01622	12	2.98789	0.000850039	0.923077	1	1	1	7.00368e-06	9.52051e-05	denisova
GO:0031365	N-terminal protein amino acid modification	170	52.5198	80	1.52324	0.00566693	0.470588	7	21	26	7.1262e-06	9.67705e-05	denisova
GO:0002448	mast cell mediated immunity	204	63.0237	93	1.47564	0.0065878	0.455882	5	16	18	7.14173e-06	9.68814e-05	denisova
GO:0007093	mitotic cell cycle checkpoint	859	265.379	325	1.22466	0.0230219	0.378347	27	104	149	7.32035e-06	9.92021e-05	denisova
GO:0032026	response to magnesium ion	220	67.9667	99	1.4566	0.00701282	0.45	4	16	18	7.34472e-06	9.94297e-05	denisova
GO:0060457	negative regulation of digestive system process	64	19.7721	37	1.87132	0.00262095	0.578125	2	9	17	7.4847e-06	0.00010122	denisova
GO:0019538	protein metabolic process	19038	5881.59	6093	1.03594	0.431607	0.320044	610	2808	4199	7.5364e-06	0.000101815	denisova
GO:0033262	regulation of nuclear cell cycle DNA replication	78	24.0973	43	1.78443	0.00304597	0.551282	4	9	13	7.64252e-06	0.000103037	denisova
GO:0038180	nerve growth factor signaling pathway	78	24.0973	43	1.78443	0.00304597	0.551282	1	7	8	7.64252e-06	0.000103037	denisova
GO:0051347	positive regulation of transferase activity	4485	1385.6	1514	1.09267	0.107247	0.33757	125	508	678	7.69168e-06	0.000103593	denisova
GO:0007259	JAK-STAT cascade	596	184.128	234	1.27086	0.0165758	0.392617	11	40	47	7.82161e-06	0.000105235	denisova
GO:0005998	xylulose catabolic process	10	3.0894	10	3.23688	0.000708366	1	1	1	1	7.90279e-06	0.00010611	denisova
GO:0048571	long-day photoperiodism	10	3.0894	10	3.23688	0.000708366	1	1	1	1	7.90279e-06	0.00010611	denisova
GO:0016236	macroautophagy	648	200.193	252	1.25879	0.0178508	0.388889	16	92	150	8.1377e-06	0.000109153	denisova
GO:1903830	magnesium ion transmembrane transport	210	64.8773	95	1.4643	0.00672948	0.452381	4	14	17	8.50025e-06	0.0001139	denisova
GO:0015695	organic cation transport	76	23.4794	42	1.7888	0.00297514	0.552632	3	17	23	8.94645e-06	0.000119757	denisova
GO:0033619	membrane protein proteolysis	253	78.1617	111	1.42013	0.00786286	0.438735	6	29	36	8.96343e-06	0.000119862	denisova
GO:0010748	negative regulation of plasma membrane long-chain fatty acid transport	69	21.3168	39	1.82954	0.00276263	0.565217	1	4	4	9.02462e-06	0.000120558	denisova
GO:0018377	protein myristoylation	40	12.3576	26	2.10397	0.00184175	0.65	3	5	5	9.16862e-06	0.000122283	denisova
GO:0030879	mammary gland development	1254	387.41	458	1.18221	0.0324431	0.365231	33	99	121	9.17237e-06	0.000122283	denisova
GO:0050819	negative regulation of coagulation	213	65.8042	96	1.45887	0.00680031	0.450704	10	34	49	9.23906e-06	0.000123047	denisova
GO:0061515	myeloid cell development	413	127.592	169	1.32453	0.0119714	0.409201	11	39	49	9.48271e-06	0.000126164	denisova
GO:0032769	negative regulation of monooxygenase activity	125	38.6175	62	1.60549	0.00439187	0.496	3	9	11	9.51608e-06	0.00012648	denisova
GO:0048535	lymph node development	120	37.0728	60	1.61844	0.0042502	0.5	3	15	17	9.56047e-06	0.000126942	denisova
GO:0000079	regulation of cyclin-dependent protein serine/threonine kinase activity	495	152.925	198	1.29475	0.0140256	0.4	14	60	80	9.85598e-06	0.000130635	denisova
GO:0042541	hemoglobin biosynthetic process	166	51.284	78	1.52094	0.00552525	0.46988	2	3	5	9.85848e-06	0.000130635	denisova
GO:0002092	positive regulation of receptor internalization	286	88.3568	123	1.39208	0.0087129	0.43007	4	15	23	9.89283e-06	0.000130958	denisova
GO:0000821	regulation of arginine metabolic process	38	11.7397	25	2.12953	0.00177092	0.657895	1	2	2	9.92177e-06	0.000131007	denisova
GO:0060368	regulation of Fc receptor mediated stimulatory signaling pathway	93	28.7314	49	1.70545	0.00347099	0.526882	2	6	6	9.95792e-06	0.000131007	denisova
GO:0061525	hindgut development	93	28.7314	49	1.70545	0.00347099	0.526882	3	8	8	9.95792e-06	0.000131007	denisova
GO:0048739	cardiac muscle fiber development	51	15.7559	31	1.96751	0.00219593	0.607843	4	6	8	9.96534e-06	0.000131007	denisova
GO:0071028	nuclear mRNA surveillance	51	15.7559	31	1.96751	0.00219593	0.607843	4	6	13	9.96534e-06	0.000131007	denisova
GO:1905244	regulation of modification of synaptic structure	51	15.7559	31	1.96751	0.00219593	0.607843	2	2	4	9.96534e-06	0.000131007	denisova
GO:0002378	immunoglobulin biosynthetic process	60	18.5364	35	1.88818	0.00247928	0.583333	1	2	2	9.97769e-06	0.000131007	denisova
GO:0034770	histone H4-K20 methylation	60	18.5364	35	1.88818	0.00247928	0.583333	3	7	9	9.97769e-06	0.000131007	denisova
GO:0006423	cysteinyl-tRNA aminoacylation	22	6.79667	17	2.50122	0.00120422	0.772727	1	2	2	9.98622e-06	0.000131007	denisova
GO:0070192	chromosome organization involved in meiotic cell cycle	143	44.1784	69	1.56185	0.00488772	0.482517	5	38	67	1.03287e-05	0.000135365	denisova
GO:1901264	carbohydrate derivative transport	422	130.373	172	1.3193	0.0121839	0.407583	14	36	53	1.04346e-05	0.000136617	denisova
GO:0046039	GTP metabolic process	243	75.0724	107	1.42529	0.00757951	0.440329	3	23	31	1.05968e-05	0.000138602	denisova
GO:0051974	negative regulation of telomerase activity	36	11.1218	24	2.15792	0.00170008	0.666667	1	4	9	1.06289e-05	0.000138883	denisova
GO:0044818	mitotic G2/M transition checkpoint	211	65.1863	95	1.45736	0.00672948	0.450237	4	18	26	1.07956e-05	0.000140921	denisova
GO:2001056	positive regulation of cysteine-type endopeptidase activity	992	306.468	369	1.20404	0.0261387	0.371976	28	99	128	1.09778e-05	0.000143158	denisova
GO:0035995	detection of muscle stretch	24	7.41455	18	2.42766	0.00127506	0.75	2	4	4	1.11004e-05	0.00014447	denisova
GO:1990379	lipid transport across blood brain barrier	24	7.41455	18	2.42766	0.00127506	0.75	1	1	1	1.11004e-05	0.00014447	denisova
GO:0031282	regulation of guanylate cyclase activity	123	37.9996	61	1.60528	0.00432103	0.495935	2	10	13	1.12396e-05	0.00014613	denisova
GO:0048793	pronephros development	49	15.138	30	1.98176	0.0021251	0.612245	2	5	8	1.12724e-05	0.00014613	denisova
GO:0055064	chloride ion homeostasis	49	15.138	30	1.98176	0.0021251	0.612245	2	4	5	1.12724e-05	0.00014613	denisova
GO:0071878	negative regulation of adrenergic receptor signaling pathway	49	15.138	30	1.98176	0.0021251	0.612245	2	3	3	1.12724e-05	0.00014613	denisova
GO:0034144	negative regulation of toll-like receptor 4 signaling pathway	151	46.6499	72	1.54341	0.00510023	0.476821	2	6	7	1.13183e-05	0.000146581	denisova
GO:0090650	cellular response to oxygen-glucose deprivation	32	9.88607	22	2.22535	0.0015584	0.6875	1	3	5	1.17376e-05	0.000151861	denisova
GO:0031999	negative regulation of fatty acid beta-oxidation	26	8.03243	19	2.36541	0.00134589	0.730769	2	4	5	1.17799e-05	0.000152258	denisova
GO:1901342	regulation of vasculature development	2007	620.042	707	1.14024	0.0500815	0.352267	50	203	258	1.18795e-05	0.000153394	denisova
GO:0007265	Ras protein signal transduction	1126	347.866	414	1.19011	0.0293263	0.367673	28	115	155	1.19325e-05	0.000153928	denisova
GO:0045842	positive regulation of mitotic metaphase/anaphase transition	30	9.26819	21	2.26581	0.00148757	0.7	1	3	7	1.20324e-05	0.000154912	denisova
GO:1904016	response to Thyroglobulin triiodothyronine	30	9.26819	21	2.26581	0.00148757	0.7	1	3	4	1.20324e-05	0.000154912	denisova
GO:0002355	detection of tumor cell	28	8.65031	20	2.31205	0.00141673	0.714286	1	1	1	1.20693e-05	0.000155236	denisova
GO:0052695	cellular glucuronidation	15	4.6341	13	2.80529	0.000920875	0.866667	2	2	18	1.24395e-05	0.000159529	denisova
GO:1904733	negative regulation of electron carrier activity	15	4.6341	13	2.80529	0.000920875	0.866667	1	1	1	1.24395e-05	0.000159529	denisova
GO:1904736	negative regulation of fatty acid beta-oxidation using acyl-CoA dehydrogenase	15	4.6341	13	2.80529	0.000920875	0.866667	1	1	1	1.24395e-05	0.000159529	denisova
GO:0048705	skeletal system morphogenesis	1449	447.654	522	1.16608	0.0369767	0.360248	45	154	209	1.25827e-05	0.000161208	denisova
GO:0030916	otic vesicle formation	47	14.5202	29	1.99722	0.00205426	0.617021	3	6	8	1.27041e-05	0.000162446	denisova
GO:0071351	cellular response to interleukin-18	47	14.5202	29	1.99722	0.00205426	0.617021	1	5	6	1.27041e-05	0.000162446	denisova
GO:0071219	cellular response to molecule of bacterial origin	1210	373.817	442	1.1824	0.0313098	0.365289	34	127	156	1.27958e-05	0.000163461	denisova
GO:0061043	regulation of vascular wound healing	131	40.4711	64	1.58137	0.00453354	0.48855	1	4	4	1.28672e-05	0.000164213	denisova
GO:0006681	galactosylceramide metabolic process	56	17.3006	33	1.90745	0.00233761	0.589286	1	8	8	1.32188e-05	0.000168537	denisova
GO:0045059	positive thymic T cell selection	121	37.3817	60	1.60506	0.0042502	0.495868	2	8	8	1.32768e-05	0.000168989	denisova
GO:0000910	cytokinesis	463	143.039	186	1.30034	0.0131756	0.401728	17	63	84	1.328e-05	0.000168989	denisova
GO:0060745	mammary gland branching involved in pregnancy	63	19.4632	36	1.84964	0.00255012	0.571429	2	5	6	1.41865e-05	0.000180175	denisova
GO:0060856	establishment of blood-brain barrier	63	19.4632	36	1.84964	0.00255012	0.571429	3	8	8	1.41865e-05	0.000180175	denisova
GO:0007135	meiosis II	45	13.9023	28	2.01406	0.00198342	0.622222	2	7	10	1.42574e-05	0.000180901	denisova
GO:0036498	IRE1-mediated unfolded protein response	231	71.3651	102	1.42927	0.00722533	0.441558	12	37	58	1.45457e-05	0.000184382	denisova
GO:0030195	negative regulation of blood coagulation	207	63.9505	93	1.45425	0.0065878	0.449275	9	33	46	1.4734e-05	0.000186588	denisova
GO:0071947	protein deubiquitination involved in ubiquitin-dependent protein catabolic process	134	41.3979	65	1.57013	0.00460438	0.485075	2	3	11	1.48126e-05	0.000187222	denisova
GO:1900271	regulation of long-term synaptic potentiation	134	41.3979	65	1.57013	0.00460438	0.485075	5	20	30	1.48126e-05	0.000187222	denisova
GO:0006384	transcription initiation from RNA polymerase III promoter	82	25.3331	44	1.73686	0.00311681	0.536585	4	7	8	1.51817e-05	0.000191703	denisova
GO:0000281	mitotic cytokinesis	272	84.0316	117	1.39233	0.00828788	0.430147	8	32	43	1.58593e-05	0.000200067	denisova
GO:0045732	positive regulation of protein catabolic process	1790	553.002	634	1.14647	0.0449104	0.35419	35	181	265	1.63089e-05	0.00020548	denisova
GO:1903393	positive regulation of adherens junction organization	245	75.6902	107	1.41366	0.00757951	0.436735	9	22	26	1.63196e-05	0.00020548	denisova
GO:0033313	meiotic cell cycle checkpoint	61	18.8453	35	1.85722	0.00247928	0.57377	2	6	7	1.6464e-05	0.0002071	denisova
GO:0042472	inner ear morphogenesis	573	177.023	224	1.26538	0.0158674	0.390925	27	69	94	1.67877e-05	0.00021097	denisova
GO:0014912	negative regulation of smooth muscle cell migration	205	63.3326	92	1.45265	0.00651697	0.448781	5	17	20	1.72098e-05	0.000216068	denisova
GO:0051345	positive regulation of hydrolase activity	4995	1543.15	1672	1.0835	0.118439	0.334735	141	548	720	1.74069e-05	0.000218333	denisova
GO:0034374	low-density lipoprotein particle remodeling	176	54.3734	81	1.4897	0.00573776	0.460227	4	12	13	1.75312e-05	0.000219684	denisova
GO:0019918	peptidyl-arginine methylation, to symmetrical-dimethyl arginine	17	5.25197	14	2.66566	0.000991712	0.823529	1	3	4	1.76577e-05	0.000221057	denisova
GO:0019919	peptidyl-arginine methylation, to asymmetrical-dimethyl arginine	41	12.6665	26	2.05265	0.00184175	0.634146	3	5	7	1.76859e-05	0.0002212	denisova
GO:0031281	positive regulation of cyclase activity	386	119.251	158	1.32494	0.0111922	0.409326	10	45	59	1.77215e-05	0.000221435	denisova
GO:0002634	regulation of germinal center formation	184	56.8449	84	1.47771	0.00595027	0.456522	4	8	9	1.80254e-05	0.000225019	denisova
GO:0014910	regulation of smooth muscle cell migration	594	183.51	231	1.25879	0.0163632	0.388889	14	44	56	1.88275e-05	0.000234808	denisova
GO:1900452	regulation of long term synaptic depression	39	12.0487	25	2.07492	0.00177092	0.641026	2	6	11	1.95165e-05	0.000242939	denisova
GO:1904428	negative regulation of tubulin deacetylation	39	12.0487	25	2.07492	0.00177092	0.641026	1	1	2	1.95165e-05	0.000242939	denisova
GO:1903726	negative regulation of phospholipid metabolic process	66	20.39	37	1.81461	0.00262095	0.560606	2	5	8	1.95374e-05	0.00024297	denisova
GO:0050770	regulation of axonogenesis	1004	310.175	371	1.1961	0.0262804	0.369522	35	110	153	2.01746e-05	0.000250657	denisova
GO:2000303	regulation of ceramide biosynthetic process	90	27.8046	47	1.69037	0.00332932	0.522222	4	11	14	2.03201e-05	0.000252226	denisova
GO:0006469	negative regulation of protein kinase activity	1878	580.189	662	1.14101	0.0468938	0.352503	60	189	248	2.04184e-05	0.000253208	denisova
GO:0042136	neurotransmitter biosynthetic process	78	24.0973	42	1.74293	0.00297514	0.538462	4	12	17	2.10221e-05	0.000260449	denisova
GO:0034162	toll-like receptor 9 signaling pathway	125	38.6175	61	1.5796	0.00432103	0.488	3	10	15	2.11781e-05	0.000262134	denisova
GO:0030316	osteoclast differentiation	301	92.9908	127	1.36573	0.00899625	0.421927	5	26	32	2.16178e-05	0.000267325	denisova
GO:0007147	female meiosis II	19	5.86985	15	2.55543	0.00106255	0.789474	1	1	2	2.20005e-05	0.000271546	denisova
GO:0036124	histone H3-K9 trimethylation	19	5.86985	15	2.55543	0.00106255	0.789474	1	4	5	2.20005e-05	0.000271546	denisova
GO:0007005	mitochondrion organization	2208	682.139	770	1.1288	0.0545442	0.348732	88	359	546	2.20884e-05	0.000272376	denisova
GO:0032228	regulation of synaptic transmission, GABAergic	233	71.983	102	1.417	0.00722533	0.437768	10	26	32	2.25016e-05	0.000277211	denisova
GO:0001826	inner cell mass cell differentiation	35	10.8129	23	2.12709	0.00162924	0.657143	2	5	7	2.31988e-05	0.000284999	denisova
GO:0032933	SREBP signaling pathway	35	10.8129	23	2.12709	0.00162924	0.657143	2	5	7	2.31988e-05	0.000284999	denisova
GO:1902474	positive regulation of protein localization to synapse	35	10.8129	23	2.12709	0.00162924	0.657143	4	6	7	2.31988e-05	0.000284999	denisova
GO:0046631	alpha-beta T cell activation	814	251.477	306	1.21681	0.021676	0.375921	16	47	54	2.36233e-05	0.000289943	denisova
GO:0002467	germinal center formation	88	27.1867	46	1.692	0.00325848	0.522727	4	8	8	2.39876e-05	0.000294139	denisova
GO:0020027	hemoglobin metabolic process	172	53.1376	79	1.4867	0.00559609	0.459302	3	5	10	2.41253e-05	0.000295552	denisova
GO:0071870	cellular response to catecholamine stimulus	299	92.373	126	1.36404	0.00892541	0.421405	8	29	34	2.48814e-05	0.00030453	denisova
GO:0002314	germinal center B cell differentiation	21	6.48773	16	2.46619	0.00113338	0.761905	1	2	3	2.51887e-05	0.000308005	denisova
GO:0045041	protein import into mitochondrial intermembrane space	9	2.78046	9	3.23688	0.000637529	1	1	1	2	2.55916e-05	0.000312641	denisova
GO:0046959	habituation	31	9.57713	21	2.19272	0.00148757	0.677419	1	4	4	2.64077e-05	0.000322311	denisova
GO:0060336	negative regulation of interferon-gamma-mediated signaling pathway	62	19.1543	35	1.82727	0.00247928	0.564516	3	4	6	2.65961e-05	0.000324009	denisova
GO:0080129	proteasome core complex assembly	62	19.1543	35	1.82727	0.00247928	0.564516	1	1	1	2.65961e-05	0.000324009	denisova
GO:1904058	positive regulation of sensory perception of pain	23	7.10561	17	2.39248	0.00120422	0.73913	1	4	4	2.7196e-05	0.000330399	denisova
GO:1905386	positive regulation of protein localization to presynapse	23	7.10561	17	2.39248	0.00120422	0.73913	2	2	2	2.7196e-05	0.000330399	denisova
GO:2000653	regulation of genetic imprinting	23	7.10561	17	2.39248	0.00120422	0.73913	1	4	4	2.7196e-05	0.000330399	denisova
GO:0043536	positive regulation of blood vessel endothelial cell migration	448	138.405	179	1.29331	0.0126798	0.399554	7	29	33	2.7373e-05	0.000332242	denisova
GO:0072708	response to sorbitol	29	8.95925	20	2.23233	0.00141673	0.689655	1	3	4	2.75546e-05	0.000334137	denisova
GO:0030241	skeletal muscle myosin thick filament assembly	25	7.72349	18	2.33055	0.00127506	0.72	2	3	3	2.81377e-05	0.00034058	denisova
GO:0051977	lysophospholipid transport	25	7.72349	18	2.33055	0.00127506	0.72	1	2	2	2.81377e-05	0.00034058	denisova
GO:0000413	protein peptidyl-prolyl isomerization	170	52.5198	78	1.48516	0.00552525	0.458823	7	22	39	2.82984e-05	0.000342211	denisova
GO:0045761	regulation of adenylate cyclase activity	437	135.007	175	1.29623	0.0123964	0.400458	16	56	78	2.88065e-05	0.000348035	denisova
GO:0070727	cellular macromolecule localization	6132	1894.42	2031	1.0721	0.143869	0.331213	201	870	1239	2.88857e-05	0.000348671	denisova
GO:0070528	protein kinase C signaling	218	67.3489	96	1.42541	0.00680031	0.440367	3	10	12	2.89924e-05	0.000349504	denisova
GO:0045745	positive regulation of G-protein coupled receptor protein signaling pathway	157	48.5035	73	1.50504	0.00517107	0.464968	4	25	27	2.90079e-05	0.000349504	denisova
GO:0035710	CD4-positive, alpha-beta T cell activation	477	147.364	189	1.28254	0.0133881	0.396226	10	32	35	2.96874e-05	0.000357363	denisova
GO:0045936	negative regulation of phosphate metabolic process	3997	1234.83	1348	1.09165	0.0954877	0.337253	122	442	576	3.0313e-05	0.00036456	denisova
GO:0010669	epithelial structure maintenance	60	18.5364	34	1.83423	0.00240844	0.566667	5	12	22	3.09961e-05	0.000372223	denisova
GO:0032981	mitochondrial respiratory chain complex I assembly	221	68.2757	97	1.42071	0.00687115	0.438914	8	36	65	3.10067e-05	0.000372223	denisova
GO:0060004	reflex	205	63.3326	91	1.43686	0.00644613	0.443902	6	15	18	3.18423e-05	0.000381904	denisova
GO:0010743	regulation of macrophage derived foam cell differentiation	342	105.657	141	1.3345	0.00998796	0.412281	8	22	29	3.19003e-05	0.000382251	denisova
GO:0050851	antigen receptor-mediated signaling pathway	1675	517.474	593	1.14595	0.0420061	0.35403	30	127	172	3.1979e-05	0.000382845	denisova
GO:0061180	mammary gland epithelium development	773	238.81	291	1.21854	0.0206134	0.376455	20	49	55	3.26412e-05	0.000390417	denisova
GO:0031060	regulation of histone methylation	373	115.234	152	1.31905	0.0107672	0.407507	11	35	56	3.30595e-05	0.000395061	denisova
GO:0021695	cerebellar cortex development	224	69.2025	98	1.41613	0.00694199	0.4375	12	29	45	3.30998e-05	0.000395184	denisova
GO:0071600	otic vesicle morphogenesis	51	15.7559	30	1.90405	0.0021251	0.588235	4	7	9	3.39829e-05	0.000405359	denisova
GO:0097094	craniofacial suture morphogenesis	142	43.8694	67	1.52726	0.00474605	0.471831	2	13	18	3.40632e-05	0.000405949	denisova
GO:0035332	positive regulation of hippo signaling	14	4.32516	12	2.77447	0.000850039	0.857143	1	2	2	3.50859e-05	0.000417379	denisova
GO:0090673	endothelial cell-matrix adhesion	14	4.32516	12	2.77447	0.000850039	0.857143	1	1	1	3.50859e-05	0.000417379	denisova
GO:0019083	viral transcription	484	149.527	191	1.27736	0.0135298	0.394628	14	71	114	3.5625e-05	0.000423409	denisova
GO:0035871	protein K11-linked deubiquitination	137	42.3247	65	1.53574	0.00460438	0.474453	2	6	10	3.57007e-05	0.000423926	denisova
GO:0032879	regulation of localization	13796	4262.13	4443	1.04244	0.314727	0.32205	486	1883	2558	3.59714e-05	0.000426754	denisova
GO:0042471	ear morphogenesis	733	226.453	277	1.22321	0.0196217	0.377899	32	85	113	3.63743e-05	0.000431146	denisova
GO:1904030	negative regulation of cyclin-dependent protein kinase activity	211	65.1863	93	1.42668	0.0065878	0.440758	7	21	26	3.66796e-05	0.000434372	denisova
GO:0070602	regulation of centromeric sister chromatid cohesion	40	12.3576	25	2.02305	0.00177092	0.625	1	3	4	3.67629e-05	0.000434967	denisova
GO:0003150	muscular septum morphogenesis	77	23.7884	41	1.72353	0.0029043	0.532467	3	5	5	3.7166e-05	0.000439341	denisova
GO:0072528	pyrimidine-containing compound biosynthetic process	249	76.926	107	1.39095	0.00757951	0.429719	6	29	42	3.73103e-05	0.00044065	denisova
GO:1903959	regulation of anion transmembrane transport	158	48.8125	73	1.49552	0.00517107	0.462025	2	22	38	3.77177e-05	0.000445062	denisova
GO:0010563	negative regulation of phosphorus metabolic process	4002	1236.38	1348	1.09028	0.0954877	0.336832	122	443	577	3.84959e-05	0.000453838	denisova
GO:2000347	positive regulation of hepatocyte proliferation	140	43.2516	66	1.52596	0.00467521	0.471429	2	5	7	4.01172e-05	0.000472365	denisova
GO:0007601	visual perception	1029	317.899	377	1.18591	0.0267054	0.366375	42	128	204	4.01393e-05	0.000472365	denisova
GO:0060333	interferon-gamma-mediated signaling pathway	828	255.802	309	1.20796	0.0218885	0.373188	13	55	64	4.09897e-05	0.000481697	denisova
GO:0032049	cardiolipin biosynthetic process	38	11.7397	24	2.04434	0.00170008	0.631579	1	4	7	4.10057e-05	0.000481697	denisova
GO:1901185	negative regulation of ERBB signaling pathway	380	117.397	154	1.31179	0.0109088	0.405263	9	40	54	4.11952e-05	0.000483492	denisova
GO:0034139	regulation of toll-like receptor 3 signaling pathway	135	41.7069	64	1.53452	0.00453354	0.474074	1	6	9	4.20741e-05	0.000493072	denisova
GO:0034436	glycoprotein transport	112	34.6013	55	1.58954	0.00389601	0.491071	2	2	3	4.2124e-05	0.000493072	denisova
GO:0061081	positive regulation of myeloid leukocyte cytokine production involved in immune response	112	34.6013	55	1.58954	0.00389601	0.491071	5	10	11	4.2124e-05	0.000493072	denisova
GO:0070231	T cell apoptotic process	169	52.2108	77	1.47479	0.00545442	0.455621	5	13	15	4.2638e-05	0.000498645	denisova
GO:0060612	adipose tissue development	327	101.023	135	1.33633	0.00956294	0.412844	7	25	31	4.28538e-05	0.000500722	denisova
GO:0046466	membrane lipid catabolic process	97	29.9672	49	1.63512	0.00347099	0.505155	3	15	24	4.28989e-05	0.000500804	denisova
GO:0010935	regulation of macrophage cytokine production	102	31.5118	51	1.61844	0.00361267	0.5	4	11	12	4.3027e-05	0.000501854	denisova
GO:0051918	negative regulation of fibrinolysis	75	23.1705	40	1.72633	0.00283346	0.533333	2	8	10	4.3818e-05	0.000510627	denisova
GO:0001933	negative regulation of protein phosphorylation	3136	968.835	1068	1.10235	0.0756535	0.340561	93	320	413	4.40923e-05	0.000513369	denisova
GO:0030035	microspike assembly	47	14.5202	28	1.92835	0.00198342	0.595745	1	3	4	4.48398e-05	0.00052161	denisova
GO:2000562	negative regulation of CD4-positive, alpha-beta T cell proliferation	36	11.1218	23	2.068	0.00162924	0.638889	2	4	4	4.54379e-05	0.000528012	denisova
GO:0006497	protein lipidation	630	194.632	241	1.23823	0.0170716	0.38254	26	102	150	4.54705e-05	0.000528012	denisova
GO:0036465	synaptic vesicle recycling	212	65.4952	93	1.41995	0.0065878	0.438679	9	24	36	4.5651e-05	0.000529641	denisova
GO:0043254	regulation of protein complex assembly	2336	721.683	808	1.1196	0.057236	0.34589	66	277	387	4.62592e-05	0.000536223	denisova
GO:0051047	positive regulation of secretion	2183	674.415	758	1.12394	0.0536941	0.347229	74	274	381	4.66994e-05	0.000540849	denisova
GO:0001556	oocyte maturation	120	37.0728	58	1.56449	0.00410852	0.483333	5	13	18	4.73102e-05	0.000546591	denisova
GO:0045989	positive regulation of striated muscle contraction	120	37.0728	58	1.56449	0.00410852	0.483333	6	10	14	4.73102e-05	0.000546591	denisova
GO:0007091	metaphase/anaphase transition of mitotic cell cycle	16	4.94304	13	2.62996	0.000920875	0.8125	1	2	4	4.74031e-05	0.000546591	denisova
GO:0034402	recruitment of 3'-end processing factors to RNA polymerase II holoenzyme complex	16	4.94304	13	2.62996	0.000920875	0.8125	1	2	2	4.74031e-05	0.000546591	denisova
GO:1904732	regulation of electron carrier activity	16	4.94304	13	2.62996	0.000920875	0.8125	1	2	3	4.74031e-05	0.000546591	denisova
GO:0060439	trachea morphogenesis	159	49.1214	73	1.48611	0.00517107	0.45912	4	9	11	4.87843e-05	0.000561108	denisova
GO:0015693	magnesium ion transport	54	16.6827	31	1.85821	0.00219593	0.574074	2	8	11	4.87901e-05	0.000561108	denisova
GO:0032650	regulation of interleukin-1 alpha production	54	16.6827	31	1.85821	0.00219593	0.574074	2	4	7	4.87901e-05	0.000561108	denisova
GO:0060456	positive regulation of digestive system process	34	10.5039	22	2.09445	0.0015584	0.647059	2	6	11	4.99575e-05	0.000573826	denisova
GO:0014061	regulation of norepinephrine secretion	90	27.8046	46	1.6544	0.00325848	0.511111	7	13	17	5.0027e-05	0.000573826	denisova
GO:1904903	ESCRT III complex disassembly	90	27.8046	46	1.6544	0.00325848	0.511111	3	9	10	5.0027e-05	0.000573826	denisova
GO:0099024	plasma membrane invagination	328	101.332	135	1.33225	0.00956294	0.411585	5	27	39	5.07966e-05	0.000582146	denisova
GO:0048385	regulation of retinoic acid receptor signaling pathway	100	30.894	50	1.61844	0.00354183	0.5	1	12	16	5.08893e-05	0.000582701	denisova
GO:2000352	negative regulation of endothelial cell apoptotic process	303	93.6087	126	1.34603	0.00892541	0.415842	5	20	26	5.13333e-05	0.000587272	denisova
GO:0072007	mesangial cell differentiation	73	22.5526	39	1.72929	0.00276263	0.534247	2	5	7	5.16598e-05	0.000589981	denisova
GO:0072008	glomerular mesangial cell differentiation	73	22.5526	39	1.72929	0.00276263	0.534247	2	5	6	5.16598e-05	0.000589981	denisova
GO:0043161	proteasome-mediated ubiquitin-dependent protein catabolic process	1615	498.938	571	1.14443	0.0404477	0.35356	47	204	298	5.19647e-05	0.000592948	denisova
GO:0051341	regulation of oxidoreductase activity	611	188.762	234	1.23965	0.0165758	0.382979	16	67	86	5.33221e-05	0.000607909	denisova
GO:0000038	very long-chain fatty acid metabolic process	162	50.0482	74	1.47857	0.00524191	0.45679	3	18	30	5.35338e-05	0.000609793	denisova
GO:0046626	regulation of insulin receptor signaling pathway	410	126.665	164	1.29475	0.0116172	0.4	12	35	49	5.38e-05	0.000612295	denisova
GO:0050856	regulation of T cell receptor signaling pathway	320	98.8607	132	1.33521	0.00935043	0.4125	8	29	36	5.41057e-05	0.000615055	denisova
GO:1904029	regulation of cyclin-dependent protein kinase activity	510	157.559	199	1.26302	0.0140965	0.390196	15	63	84	5.41361e-05	0.000615055	denisova
GO:2000544	regulation of endothelial cell chemotaxis to fibroblast growth factor	32	9.88607	21	2.1242	0.00148757	0.65625	1	5	7	5.44143e-05	0.000617682	denisova
GO:0006397	mRNA processing	1734	535.702	610	1.13869	0.0432103	0.351788	73	294	459	5.45004e-05	0.000618125	denisova
GO:0030641	regulation of cellular pH	617	190.616	236	1.23809	0.0167174	0.382496	19	65	97	5.45639e-05	0.000618313	denisova
GO:0006458	'de novo' protein folding	78	24.0973	41	1.70144	0.0029043	0.525641	4	18	35	5.50552e-05	0.000622806	denisova
GO:0060068	vagina development	78	24.0973	41	1.70144	0.0029043	0.525641	3	7	10	5.50552e-05	0.000622806	denisova
GO:0003104	positive regulation of glomerular filtration	66	20.39	36	1.76557	0.00255012	0.545454	2	4	4	5.56473e-05	0.000628963	denisova
GO:0034613	cellular protein localization	6083	1879.28	2010	1.06956	0.142381	0.330429	198	865	1229	5.61628e-05	0.000634244	denisova
GO:0060594	mammary gland specification	52	16.0649	30	1.86743	0.0021251	0.576923	2	3	3	5.66263e-05	0.000638929	denisova
GO:0031126	snoRNA 3'-end processing	18	5.56091	14	2.51757	0.000991712	0.777778	3	5	8	5.66918e-05	0.00063912	denisova
GO:0016101	diterpenoid metabolic process	419	129.446	167	1.29012	0.0118297	0.398568	15	66	97	5.77923e-05	0.000650968	denisova
GO:0045922	negative regulation of fatty acid metabolic process	43	13.2844	26	1.95718	0.00184175	0.604651	3	9	23	5.8548e-05	0.000658362	denisova
GO:0044802	single-organism membrane organization	4432	1369.22	1483	1.0831	0.105051	0.334612	150	581	812	5.8577e-05	0.000658362	denisova
GO:0038031	non-canonical Wnt signaling pathway via JNK cascade	30	9.26819	20	2.15792	0.00141673	0.666667	2	4	5	5.8599e-05	0.000658362	denisova
GO:0022618	ribonucleoprotein complex assembly	882	272.485	326	1.1964	0.0230927	0.369615	40	117	200	6.0386e-05	0.00067786	denisova
GO:0001910	regulation of leukocyte mediated cytotoxicity	425	131.299	169	1.28713	0.0119714	0.397647	14	43	52	6.04986e-05	0.000678544	denisova
GO:0045188	regulation of circadian sleep/wake cycle, non-REM sleep	28	8.65031	19	2.19645	0.00134589	0.678571	3	6	8	6.223e-05	0.000697368	denisova
GO:0000706	meiotic DNA double-strand break processing	11	3.39834	10	2.94262	0.000708366	0.909091	1	2	4	6.25278e-05	0.000698324	denisova
GO:0010705	meiotic DNA double-strand break processing involved in reciprocal meiotic recombination	11	3.39834	10	2.94262	0.000708366	0.909091	1	2	2	6.25278e-05	0.000698324	denisova
GO:0051355	proprioception involved in equilibrioception	11	3.39834	10	2.94262	0.000708366	0.909091	1	1	1	6.25278e-05	0.000698324	denisova
GO:2001208	negative regulation of transcription elongation from RNA polymerase I promoter	11	3.39834	10	2.94262	0.000708366	0.909091	1	1	1	6.25278e-05	0.000698324	denisova
GO:1903510	mucopolysaccharide metabolic process	1013	312.956	370	1.18227	0.0262095	0.365252	24	92	109	6.26473e-05	0.000699065	denisova
GO:0014034	neural crest cell fate commitment	26	8.03243	18	2.24092	0.00127506	0.692308	2	4	4	6.49427e-05	0.000723727	denisova
GO:0006241	CTP biosynthetic process	76	23.4794	40	1.70362	0.00283346	0.526316	2	10	15	6.50226e-05	0.000723727	denisova
GO:0039531	regulation of viral-induced cytoplasmic pattern recognition receptor signaling pathway	76	23.4794	40	1.70362	0.00283346	0.526316	3	13	20	6.50226e-05	0.000723727	denisova
GO:0048262	determination of dorsal/ventral asymmetry	50	15.447	29	1.87739	0.00205426	0.58	3	5	6	6.56296e-05	0.000729865	denisova
GO:0042176	regulation of protein catabolic process	2434	751.959	838	1.11442	0.059361	0.344289	58	264	388	6.57863e-05	0.00073099	denisova
GO:0065001	specification of axis polarity	41	12.6665	25	1.97371	0.00177092	0.609756	1	3	4	6.65706e-05	0.00073908	denisova
GO:0006658	phosphatidylserine metabolic process	187	57.7717	83	1.43669	0.00587944	0.44385	8	26	30	6.92038e-05	0.000767666	denisova
GO:0032354	response to follicle-stimulating hormone	171	52.8287	77	1.45754	0.00545442	0.450292	5	15	16	6.93604e-05	0.000768106	denisova
GO:0051570	regulation of histone H3-K9 methylation	171	52.8287	77	1.45754	0.00545442	0.450292	6	12	20	6.93604e-05	0.000768106	denisova
GO:0050953	sensory perception of light stimulus	1047	323.46	381	1.17789	0.0269887	0.363897	43	130	208	6.99064e-05	0.000773501	denisova
GO:1901017	negative regulation of potassium ion transmembrane transporter activity	86	26.5688	44	1.65608	0.00311681	0.511628	2	13	16	6.99982e-05	0.000773866	denisova
GO:0007603	phototransduction, visible light	96	29.6582	48	1.61844	0.00340016	0.5	4	12	19	7.12215e-05	0.000786728	denisova
GO:0010739	positive regulation of protein kinase A signaling	69	21.3168	37	1.73572	0.00262095	0.536232	5	7	10	7.17993e-05	0.000792445	denisova
GO:0002820	negative regulation of adaptive immune response	432	133.462	171	1.28126	0.0121131	0.395833	14	29	41	7.29496e-05	0.000804466	denisova
GO:0043144	snoRNA processing	39	12.0487	24	1.99192	0.00170008	0.615385	4	6	10	7.53883e-05	0.000830662	denisova
GO:0048265	response to pain	209	64.5684	91	1.40936	0.00644613	0.435407	9	23	29	7.6401e-05	0.000841115	denisova
GO:0002604	regulation of dendritic cell antigen processing and presentation	74	22.8615	39	1.70592	0.00276263	0.527027	1	4	9	7.68007e-05	0.000843338	denisova
GO:0061082	myeloid leukocyte cytokine production	74	22.8615	39	1.70592	0.00276263	0.527027	2	3	4	7.68007e-05	0.000843338	denisova
GO:2000192	negative regulation of fatty acid transport	74	22.8615	39	1.70592	0.00276263	0.527027	1	5	7	7.68007e-05	0.000843338	denisova
GO:2000270	negative regulation of fibroblast apoptotic process	62	19.1543	34	1.77506	0.00240844	0.548387	2	7	7	7.68596e-05	0.000843338	denisova
GO:0035844	cloaca development	55	16.9917	31	1.82442	0.00219593	0.563636	2	4	4	7.88113e-05	0.000863312	denisova
GO:0060572	morphogenesis of an epithelial bud	55	16.9917	31	1.82442	0.00219593	0.563636	4	8	8	7.88113e-05	0.000863312	denisova
GO:0001977	renal system process involved in regulation of blood volume	104	32.1297	51	1.58732	0.00361267	0.490385	4	14	17	8.2288e-05	0.000900645	denisova
GO:0032088	negative regulation of NF-kappaB transcription factor activity	676	208.843	255	1.22101	0.0180633	0.377219	17	55	72	8.25564e-05	0.000901326	denisova
GO:0007057	spindle assembly involved in female meiosis I	8	2.47152	8	3.23688	0.000566693	1	1	1	2	8.28694e-05	0.000901326	denisova
GO:0010734	negative regulation of protein glutathionylation	8	2.47152	8	3.23688	0.000566693	1	1	1	2	8.28694e-05	0.000901326	denisova
GO:0019836	hemolysis by symbiont of host erythrocytes	8	2.47152	8	3.23688	0.000566693	1	1	1	2	8.28694e-05	0.000901326	denisova
GO:0060060	post-embryonic retina morphogenesis in camera-type eye	8	2.47152	8	3.23688	0.000566693	1	1	1	1	8.28694e-05	0.000901326	denisova
GO:0070593	dendrite self-avoidance	8	2.47152	8	3.23688	0.000566693	1	1	1	1	8.28694e-05	0.000901326	denisova
GO:2001153	positive regulation of renal water transport	8	2.47152	8	3.23688	0.000566693	1	1	1	1	8.28694e-05	0.000901326	denisova
GO:0006029	proteoglycan metabolic process	770	237.884	287	1.20647	0.0203301	0.372727	21	62	81	8.28987e-05	0.000901326	denisova
GO:0060261	positive regulation of transcription initiation from RNA polymerase II promoter	204	63.0237	89	1.41217	0.00630446	0.436275	3	12	19	8.33886e-05	0.000905903	denisova
GO:0043501	skeletal muscle adaptation	67	20.699	36	1.73922	0.00255012	0.537313	3	7	10	8.46406e-05	0.000918745	denisova
GO:0051603	proteolysis involved in cellular protein catabolic process	2815	869.665	960	1.10387	0.0680031	0.34103	79	360	544	8.7177e-05	0.000945497	denisova
GO:0000727	double-strand break repair via break-induced replication	46	14.2112	27	1.89991	0.00191259	0.586956	2	4	5	8.77204e-05	0.000948261	denisova
GO:0016031	tRNA import into mitochondrion	46	14.2112	27	1.89991	0.00191259	0.586956	1	2	2	8.77204e-05	0.000948261	denisova
GO:0048619	embryonic hindgut morphogenesis	46	14.2112	27	1.89991	0.00191259	0.586956	1	3	3	8.77204e-05	0.000948261	denisova
GO:0070096	mitochondrial outer membrane translocase complex assembly	46	14.2112	27	1.89991	0.00191259	0.586956	1	2	2	8.77204e-05	0.000948261	denisova
GO:1904705	regulation of vascular smooth muscle cell proliferation	207	63.9505	90	1.40734	0.00637529	0.434783	4	22	25	8.87239e-05	0.00095832	denisova
GO:0046069	cGMP catabolic process	72	22.2437	38	1.70835	0.00269179	0.527778	1	5	6	9.07194e-05	0.00097907	denisova
GO:0014037	Schwann cell differentiation	191	59.0075	84	1.42355	0.00595027	0.439791	11	23	32	9.27894e-05	0.00100059	denisova
GO:0071320	cellular response to cAMP	357	110.291	144	1.30563	0.0102005	0.403361	13	40	49	9.29015e-05	0.00100098	denisova
GO:0015721	bile acid and bile salt transport	251	77.5439	106	1.36697	0.00750868	0.422311	9	25	35	9.37913e-05	0.00100974	denisova
GO:0014897	striated muscle hypertrophy	159	49.1214	72	1.46576	0.00510023	0.45283	7	22	29	9.41339e-05	0.00101259	denisova
GO:0010957	negative regulation of vitamin D biosynthetic process	77	23.7884	40	1.68149	0.00283346	0.519481	2	5	5	9.51378e-05	0.00102256	denisova
GO:0002158	osteoclast proliferation	35	10.8129	22	2.03461	0.0015584	0.628571	1	3	3	9.52413e-05	0.00102283	denisova
GO:0033037	polysaccharide localization	138	42.6337	64	1.50116	0.00453354	0.463768	1	1	1	9.55254e-05	0.00102505	denisova
GO:2000300	regulation of synaptic vesicle exocytosis	125	38.6175	59	1.52781	0.00417936	0.472	7	20	25	9.57144e-05	0.00102624	denisova
GO:0048771	tissue remodeling	616	190.307	234	1.22959	0.0165758	0.37987	11	67	91	9.61465e-05	0.00103003	denisova
GO:0006402	mRNA catabolic process	1030	318.208	374	1.17533	0.0264929	0.363107	33	137	212	9.87378e-05	0.00105693	denisova
GO:0043367	CD4-positive, alpha-beta T cell differentiation	460	142.112	180	1.2666	0.0127506	0.391304	9	31	33	9.96052e-05	0.00106535	denisova
GO:0042532	negative regulation of tyrosine phosphorylation of STAT protein	92	28.4225	46	1.61844	0.00325848	0.5	3	7	11	9.97466e-05	0.00106599	denisova
GO:0002699	positive regulation of immune effector process	1204	371.963	432	1.16141	0.0306014	0.358804	38	133	170	0.000100411	0.00107222	denisova
GO:0000820	regulation of glutamine family amino acid metabolic process	44	13.5933	26	1.9127	0.00184175	0.590909	2	4	5	0.000101113	0.00107796	denisova
GO:0035247	peptidyl-arginine omega-N-methylation	44	13.5933	26	1.9127	0.00184175	0.590909	3	7	10	0.000101113	0.00107796	denisova
GO:0009312	oligosaccharide biosynthetic process	257	79.3975	108	1.36024	0.00765035	0.420233	5	14	18	0.000102677	0.00109375	denisova
GO:0001892	embryonic placenta development	974	300.907	355	1.17976	0.025147	0.364476	28	72	89	0.000105013	0.00111773	denisova
GO:0014719	skeletal muscle satellite cell activation	33	10.195	21	2.05983	0.00148757	0.636364	2	3	3	0.000106044	0.00112688	denisova
GO:0048659	smooth muscle cell proliferation	33	10.195	21	2.05983	0.00148757	0.636364	1	4	4	0.000106044	0.00112688	denisova
GO:0044246	regulation of multicellular organismal metabolic process	260	80.3243	109	1.357	0.00772119	0.419231	8	31	38	0.000107252	0.0011388	denisova
GO:0072126	positive regulation of glomerular mesangial cell proliferation	51	15.7559	29	1.84058	0.00205426	0.568627	1	5	5	0.000107346	0.00113887	denisova
GO:0006730	one-carbon metabolic process	208	64.2595	90	1.40057	0.00637529	0.432692	12	31	35	0.000109316	0.00115884	denisova
GO:0046632	alpha-beta T cell differentiation	770	237.884	286	1.20227	0.0202593	0.371429	14	44	48	0.000112186	0.0011883	denisova
GO:1905332	positive regulation of morphogenesis of an epithelium	200	61.7879	87	1.40804	0.00616278	0.435	10	28	32	0.000112554	0.00119124	denisova
GO:0080090	regulation of primary metabolic process	26913	8314.49	8494	1.02159	0.601686	0.31561	943	4044	5944	0.000113663	0.00120201	denisova
GO:0070885	negative regulation of calcineurin-NFAT signaling cascade	42	12.9755	25	1.92671	0.00177092	0.595238	1	3	3	0.00011627	0.00122859	denisova
GO:0035229	positive regulation of glutamate-cysteine ligase activity	31	9.57713	20	2.08831	0.00141673	0.645161	1	1	1	0.000117129	0.00123568	denisova
GO:0035733	hepatic stellate cell activation	31	9.57713	20	2.08831	0.00141673	0.645161	1	1	1	0.000117129	0.00123568	denisova
GO:0036109	alpha-linolenic acid metabolic process	63	19.4632	34	1.74689	0.00240844	0.539682	1	7	13	0.000117603	0.00123869	denisova
GO:0090151	establishment of protein localization to mitochondrial membrane	63	19.4632	34	1.74689	0.00240844	0.539682	4	9	12	0.000117603	0.00123869	denisova
GO:0045766	positive regulation of angiogenesis	1194	368.874	428	1.16029	0.0303181	0.358459	28	108	134	0.000118295	0.00124499	denisova
GO:0042754	negative regulation of circadian rhythm	56	17.3006	31	1.79184	0.00219593	0.553571	6	12	15	0.000124474	0.00130897	denisova
GO:0035635	entry of bacterium into host cell	49	15.138	28	1.84964	0.00198342	0.571429	2	8	12	0.000125095	0.00131445	denisova
GO:0006701	progesterone biosynthetic process	15	4.6341	12	2.5895	0.000850039	0.8	1	2	4	0.000125672	0.00131735	denisova
GO:0060763	mammary duct terminal end bud growth	15	4.6341	12	2.5895	0.000850039	0.8	1	3	3	0.000125672	0.00131735	denisova
GO:0072344	rescue of stalled ribosome	15	4.6341	12	2.5895	0.000850039	0.8	2	3	4	0.000125672	0.00131735	denisova
GO:0045649	regulation of macrophage differentiation	206	63.6416	89	1.39846	0.00630446	0.432039	7	17	19	0.000126788	0.00132799	denisova
GO:0031400	negative regulation of protein modification process	4103	1267.58	1372	1.08238	0.0971878	0.33439	127	456	615	0.000126947	0.00132859	denisova
GO:0030520	intracellular estrogen receptor signaling pathway	163	50.3572	73	1.44965	0.00517107	0.447853	5	15	22	0.000129754	0.00135689	denisova
GO:1903530	regulation of secretion by cell	3795	1172.43	1273	1.08578	0.090175	0.335441	117	482	654	0.000131878	0.00137801	denisova
GO:0010918	positive regulation of mitochondrial membrane potential	40	12.3576	24	1.94213	0.00170008	0.6	1	6	8	0.000133326	0.00139204	denisova
GO:0034695	response to prostaglandin E	182	56.227	80	1.4228	0.00566693	0.43956	4	16	24	0.00013696	0.00142884	denisova
GO:0009208	pyrimidine ribonucleoside triphosphate metabolic process	78	24.0973	40	1.65994	0.00283346	0.512821	2	11	16	0.00013733	0.00143156	denisova
GO:0050857	positive regulation of antigen receptor-mediated signaling pathway	306	94.5356	125	1.32225	0.00885457	0.408497	5	19	21	0.000137648	0.00143374	denisova
GO:0071869	response to catecholamine	337	104.113	136	1.30628	0.00963378	0.403561	9	32	37	0.000138805	0.00144465	denisova
GO:0060251	regulation of glial cell proliferation	267	82.4869	111	1.34567	0.00786286	0.41573	7	22	27	0.000139424	0.00144994	denisova
GO:0072109	glomerular mesangium development	88	27.1867	44	1.61844	0.00311681	0.5	3	7	8	0.000139803	0.00145274	denisova
GO:0035082	axoneme assembly	166	51.284	74	1.44294	0.00524191	0.445783	5	36	58	0.000140131	0.00145499	denisova
GO:0043280	positive regulation of cysteine-type endopeptidase activity involved in apoptotic process	900	278.046	329	1.18326	0.0233052	0.365556	26	92	118	0.000143663	0.00149007	denisova
GO:0034427	nuclear-transcribed mRNA catabolic process, exonucleolytic, 3'-5'	17	5.25197	13	2.47526	0.000920875	0.764706	2	4	10	0.000144076	0.00149007	denisova
GO:0034475	U4 snRNA 3'-end processing	17	5.25197	13	2.47526	0.000920875	0.764706	2	4	8	0.000144076	0.00149007	denisova
GO:0051754	meiotic sister chromatid cohesion, centromeric	17	5.25197	13	2.47526	0.000920875	0.764706	1	3	4	0.000144076	0.00149007	denisova
GO:0071051	polyadenylation-dependent snoRNA 3'-end processing	17	5.25197	13	2.47526	0.000920875	0.764706	2	4	5	0.000144076	0.00149007	denisova
GO:0030278	regulation of ossification	1563	482.873	549	1.13695	0.0388893	0.351248	39	143	180	0.000148334	0.0015329	denisova
GO:0048665	neuron fate specification	248	76.6171	104	1.3574	0.007367	0.419355	7	23	33	0.000149759	0.00154641	denisova
GO:0010745	negative regulation of macrophage derived foam cell differentiation	169	52.2108	75	1.43648	0.00531274	0.443787	4	9	13	0.000150919	0.00155595	denisova
GO:0014896	muscle hypertrophy	169	52.2108	75	1.43648	0.00531274	0.443787	8	24	31	0.000150919	0.00155595	denisova
GO:0030514	negative regulation of BMP signaling pathway	383	118.324	152	1.28461	0.0107672	0.396867	17	40	48	0.000152555	0.00157158	denisova
GO:0046122	purine deoxyribonucleoside metabolic process	23	7.10561	16	2.25174	0.00113338	0.695652	1	2	2	0.000153803	0.00157941	denisova
GO:0050955	thermoception	23	7.10561	16	2.25174	0.00113338	0.695652	1	2	3	0.000153803	0.00157941	denisova
GO:0060529	squamous basal epithelial stem cell differentiation involved in prostate gland acinus development	23	7.10561	16	2.25174	0.00113338	0.695652	2	2	2	0.000153803	0.00157941	denisova
GO:0070934	CRD-mediated mRNA stabilization	23	7.10561	16	2.25174	0.00113338	0.695652	1	3	5	0.000153803	0.00157941	denisova
GO:0090630	activation of GTPase activity	626	193.396	236	1.22029	0.0167174	0.376997	16	67	85	0.000153916	0.00157941	denisova
GO:0051438	regulation of ubiquitin-protein transferase activity	591	182.583	224	1.22684	0.0158674	0.379019	17	77	124	0.000155302	0.00159239	denisova
GO:0000045	autophagosome assembly	251	77.5439	105	1.35407	0.00743784	0.418327	8	33	54	0.000156289	0.00160126	denisova
GO:0048034	heme O biosynthetic process	21	6.48773	15	2.31205	0.00106255	0.714286	1	1	1	0.000156491	0.00160208	denisova
GO:2000349	negative regulation of CD40 signaling pathway	140	43.2516	64	1.47971	0.00453354	0.457143	1	2	2	0.000160045	0.00163719	denisova
GO:0002577	regulation of antigen processing and presentation	76	23.4794	39	1.66103	0.00276263	0.513158	1	6	17	0.000162609	0.00166084	denisova
GO:1902894	negative regulation of pri-miRNA transcription from RNA polymerase II promoter	76	23.4794	39	1.66103	0.00276263	0.513158	2	8	11	0.000162609	0.00166084	denisova
GO:0009720	detection of hormone stimulus	91	28.1135	45	1.60065	0.00318765	0.494505	1	1	1	0.000164106	0.00167482	denisova
GO:0043097	pyrimidine nucleoside salvage	114	35.2191	54	1.53326	0.00382518	0.473684	3	10	12	0.00016481	0.0016807	denisova
GO:0061640	cytoskeleton-dependent cytokinesis	310	95.7713	126	1.31563	0.00892541	0.406452	11	40	52	0.000167101	0.00170275	denisova
GO:1904220	regulation of serine C-palmitoyltransferase activity	45	13.9023	26	1.8702	0.00184175	0.577778	3	4	4	0.000169258	0.00172205	denisova
GO:1904263	positive regulation of TORC1 signaling	45	13.9023	26	1.8702	0.00184175	0.577778	3	5	8	0.000169258	0.00172205	denisova
GO:0010869	regulation of receptor biosynthetic process	202	62.4058	87	1.3941	0.00616278	0.430693	4	14	20	0.000170422	0.00173255	denisova
GO:0031399	regulation of protein modification process	10435	3223.79	3373	1.04628	0.238932	0.323239	318	1262	1721	0.000173643	0.00176393	denisova
GO:0043631	RNA polyadenylation	143	44.1784	65	1.47131	0.00460438	0.454545	7	25	33	0.000175092	0.00177729	denisova
GO:0030902	hindbrain development	947	292.566	344	1.1758	0.0243678	0.363252	32	99	141	0.00017661	0.00179131	denisova
GO:0098703	calcium ion import across plasma membrane	64	19.7721	34	1.71959	0.00240844	0.53125	3	8	9	0.000176757	0.00179142	denisova
GO:0046886	positive regulation of hormone biosynthetic process	151	46.6499	68	1.45767	0.00481689	0.450331	2	7	7	0.000177053	0.00179166	denisova
GO:0090314	positive regulation of protein targeting to membrane	151	46.6499	68	1.45767	0.00481689	0.450331	7	20	28	0.000177053	0.00179166	denisova
GO:0007032	endosome organization	333	102.877	134	1.30253	0.0094921	0.402402	14	48	72	0.000179215	0.00181214	denisova
GO:0010596	negative regulation of endothelial cell migration	387	119.56	153	1.2797	0.010838	0.395349	14	35	43	0.000179828	0.00181694	denisova
GO:0014040	positive regulation of Schwann cell differentiation	10	3.0894	9	2.91319	0.000637529	0.9	1	1	2	0.000184791	0.00185994	denisova
GO:0030423	targeting of mRNA for destruction involved in RNA interference	10	3.0894	9	2.91319	0.000637529	0.9	1	1	4	0.000184791	0.00185994	denisova
GO:0033168	conversion of ds siRNA to ss siRNA involved in RNA interference	10	3.0894	9	2.91319	0.000637529	0.9	1	1	1	0.000184791	0.00185994	denisova
GO:0043111	replication fork arrest	10	3.0894	9	2.91319	0.000637529	0.9	1	1	1	0.000184791	0.00185994	denisova
GO:0070318	positive regulation of G0 to G1 transition	10	3.0894	9	2.91319	0.000637529	0.9	2	2	4	0.000184791	0.00185994	denisova
GO:0033036	macromolecule localization	10689	3302.26	3452	1.04535	0.244528	0.322949	362	1524	2180	0.000185289	0.00186352	denisova
GO:0010579	positive regulation of adenylate cyclase activity involved in G-protein coupled receptor signaling pathway	69	21.3168	36	1.68881	0.00255012	0.521739	2	7	9	0.000186407	0.00187333	denisova
GO:0098659	inorganic cation import into cell	162	50.0482	72	1.43861	0.00510023	0.444444	6	21	31	0.000191161	0.00191964	denisova
GO:0002069	columnar/cuboidal epithelial cell maturation	154	47.5767	69	1.45029	0.00488772	0.448052	3	6	7	0.000191853	0.00192512	denisova
GO:0071025	RNA surveillance	57	17.6096	31	1.76041	0.00219593	0.54386	4	8	15	0.000192469	0.00192983	denisova
GO:0010755	regulation of plasminogen activation	79	24.4062	40	1.63892	0.00283346	0.506329	2	11	12	0.000195674	0.00195898	denisova
GO:0046137	negative regulation of vitamin metabolic process	79	24.4062	40	1.63892	0.00283346	0.506329	2	6	6	0.000195674	0.00195898	denisova
GO:0060662	salivary gland cavitation	43	13.2844	25	1.88191	0.00177092	0.581395	1	4	5	0.000196439	0.00196421	denisova
GO:0006499	N-terminal protein myristoylation	34	10.5039	21	1.99925	0.00148757	0.617647	2	4	4	0.000196645	0.00196421	denisova
GO:0046958	nonassociative learning	34	10.5039	21	1.99925	0.00148757	0.617647	1	6	6	0.000196645	0.00196421	denisova
GO:0061384	heart trabecula morphogenesis	297	91.7551	121	1.31873	0.00857123	0.407407	8	28	34	0.000198048	0.00197672	denisova
GO:0030838	positive regulation of actin filament polymerization	402	124.194	158	1.27221	0.0111922	0.393035	13	52	72	0.000198547	0.0019802	denisova
GO:0033674	positive regulation of kinase activity	3692	1140.61	1237	1.08451	0.0876249	0.335049	102	420	540	0.00019961	0.00198929	denisova
GO:0030819	positive regulation of cAMP biosynthetic process	425	131.299	166	1.26429	0.0117589	0.390588	14	56	84	0.000200102	0.00199268	denisova
GO:0061113	pancreas morphogenesis	50	15.447	28	1.81265	0.00198342	0.56	1	4	4	0.000200779	0.0019964	denisova
GO:1900042	positive regulation of interleukin-2 secretion	50	15.447	28	1.81265	0.00198342	0.56	1	3	3	0.000200779	0.0019964	denisova
GO:0008589	regulation of smoothened signaling pathway	365	112.763	145	1.28588	0.0102713	0.39726	15	49	69	0.000201791	0.00200494	denisova
GO:0033504	floor plate development	62	19.1543	33	1.72285	0.00233761	0.532258	2	7	7	0.000208869	0.00207371	denisova
GO:0021520	spinal cord motor neuron cell fate specification	184	56.8449	80	1.40734	0.00566693	0.434783	2	10	13	0.000210729	0.00209059	denisova
GO:0048672	positive regulation of collateral sprouting	67	20.699	35	1.69091	0.00247928	0.522388	3	6	9	0.000220633	0.0021872	denisova
GO:0018208	peptidyl-proline modification	217	67.0399	92	1.37232	0.00651697	0.423963	10	32	53	0.00022115	0.00218902	denisova
GO:0090102	cochlea development	217	67.0399	92	1.37232	0.00651697	0.423963	11	36	46	0.00022115	0.00218902	denisova
GO:0045919	positive regulation of cytolysis	32	9.88607	20	2.02305	0.00141673	0.625	3	8	11	0.000221653	0.00219025	denisova
GO:0085020	protein K6-linked ubiquitination	32	9.88607	20	2.02305	0.00141673	0.625	2	5	8	0.000221653	0.00219025	denisova
GO:0048519	negative regulation of biological process	23957	7401.27	7575	1.02347	0.536587	0.316192	827	3331	4725	0.000221774	0.00219025	denisova
GO:0006720	isoprenoid metabolic process	501	154.779	192	1.24048	0.0136006	0.383234	17	85	127	0.000224952	0.00221891	denisova
GO:0072676	lymphocyte migration	343	105.966	137	1.29286	0.00970461	0.399417	7	44	59	0.000225014	0.00221891	denisova
GO:0036066	protein O-linked fucosylation	92	28.4225	45	1.58326	0.00318765	0.48913	2	10	14	0.000225726	0.00222427	denisova
GO:0061042	vascular wound healing	55	16.9917	30	1.76557	0.0021251	0.545454	3	5	5	0.000226752	0.00223102	denisova
GO:2000481	positive regulation of cAMP-dependent protein kinase activity	55	16.9917	30	1.76557	0.0021251	0.545454	3	4	5	0.000226752	0.00223102	denisova
GO:0016079	synaptic vesicle exocytosis	281	86.8121	115	1.3247	0.00814621	0.409253	14	46	62	0.000226968	0.00223148	denisova
GO:2000391	positive regulation of neutrophil extravasation	41	12.6665	24	1.89476	0.00170008	0.585366	1	4	4	0.00022757	0.00223573	denisova
GO:0046033	AMP metabolic process	179	55.3002	78	1.41048	0.00552525	0.435754	1	9	12	0.000230274	0.0022606	denisova
GO:1901890	positive regulation of cell junction assembly	256	79.0886	106	1.34027	0.00750868	0.414062	8	25	31	0.000232238	0.00227754	denisova
GO:2000304	positive regulation of ceramide biosynthetic process	82	25.3331	41	1.61844	0.0029043	0.5	3	8	9	0.000232345	0.00227754	denisova
GO:0034122	negative regulation of toll-like receptor signaling pathway	332	102.568	133	1.2967	0.00942126	0.400602	7	27	34	0.000236956	0.002321	denisova
GO:0050885	neuromuscular process controlling balance	262	80.9422	108	1.33428	0.00765035	0.412214	11	37	48	0.000249979	0.00244674	denisova
GO:0002070	epithelial cell maturation	204	63.0237	87	1.38043	0.00616278	0.426471	4	12	15	0.000254328	0.00248746	denisova
GO:0046580	negative regulation of Ras protein signal transduction	347	107.202	138	1.28729	0.00977545	0.397695	14	39	46	0.000266985	0.00260118	denisova
GO:0002674	negative regulation of acute inflammatory response	53	16.3738	29	1.77112	0.00205426	0.54717	3	10	14	0.000267088	0.00260118	denisova
GO:0018230	peptidyl-L-cysteine S-palmitoylation	53	16.3738	29	1.77112	0.00205426	0.54717	1	3	6	0.000267088	0.00260118	denisova
GO:0072143	mesangial cell development	53	16.3738	29	1.77112	0.00205426	0.54717	1	4	6	0.000267088	0.00260118	denisova
GO:0072144	glomerular mesangial cell development	53	16.3738	29	1.77112	0.00205426	0.54717	1	4	5	0.000267088	0.00260118	denisova
GO:0006579	amino-acid betaine catabolic process	7	2.16258	7	3.23688	0.000495856	1	1	1	3	0.00026833	0.00260118	denisova
GO:0006711	estrogen catabolic process	7	2.16258	7	3.23688	0.000495856	1	1	1	2	0.00026833	0.00260118	denisova
GO:0010034	response to acetate	7	2.16258	7	3.23688	0.000495856	1	1	1	1	0.00026833	0.00260118	denisova
GO:0035720	intraciliary anterograde transport	7	2.16258	7	3.23688	0.000495856	1	2	2	3	0.00026833	0.00260118	denisova
GO:0060857	establishment of glial blood-brain barrier	7	2.16258	7	3.23688	0.000495856	1	1	1	1	0.00026833	0.00260118	denisova
GO:0061395	positive regulation of transcription from RNA polymerase II promoter in response to arsenic-containing substance	7	2.16258	7	3.23688	0.000495856	1	1	1	1	0.00026833	0.00260118	denisova
GO:1900383	regulation of synaptic plasticity by receptor localization to synapse	7	2.16258	7	3.23688	0.000495856	1	1	1	1	0.00026833	0.00260118	denisova
GO:0051552	flavone metabolic process	12	3.70728	10	2.6974	0.000708366	0.833333	1	1	6	0.000270192	0.00260769	denisova
GO:0071250	cellular response to nitrite	12	3.70728	10	2.6974	0.000708366	0.833333	1	1	1	0.000270192	0.00260769	denisova
GO:1901860	positive regulation of mitochondrial DNA metabolic process	12	3.70728	10	2.6974	0.000708366	0.833333	1	1	2	0.000270192	0.00260769	denisova
GO:1904635	positive regulation of glomerular visceral epithelial cell apoptotic process	12	3.70728	10	2.6974	0.000708366	0.833333	1	1	1	0.000270192	0.00260769	denisova
GO:1904639	cellular response to resveratrol	12	3.70728	10	2.6974	0.000708366	0.833333	1	1	1	0.000270192	0.00260769	denisova
GO:2000184	positive regulation of progesterone biosynthetic process	12	3.70728	10	2.6974	0.000708366	0.833333	1	1	1	0.000270192	0.00260769	denisova
GO:0090148	membrane fission	85	26.2599	42	1.5994	0.00297514	0.494118	6	10	11	0.000272616	0.00262916	denisova
GO:0050832	defense response to fungus	188	58.0807	81	1.39461	0.00573776	0.430851	5	21	39	0.000275136	0.00265042	denisova
GO:0042268	regulation of cytolysis	46	14.2112	26	1.82954	0.00184175	0.565217	4	12	17	0.000275256	0.00265042	denisova
GO:0034127	regulation of MyD88-independent toll-like receptor signaling pathway	28	8.65031	18	2.08085	0.00127506	0.642857	3	6	8	0.000275627	0.00265042	denisova
GO:0034128	negative regulation of MyD88-independent toll-like receptor signaling pathway	28	8.65031	18	2.08085	0.00127506	0.642857	3	6	7	0.000275627	0.00265042	denisova
GO:0032418	lysosome localization	232	71.674	97	1.35335	0.00687115	0.418103	7	28	38	0.000277018	0.00266184	denisova
GO:0007035	vacuolar acidification	129	39.8532	59	1.48043	0.00417936	0.457364	7	17	22	0.00027761	0.00266558	denisova
GO:0006378	mRNA polyadenylation	137	42.3247	62	1.46486	0.00439187	0.452555	6	23	31	0.000282368	0.00270929	denisova
GO:0060740	prostate gland epithelium morphogenesis	191	59.0075	82	1.38965	0.0058086	0.429319	6	19	22	0.000290832	0.00278702	denisova
GO:0021510	spinal cord development	626	193.396	234	1.20995	0.0165758	0.373802	19	68	98	0.000290893	0.00278702	denisova
GO:0048642	negative regulation of skeletal muscle tissue development	58	17.9185	31	1.73005	0.00219593	0.534483	3	11	13	0.00029171	0.00279281	denisova
GO:2000479	regulation of cAMP-dependent protein kinase activity	98	30.2761	47	1.55238	0.00332932	0.479592	5	12	15	0.000296435	0.00283598	denisova
GO:0007621	negative regulation of female receptivity	26	8.03243	17	2.11642	0.00120422	0.653846	2	4	4	0.000303006	0.00289674	denisova
GO:0010871	negative regulation of receptor biosynthetic process	51	15.7559	28	1.77711	0.00198342	0.54902	2	5	6	0.000314525	0.00300249	denisova
GO:0034773	histone H4-K20 trimethylation	51	15.7559	28	1.77711	0.00198342	0.54902	2	6	6	0.000314525	0.00300249	denisova
GO:0048268	clathrin coat assembly	119	36.7638	55	1.49604	0.00389601	0.462185	3	14	17	0.000316952	0.00302347	denisova
GO:0018199	peptidyl-glutamine modification	44	13.5933	25	1.83913	0.00177092	0.568182	1	3	4	0.000321869	0.00306591	denisova
GO:0090292	nuclear matrix anchoring at nuclear membrane	44	13.5933	25	1.83913	0.00177092	0.568182	2	3	3	0.000321869	0.00306591	denisova
GO:0032273	positive regulation of protein polymerization	475	146.746	182	1.24023	0.0128923	0.383158	16	69	96	0.000324834	0.00309192	denisova
GO:0019858	cytosine metabolic process	73	22.5526	37	1.64061	0.00262095	0.506849	1	2	2	0.000325775	0.00309864	denisova
GO:0051541	elastin metabolic process	127	39.2353	58	1.47826	0.00410852	0.456693	1	2	3	0.000326109	0.00309957	denisova
GO:0008380	RNA splicing	1389	429.117	488	1.13722	0.0345683	0.351332	60	245	394	0.000327296	0.00310754	denisova
GO:0021914	negative regulation of smoothened signaling pathway involved in ventral spinal cord patterning	14	4.32516	11	2.54326	0.000779202	0.785714	2	3	4	0.00032844	0.00310754	denisova
GO:0097212	lysosomal membrane organization	14	4.32516	11	2.54326	0.000779202	0.785714	1	2	3	0.00032844	0.00310754	denisova
GO:0097213	regulation of lysosomal membrane permeability	14	4.32516	11	2.54326	0.000779202	0.785714	1	2	2	0.00032844	0.00310754	denisova
GO:1905166	negative regulation of lysosomal protein catabolic process	14	4.32516	11	2.54326	0.000779202	0.785714	1	2	3	0.00032844	0.00310754	denisova
GO:0006122	mitochondrial electron transport, ubiquinol to cytochrome c	24	7.41455	16	2.15792	0.00113338	0.666667	3	4	14	0.000328839	0.00310754	denisova
GO:0045040	protein import into mitochondrial outer membrane	24	7.41455	16	2.15792	0.00113338	0.666667	2	3	5	0.000328839	0.00310754	denisova
GO:0046061	dATP catabolic process	24	7.41455	16	2.15792	0.00113338	0.666667	1	3	3	0.000328839	0.00310754	denisova
GO:0048661	positive regulation of smooth muscle cell proliferation	595	183.819	223	1.21315	0.0157966	0.37479	17	60	72	0.00033511	0.00316452	denisova
GO:0042789	mRNA transcription from RNA polymerase II promoter	200	61.7879	85	1.37567	0.00602111	0.425	6	17	19	0.000339947	0.0032079	denisova
GO:0006412	translation	1341	414.288	472	1.1393	0.0334349	0.351976	52	228	373	0.000341293	0.00321829	denisova
GO:0006721	terpenoid metabolic process	432	133.462	167	1.25129	0.0118297	0.386574	15	71	107	0.000342819	0.00323037	denisova
GO:0090325	regulation of locomotion involved in locomotory behavior	56	17.3006	30	1.73404	0.0021251	0.535714	1	5	5	0.000344764	0.00324637	denisova
GO:2000660	negative regulation of interleukin-1-mediated signaling pathway	35	10.8129	21	1.94213	0.00148757	0.6	1	4	4	0.00034875	0.0032804	denisova
GO:0018205	peptidyl-lysine modification	1396	431.28	490	1.13615	0.0347099	0.351003	32	187	285	0.000348878	0.0032804	denisova
GO:0030194	positive regulation of blood coagulation	225	69.5114	94	1.3523	0.00665864	0.417778	6	23	25	0.000351445	0.00329982	denisova
GO:0050820	positive regulation of coagulation	225	69.5114	94	1.3523	0.00665864	0.417778	6	23	26	0.000351445	0.00329982	denisova
GO:0015682	ferric iron transport	154	47.5767	68	1.42927	0.00481689	0.441558	7	25	39	0.000354985	0.00333049	denisova
GO:0036342	post-anal tail morphogenesis	192	59.3164	82	1.38242	0.0058086	0.427083	6	12	18	0.000355218	0.00333049	denisova
GO:0036508	protein alpha-1,2-demannosylation	138	42.6337	62	1.45425	0.00439187	0.449275	3	16	24	0.000359456	0.00336782	denisova
GO:0098904	regulation of AV node cell action potential	16	4.94304	12	2.42766	0.000850039	0.75	1	3	3	0.000360477	0.00337498	denisova
GO:2001014	regulation of skeletal muscle cell differentiation	91	28.1135	44	1.56508	0.00311681	0.483517	5	14	18	0.000363789	0.00340357	denisova
GO:0070358	actin polymerization-dependent cell motility	20	6.17879	14	2.26581	0.000991712	0.7	1	3	3	0.00036645	0.00342358	denisova
GO:0072193	ureter smooth muscle cell differentiation	20	6.17879	14	2.26581	0.000991712	0.7	2	3	3	0.00036645	0.00342358	denisova
GO:0034105	positive regulation of tissue remodeling	242	74.7634	100	1.33755	0.00708366	0.413223	5	20	28	0.000372376	0.00347648	denisova
GO:0009165	nucleotide biosynthetic process	1067	329.639	381	1.15581	0.0269887	0.357076	28	141	195	0.000374919	0.00349774	denisova
GO:0007625	grooming behavior	42	12.9755	24	1.84964	0.00170008	0.571429	1	9	13	0.000375971	0.00350258	denisova
GO:0060939	epicardium-derived cardiac fibroblast cell development	42	12.9755	24	1.84964	0.00170008	0.571429	1	3	3	0.000375971	0.00350258	denisova
GO:0038203	TORC2 signaling	66	20.39	34	1.66748	0.00240844	0.515151	2	5	5	0.000379766	0.00353292	denisova
GO:0070208	protein heterotrimerization	66	20.39	34	1.66748	0.00240844	0.515151	3	12	13	0.000379766	0.00353292	denisova
GO:0051606	detection of stimulus	1571	485.344	547	1.12704	0.0387476	0.348186	58	225	620	0.000381139	0.00354319	denisova
GO:0033673	negative regulation of kinase activity	1927	595.327	663	1.11367	0.0469646	0.344058	61	201	264	0.000396355	0.00368204	denisova
GO:0061049	cell growth involved in cardiac muscle cell development	33	10.195	20	1.96174	0.00141673	0.606061	1	6	8	0.000399512	0.00370875	denisova
GO:0043525	positive regulation of neuron apoptotic process	262	80.9422	107	1.32193	0.00757951	0.408397	8	35	49	0.000400278	0.00371323	denisova
GO:0046907	intracellular transport	6226	1923.46	2038	1.05955	0.144365	0.327337	197	886	1310	0.000401035	0.00371764	denisova
GO:0009726	detection of endogenous stimulus	94	29.0403	45	1.54957	0.00318765	0.478723	1	2	3	0.000414551	0.00383751	denisova
GO:0016338	calcium-independent cell-cell adhesion via plasma membrane cell-adhesion molecules	94	29.0403	45	1.54957	0.00318765	0.478723	6	15	21	0.000414551	0.00383751	denisova
GO:0071482	cellular response to light stimulus	373	115.234	146	1.26698	0.0103421	0.391421	16	52	93	0.00041571	0.00384554	denisova
GO:0021502	neural fold elevation formation	128	39.5443	58	1.46671	0.00410852	0.453125	1	3	3	0.000418315	0.00386419	denisova
GO:1903377	negative regulation of oxidative stress-induced neuron intrinsic apoptotic signaling pathway	128	39.5443	58	1.46671	0.00410852	0.453125	1	3	5	0.000418315	0.00386419	denisova
GO:2000348	regulation of CD40 signaling pathway	144	44.4873	64	1.43861	0.00453354	0.444444	1	3	6	0.000419367	0.00387119	denisova
GO:0061030	epithelial cell differentiation involved in mammary gland alveolus development	254	78.4707	104	1.32534	0.007367	0.409449	4	4	4	0.000428422	0.003952	denisova
GO:0060512	prostate gland morphogenesis	193	59.6254	82	1.37525	0.0058086	0.42487	6	21	24	0.000432238	0.00398441	denisova
GO:0072178	nephric duct morphogenesis	59	18.2274	31	1.70073	0.00219593	0.525424	3	8	12	0.00043383	0.00399628	denisova
GO:0051348	negative regulation of transferase activity	2385	736.821	811	1.10067	0.0574485	0.340042	74	265	360	0.000435952	0.00401301	denisova
GO:0006991	response to sterol depletion	40	12.3576	23	1.8612	0.00162924	0.575	2	6	8	0.000438612	0.00403468	denisova
GO:0046476	glycosylceramide biosynthetic process	64	19.7721	33	1.66901	0.00233761	0.515625	1	6	6	0.000450317	0.00413946	denisova
GO:0030240	skeletal muscle thin filament assembly	31	9.57713	19	1.98389	0.00134589	0.612903	3	5	6	0.000455686	0.00418588	denisova
GO:0007040	lysosome organization	291	89.9015	117	1.30143	0.00828788	0.402062	11	35	55	0.00045695	0.00419456	denisova
GO:0031650	regulation of heat generation	74	22.8615	37	1.61844	0.00262095	0.5	3	10	12	0.000458968	0.00421014	denisova
GO:0006220	pyrimidine nucleotide metabolic process	311	96.0803	124	1.29059	0.00878374	0.398714	10	33	46	0.000467759	0.00428779	denisova
GO:0071426	ribonucleoprotein complex export from nucleus	397	122.649	154	1.25561	0.0109088	0.387909	13	80	124	0.000474083	0.00434274	denisova
GO:0019395	fatty acid oxidation	400	123.576	155	1.25429	0.0109797	0.3875	13	47	76	0.000481265	0.00440262	denisova
GO:0061373	mammillary axonal complex development	52	16.0649	28	1.74293	0.00198342	0.538462	1	2	2	0.000481626	0.00440262	denisova
GO:1900272	negative regulation of long-term synaptic potentiation	52	16.0649	28	1.74293	0.00198342	0.538462	1	5	8	0.000481626	0.00440262	denisova
GO:0030854	positive regulation of granulocyte differentiation	92	28.4225	44	1.54807	0.00311681	0.478261	1	6	8	0.000490347	0.00447612	denisova
GO:1901380	negative regulation of potassium ion transmembrane transport	92	28.4225	44	1.54807	0.00311681	0.478261	2	14	19	0.000490347	0.00447612	denisova
GO:0006700	C21-steroid hormone biosynthetic process	126	38.9264	57	1.4643	0.00403769	0.452381	3	12	16	0.000490821	0.00447734	denisova
GO:0008228	opsonization	105	32.4387	49	1.51054	0.00347099	0.466667	5	8	9	0.000497105	0.00453151	denisova
GO:0046834	lipid phosphorylation	655	202.356	242	1.19592	0.0171425	0.369466	23	88	110	0.000506271	0.00461187	denisova
GO:0051574	positive regulation of histone H3-K9 methylation	87	26.8777	42	1.56263	0.00297514	0.482759	3	5	9	0.00050983	0.00464108	denisova
GO:0033634	positive regulation of cell-cell adhesion mediated by integrin	38	11.7397	22	1.87398	0.0015584	0.578947	2	4	4	0.000510924	0.00464782	denisova
GO:0014050	negative regulation of glutamate secretion	45	13.9023	25	1.79827	0.00177092	0.555556	3	4	5	0.000512632	0.00465691	denisova
GO:0048496	maintenance of animal organ identity	45	13.9023	25	1.79827	0.00177092	0.555556	1	5	5	0.000512632	0.00465691	denisova
GO:0060743	epithelial cell maturation involved in prostate gland development	29	8.95925	18	2.0091	0.00127506	0.62069	1	2	3	0.000517014	0.00469347	denisova
GO:0051651	maintenance of location in cell	608	187.835	226	1.20318	0.0160091	0.37171	22	73	100	0.000520014	0.00471744	denisova
GO:0000729	DNA double-strand break processing	100	30.894	47	1.52133	0.00332932	0.47	6	15	23	0.000525927	0.0047678	denisova
GO:0034135	regulation of toll-like receptor 2 signaling pathway	145	44.7963	64	1.42869	0.00453354	0.441379	1	9	9	0.00052632	0.00476807	denisova
GO:0071166	ribonucleoprotein complex localization	398	122.958	154	1.25246	0.0109088	0.386935	13	81	126	0.000539526	0.00487836	denisova
GO:0007056	spindle assembly involved in female meiosis	9	2.78046	8	2.87722	0.000566693	0.888889	1	2	3	0.000541092	0.00487836	denisova
GO:0014737	positive regulation of muscle atrophy	9	2.78046	8	2.87722	0.000566693	0.888889	1	1	1	0.000541092	0.00487836	denisova
GO:0032208	negative regulation of telomere maintenance via recombination	9	2.78046	8	2.87722	0.000566693	0.888889	1	1	1	0.000541092	0.00487836	denisova
GO:0051801	cytolysis in other organism involved in symbiotic interaction	9	2.78046	8	2.87722	0.000566693	0.888889	1	2	4	0.000541092	0.00487836	denisova
GO:1903770	negative regulation of beta-galactosidase activity	9	2.78046	8	2.87722	0.000566693	0.888889	1	1	1	0.000541092	0.00487836	denisova
GO:1903824	negative regulation of telomere single strand break repair	9	2.78046	8	2.87722	0.000566693	0.888889	1	1	1	0.000541092	0.00487836	denisova
GO:0034440	lipid oxidation	401	123.885	155	1.25116	0.0109797	0.386534	13	48	77	0.00054733	0.00493122	denisova
GO:0051955	regulation of amino acid transport	197	60.8611	83	1.36376	0.00587944	0.42132	10	22	29	0.00054883	0.00494135	denisova
GO:0035337	fatty-acyl-CoA metabolic process	222	68.5846	92	1.34141	0.00651697	0.414414	6	29	38	0.000554882	0.00499242	denisova
GO:0046939	nucleotide phosphorylation	250	77.2349	102	1.32065	0.00722533	0.408	6	42	61	0.000559463	0.00503019	denisova
GO:0030512	negative regulation of transforming growth factor beta receptor signaling pathway	600	185.364	223	1.20304	0.0157966	0.371667	18	46	67	0.000567453	0.00509855	denisova
GO:0046854	phosphatidylinositol phosphorylation	559	172.697	209	1.21021	0.0148048	0.373882	18	78	98	0.000581187	0.00521837	denisova
GO:0035023	regulation of Rho protein signal transduction	1276	394.207	448	1.13646	0.0317348	0.351097	33	104	128	0.000593586	0.00531974	denisova
GO:0070221	sulfide oxidation, using sulfide:quinone oxidoreductase	36	11.1218	21	1.88818	0.00148757	0.583333	1	3	5	0.000594095	0.00531974	denisova
GO:1904219	positive regulation of CDP-diacylglycerol-serine O-phosphatidyltransferase activity	36	11.1218	21	1.88818	0.00148757	0.583333	2	3	3	0.000594095	0.00531974	denisova
GO:1904222	positive regulation of serine C-palmitoyltransferase activity	36	11.1218	21	1.88818	0.00148757	0.583333	2	3	3	0.000594095	0.00531974	denisova
GO:0001961	positive regulation of cytokine-mediated signaling pathway	347	107.202	136	1.26863	0.00963378	0.391931	9	34	40	0.000599821	0.00536735	denisova
GO:0035459	cargo loading into vesicle	85	26.2599	41	1.56132	0.0029043	0.482353	4	12	16	0.000603734	0.00539503	denisova
GO:0051645	Golgi localization	85	26.2599	41	1.56132	0.0029043	0.482353	3	9	13	0.000603734	0.00539503	denisova
GO:0043267	negative regulation of potassium ion transport	111	34.2923	51	1.48721	0.00361267	0.45946	3	21	27	0.000608146	0.00543076	denisova
GO:0007163	establishment or maintenance of cell polarity	1222	377.524	430	1.139	0.0304597	0.351882	35	126	162	0.000622449	0.00555471	denisova
GO:1904238	pericyte cell differentiation	80	24.7152	39	1.57798	0.00276263	0.4875	2	6	8	0.000623597	0.00556118	denisova
GO:0006312	mitotic recombination	127	39.2353	57	1.45277	0.00403769	0.448819	3	13	19	0.000624944	0.00556941	denisova
GO:0010803	regulation of tumor necrosis factor-mediated signaling pathway	405	125.121	156	1.2468	0.0110505	0.385185	8	45	59	0.00062993	0.00560942	denisova
GO:0006275	regulation of DNA replication	548	169.299	205	1.21088	0.0145215	0.374088	19	87	117	0.000630286	0.00560942	denisova
GO:0043030	regulation of macrophage activation	356	109.983	139	1.26384	0.00984628	0.390449	12	28	38	0.000632344	0.00562393	denisova
GO:0018022	peptidyl-lysine methylation	437	135.007	167	1.23698	0.0118297	0.382151	9	53	80	0.000637419	0.00566523	denisova
GO:0006862	nucleotide transport	75	23.1705	37	1.59686	0.00262095	0.493333	5	12	20	0.000638292	0.00566532	denisova
GO:0048668	collateral sprouting	75	23.1705	37	1.59686	0.00262095	0.493333	3	6	8	0.000638292	0.00566532	denisova
GO:1904035	regulation of epithelial cell apoptotic process	616	190.307	228	1.19806	0.0161507	0.37013	12	51	71	0.000643511	0.0057078	denisova
GO:0045176	apical protein localization	70	21.6258	35	1.61844	0.00247928	0.5	4	7	10	0.000646175	0.00572756	denisova
GO:0006154	adenosine catabolic process	25	7.72349	16	2.0716	0.00113338	0.64	1	2	3	0.000651488	0.00574367	denisova
GO:0043103	hypoxanthine salvage	25	7.72349	16	2.0716	0.00113338	0.64	1	2	3	0.000651488	0.00574367	denisova
GO:0046101	hypoxanthine biosynthetic process	25	7.72349	16	2.0716	0.00113338	0.64	1	2	4	0.000651488	0.00574367	denisova
GO:0046103	inosine biosynthetic process	25	7.72349	16	2.0716	0.00113338	0.64	1	2	3	0.000651488	0.00574367	denisova
GO:0046110	xanthine metabolic process	25	7.72349	16	2.0716	0.00113338	0.64	1	3	3	0.000651488	0.00574367	denisova
GO:0050968	detection of chemical stimulus involved in sensory perception of pain	25	7.72349	16	2.0716	0.00113338	0.64	1	3	3	0.000651488	0.00574367	denisova
GO:0072321	chaperone-mediated protein transport	25	7.72349	16	2.0716	0.00113338	0.64	1	5	10	0.000651488	0.00574367	denisova
GO:1990928	response to amino acid starvation	25	7.72349	16	2.0716	0.00113338	0.64	1	3	3	0.000651488	0.00574367	denisova
GO:0021549	cerebellum development	481	148.6	182	1.22476	0.0128923	0.378378	21	61	93	0.0006593	0.00580865	denisova
GO:0006885	regulation of pH	643	198.648	237	1.19306	0.0167883	0.368585	20	71	104	0.000667406	0.00587612	denisova
GO:0006891	intra-Golgi vesicle-mediated transport	268	82.7958	108	1.30441	0.00765035	0.402985	9	27	37	0.000667861	0.0058762	denisova
GO:0060574	intestinal epithelial cell maturation	130	40.1622	58	1.44415	0.00410852	0.446154	1	3	4	0.000675653	0.00593922	denisova
GO:0055085	transmembrane transport	5809	1794.63	1901	1.05927	0.13466	0.327251	197	807	1190	0.000675927	0.00593922	denisova
GO:0045833	negative regulation of lipid metabolic process	348	107.511	136	1.26499	0.00963378	0.390805	13	53	77	0.000687394	0.0060207	denisova
GO:0022018	lateral ganglionic eminence cell proliferation	34	10.5039	20	1.90405	0.00141673	0.588235	1	1	1	0.000689323	0.0060207	denisova
GO:0034720	histone H3-K4 demethylation	34	10.5039	20	1.90405	0.00141673	0.588235	2	4	7	0.000689323	0.0060207	denisova
GO:0038030	non-canonical Wnt signaling pathway via MAPK cascade	34	10.5039	20	1.90405	0.00141673	0.588235	2	5	6	0.000689323	0.0060207	denisova
GO:0060366	lambdoid suture morphogenesis	34	10.5039	20	1.90405	0.00141673	0.588235	1	1	1	0.000689323	0.0060207	denisova
GO:0060367	sagittal suture morphogenesis	34	10.5039	20	1.90405	0.00141673	0.588235	1	1	1	0.000689323	0.0060207	denisova
GO:0060873	anterior semicircular canal development	34	10.5039	20	1.90405	0.00141673	0.588235	1	1	1	0.000689323	0.0060207	denisova
GO:0060875	lateral semicircular canal development	34	10.5039	20	1.90405	0.00141673	0.588235	1	1	1	0.000689323	0.0060207	denisova
GO:0071033	nuclear retention of pre-mRNA at the site of transcription	34	10.5039	20	1.90405	0.00141673	0.588235	2	2	5	0.000689323	0.0060207	denisova
GO:0046320	regulation of fatty acid oxidation	141	43.5605	62	1.42331	0.00439187	0.439716	6	22	28	0.000716969	0.006258	denisova
GO:0031118	rRNA pseudouridine synthesis	23	7.10561	15	2.11101	0.00106255	0.652174	2	2	8	0.00072069	0.00628631	denisova
GO:0060979	vasculogenesis involved in coronary vascular morphogenesis	53	16.3738	28	1.71005	0.00198342	0.528302	2	3	4	0.000721908	0.00629276	denisova
GO:0035329	hippo signaling	171	52.8287	73	1.38183	0.00517107	0.426901	5	21	27	0.000732207	0.0063783	denisova
GO:0031573	intra-S DNA damage checkpoint	96	29.6582	45	1.51729	0.00318765	0.46875	3	11	16	0.000733246	0.00638313	denisova
GO:0016078	tRNA catabolic process	11	3.39834	9	2.64835	0.000637529	0.818182	2	2	6	0.000734977	0.00638551	denisova
GO:0032290	peripheral nervous system myelin formation	11	3.39834	9	2.64835	0.000637529	0.818182	1	2	2	0.000734977	0.00638551	denisova
GO:0090306	spindle assembly involved in meiosis	11	3.39834	9	2.64835	0.000637529	0.818182	2	3	6	0.000734977	0.00638551	denisova
GO:0003374	dynamin family protein polymerization involved in mitochondrial fission	78	24.0973	38	1.57694	0.00269179	0.487179	4	7	7	0.000739301	0.00641883	denisova
GO:0022406	membrane docking	662	204.518	243	1.18816	0.0172133	0.367069	23	122	168	0.000750014	0.00650755	denisova
GO:0039535	regulation of RIG-I signaling pathway	68	21.0079	34	1.61844	0.00240844	0.5	2	12	17	0.000767087	0.00665129	denisova
GO:0006414	translational elongation	395	122.031	152	1.24558	0.0107672	0.38481	18	73	114	0.00076808	0.00665551	denisova
GO:0045332	phospholipid translocation	174	53.7555	74	1.3766	0.00524191	0.425287	5	20	23	0.000770451	0.00667166	denisova
GO:0045765	regulation of angiogenesis	1831	565.669	628	1.11019	0.0444854	0.342982	43	180	234	0.000772747	0.00668714	denisova
GO:0072330	monocarboxylic acid biosynthetic process	1131	349.411	399	1.14192	0.0282638	0.352785	31	128	171	0.00077379	0.00669176	denisova
GO:0006165	nucleoside diphosphate phosphorylation	238	73.5276	97	1.31923	0.00687115	0.407563	5	40	55	0.000782609	0.00676357	denisova
GO:0032069	regulation of nuclease activity	128	39.5443	57	1.44142	0.00403769	0.445312	6	19	26	0.000790829	0.00682921	denisova
GO:0002677	negative regulation of chronic inflammatory response	155	47.8856	67	1.39917	0.00474605	0.432258	2	5	6	0.000791243	0.00682921	denisova
GO:1905065	positive regulation of vascular smooth muscle cell differentiation	46	14.2112	25	1.75917	0.00177092	0.543478	2	5	5	0.000795222	0.00685905	denisova
GO:0046322	negative regulation of fatty acid oxidation	32	9.88607	19	1.9219	0.00134589	0.59375	2	6	9	0.000797734	0.00687621	denisova
GO:0046321	positive regulation of fatty acid oxidation	86	26.5688	41	1.54316	0.0029043	0.476744	3	11	14	0.000812315	0.0069973	denisova
GO:0051179	localization	24057	7432.16	7588	1.02097	0.537508	0.315418	886	3713	5241	0.000814896	0.00701494	denisova
GO:0010498	proteasomal protein catabolic process	1666	514.694	574	1.11523	0.0406602	0.344538	49	213	309	0.000817419	0.00703205	denisova
GO:0042158	lipoprotein biosynthetic process	657	202.973	241	1.18735	0.0170716	0.366819	26	106	155	0.000820257	0.00705185	denisova
GO:0015914	phospholipid transport	530	163.738	198	1.20925	0.0140256	0.373585	16	45	63	0.000830381	0.00713422	denisova
GO:1903758	negative regulation of transcription from RNA polymerase II promoter by histone modification	39	12.0487	22	1.82593	0.0015584	0.564103	1	2	2	0.000831673	0.00714065	denisova
GO:0006369	termination of RNA polymerase II transcription	216	66.731	89	1.33371	0.00630446	0.412037	8	42	69	0.000837725	0.00718792	denisova
GO:0006880	intracellular sequestering of iron ion	19	5.86985	13	2.21471	0.000920875	0.684211	2	3	5	0.000842408	0.00721641	denisova
GO:0035622	intrahepatic bile duct development	13	4.01622	10	2.48991	0.000708366	0.769231	1	1	1	0.000844339	0.00721641	denisova
GO:0043132	NAD transport	13	4.01622	10	2.48991	0.000708366	0.769231	1	2	2	0.000844339	0.00721641	denisova
GO:0050717	positive regulation of interleukin-1 alpha secretion	13	4.01622	10	2.48991	0.000708366	0.769231	1	2	4	0.000844339	0.00721641	denisova
GO:0060517	epithelial cell proliferation involved in prostatic bud elongation	13	4.01622	10	2.48991	0.000708366	0.769231	1	1	1	0.000844339	0.00721641	denisova
GO:0060784	regulation of cell proliferation involved in tissue homeostasis	13	4.01622	10	2.48991	0.000708366	0.769231	1	1	1	0.000844339	0.00721641	denisova
GO:1901214	regulation of neuron death	1728	533.848	594	1.11268	0.0420769	0.34375	52	200	278	0.000845039	0.0072177	denisova
GO:0060601	lateral sprouting from an epithelium	81	25.0241	39	1.5585	0.00276263	0.481482	6	8	9	0.000847171	0.00722652	denisova
GO:2000169	regulation of peptidyl-cysteine S-nitrosylation	81	25.0241	39	1.5585	0.00276263	0.481482	3	5	7	0.000847171	0.00722652	denisova
GO:0006089	lactate metabolic process	131	40.4711	58	1.43312	0.00410852	0.442748	1	5	11	0.000850995	0.00725442	denisova
GO:0019081	viral translation	51	15.7559	27	1.71364	0.00191259	0.529412	2	9	13	0.000855841	0.00728628	denisova
GO:0035927	RNA import into mitochondrion	51	15.7559	27	1.71364	0.00191259	0.529412	1	3	5	0.000855841	0.00728628	denisova
GO:0051055	negative regulation of lipid biosynthetic process	219	67.6578	90	1.33022	0.00637529	0.410959	7	30	47	0.000867842	0.00735381	denisova
GO:0000354	cis assembly of pre-catalytic spliceosome	6	1.85364	6	3.23688	0.00042502	1	1	1	2	0.000868807	0.00735381	denisova
GO:0000467	exonucleolytic trimming to generate mature 3'-end of 5.8S rRNA from tricistronic rRNA transcript (SSU-rRNA, 5.8S rRNA, LSU-rRNA)	6	1.85364	6	3.23688	0.00042502	1	1	1	5	0.000868807	0.00735381	denisova
GO:0016038	absorption of visible light	6	1.85364	6	3.23688	0.00042502	1	1	1	1	0.000868807	0.00735381	denisova
GO:0071034	CUT catabolic process	6	1.85364	6	3.23688	0.00042502	1	1	1	4	0.000868807	0.00735381	denisova
GO:0071035	nuclear polyadenylation-dependent rRNA catabolic process	6	1.85364	6	3.23688	0.00042502	1	1	1	6	0.000868807	0.00735381	denisova
GO:0071038	nuclear polyadenylation-dependent tRNA catabolic process	6	1.85364	6	3.23688	0.00042502	1	1	1	5	0.000868807	0.00735381	denisova
GO:0071049	nuclear retention of pre-mRNA with aberrant 3'-ends at the site of transcription	6	1.85364	6	3.23688	0.00042502	1	1	1	2	0.000868807	0.00735381	denisova
GO:0098707	ferrous iron import across plasma membrane	6	1.85364	6	3.23688	0.00042502	1	1	1	2	0.000868807	0.00735381	denisova
GO:0009048	dosage compensation by inactivation of X chromosome	76	23.4794	37	1.57585	0.00262095	0.486842	2	8	11	0.000876711	0.00741594	denisova
GO:0030167	proteoglycan catabolic process	17	5.25197	12	2.28485	0.000850039	0.705882	2	2	4	0.000879841	0.00743592	denisova
GO:0048146	positive regulation of fibroblast proliferation	466	143.966	176	1.22251	0.0124672	0.377682	13	44	53	0.000880205	0.00743592	denisova
GO:0034316	negative regulation of Arp2/3 complex-mediated actin nucleation	15	4.6341	11	2.37371	0.000779202	0.733333	1	3	5	0.000886051	0.0074757	denisova
GO:1905671	regulation of lysosome organization	15	4.6341	11	2.37371	0.000779202	0.733333	1	2	3	0.000886051	0.0074757	denisova
GO:1904754	positive regulation of vascular associated smooth muscle cell migration	56	17.3006	29	1.67624	0.00205426	0.517857	1	8	11	0.000892954	0.00752911	denisova
GO:0060558	regulation of calcidiol 1-monooxygenase activity	61	18.8453	31	1.64497	0.00219593	0.508197	1	7	7	0.000910112	0.00766886	denisova
GO:1905476	negative regulation of protein localization to membrane	134	41.3979	59	1.42519	0.00417936	0.440298	4	21	28	0.00091269	0.00768566	denisova
GO:0000447	endonucleolytic cleavage in ITS1 to separate SSU-rRNA from 5.8S rRNA and LSU-rRNA from tricistronic rRNA transcript (SSU-rRNA, 5.8S rRNA, LSU-rRNA)	30	9.26819	18	1.94213	0.00127506	0.6	4	7	9	0.00092026	0.00773949	denisova
GO:0006704	glucocorticoid biosynthetic process	30	9.26819	18	1.94213	0.00127506	0.6	2	6	10	0.00092026	0.00773949	denisova
GO:1901068	guanosine-containing compound metabolic process	290	89.5925	115	1.28359	0.00814621	0.396552	4	35	51	0.000921639	0.00774613	denisova
GO:0007286	spermatid development	596	184.128	220	1.19482	0.0155841	0.369127	19	85	135	0.000927623	0.00779144	denisova
GO:0015871	choline transport	44	13.5933	24	1.76557	0.00170008	0.545454	1	6	8	0.000939802	0.00787864	denisova
GO:0035751	regulation of lysosomal lumen pH	44	13.5933	24	1.76557	0.00170008	0.545454	4	9	12	0.000939802	0.00787864	denisova
GO:2000659	regulation of interleukin-1-mediated signaling pathway	44	13.5933	24	1.76557	0.00170008	0.545454	2	6	6	0.000939802	0.00787864	denisova
GO:0010950	positive regulation of endopeptidase activity	1058	326.858	374	1.14423	0.0264929	0.353497	29	106	142	0.000945334	0.00791996	denisova
GO:0030825	positive regulation of cGMP metabolic process	145	44.7963	63	1.40637	0.0044627	0.434483	3	14	21	0.000950175	0.00795544	denisova
GO:0006406	mRNA export from nucleus	362	111.836	140	1.25183	0.00991712	0.38674	10	68	106	0.000953703	0.00797991	denisova
GO:0051897	positive regulation of protein kinase B signaling	856	264.452	307	1.16089	0.0217468	0.358645	24	111	143	0.000957032	0.00800266	denisova
GO:0048284	organelle fusion	555	171.462	206	1.20144	0.0145923	0.371171	25	101	138	0.000964016	0.00805593	denisova
GO:0002260	lymphocyte homeostasis	632	195.25	232	1.18822	0.0164341	0.367089	10	39	53	0.000967006	0.00807579	denisova
GO:0045626	negative regulation of T-helper 1 cell differentiation	37	11.4308	21	1.83715	0.00148757	0.567568	2	2	3	0.000975698	0.00814321	denisova
GO:0015669	gas transport	105	32.4387	48	1.47971	0.00340016	0.457143	4	11	20	0.000991312	0.00826827	denisova
GO:1904888	cranial skeletal system development	665	205.445	243	1.1828	0.0172133	0.365414	19	52	65	0.000995208	0.0082955	denisova
GO:1902514	regulation of calcium ion transmembrane transport via high voltage-gated calcium channel	79	24.4062	38	1.55698	0.00269179	0.481013	3	8	9	0.00100389	0.00836206	denisova
GO:0031086	nuclear-transcribed mRNA catabolic process, deadenylation-independent decay	121	37.3817	54	1.44456	0.00382518	0.446281	3	6	8	0.0010051	0.00836206	denisova
GO:0060736	prostate gland growth	121	37.3817	54	1.44456	0.00382518	0.446281	3	9	11	0.0010051	0.00836206	denisova
GO:0032469	endoplasmic reticulum calcium ion homeostasis	305	94.2266	120	1.27353	0.00850039	0.393443	3	14	22	0.00102153	0.00849333	denisova
GO:0032277	negative regulation of gonadotropin secretion	74	22.8615	36	1.5747	0.00255012	0.486486	3	5	7	0.00103996	0.00864113	denisova
GO:0048645	animal organ formation	308	95.1534	121	1.27163	0.00857123	0.392857	8	29	35	0.00104127	0.00864505	denisova
GO:0044801	single-organism membrane fusion	541	167.136	201	1.20261	0.0142381	0.371534	23	98	136	0.00104175	0.00864505	denisova
GO:0060113	inner ear receptor cell differentiation	288	88.9746	114	1.28126	0.00807537	0.395833	9	36	48	0.00104281	0.00864845	denisova
GO:0030656	regulation of vitamin metabolic process	100	30.894	46	1.48896	0.00325848	0.46	4	12	12	0.00106256	0.00880669	denisova
GO:0070101	positive regulation of chemokine-mediated signaling pathway	132	40.78	58	1.42226	0.00410852	0.439394	1	2	3	0.00106562	0.00882645	denisova
GO:0033540	fatty acid beta-oxidation using acyl-CoA oxidase	69	21.3168	34	1.59498	0.00240844	0.492754	1	8	15	0.00106711	0.00883322	denisova
GO:0007252	I-kappaB phosphorylation	116	35.837	52	1.45101	0.0036835	0.448276	6	9	12	0.00108984	0.0090157	denisova
GO:0042100	B cell proliferation	465	143.657	175	1.21818	0.0123964	0.376344	10	29	39	0.00109306	0.00903663	denisova
GO:0086067	AV node cell to bundle of His cell communication	42	12.9755	23	1.77258	0.00162924	0.547619	4	8	10	0.00111054	0.00917541	denisova
GO:0019220	regulation of phosphate metabolic process	10533	3254.06	3382	1.03932	0.239569	0.321086	319	1261	1695	0.00111844	0.00923483	denisova
GO:0009120	deoxyribonucleoside metabolic process	35	10.8129	20	1.84964	0.00141673	0.571429	2	6	7	0.00114342	0.00942926	denisova
GO:0051351	positive regulation of ligase activity	35	10.8129	20	1.84964	0.00141673	0.571429	1	2	7	0.00114342	0.00942926	denisova
GO:1904292	regulation of ERAD pathway	179	55.3002	75	1.35623	0.00531274	0.418994	4	15	27	0.00118164	0.0097383	denisova
GO:0015672	monovalent inorganic cation transport	1990	614.79	677	1.10119	0.0479564	0.340201	75	286	414	0.00118822	0.00978644	denisova
GO:0015966	diadenosine tetraphosphate biosynthetic process	77	23.7884	37	1.55538	0.00262095	0.480519	1	3	3	0.00118989	0.00978795	denisova
GO:0048012	hepatocyte growth factor receptor signaling pathway	77	23.7884	37	1.55538	0.00262095	0.480519	3	10	12	0.00118989	0.00978795	denisova
GO:0061098	positive regulation of protein tyrosine kinase activity	269	83.1048	107	1.28753	0.00757951	0.397769	11	36	44	0.00119735	0.00983698	denisova
GO:1902895	positive regulation of pri-miRNA transcription from RNA polymerase II promoter	269	83.1048	107	1.28753	0.00757951	0.397769	5	16	20	0.00119735	0.00983698	denisova
GO:1903532	positive regulation of secretion by cell	2018	623.44	686	1.10035	0.0485939	0.33994	65	250	350	0.00119965	0.00984973	denisova
GO:0043353	enucleate erythrocyte differentiation	47	14.5202	25	1.72174	0.00177092	0.531915	2	6	6	0.00120369	0.00987055	denisova
GO:0051561	positive regulation of mitochondrial calcium ion concentration	47	14.5202	25	1.72174	0.00177092	0.531915	1	8	10	0.00120369	0.00987055	denisova
GO:0046102	inosine metabolic process	26	8.03243	16	1.99192	0.00113338	0.615385	1	3	4	0.00120906	0.00990222	denisova
GO:0060819	inactivation of X chromosome by genetic imprinting	26	8.03243	16	1.99192	0.00113338	0.615385	1	2	2	0.00120906	0.00990222	denisova
GO:0090280	positive regulation of calcium ion import	312	96.3892	122	1.2657	0.00864206	0.391026	12	43	57	0.00121726	0.00996318	denisova

## Sheet: non-archaic variants
Supplementary Table 8b- Table reporting the gene ontology enrichment results for the set of genes targeted by non-archaic variants
ID	name	Hyper_Total_Regions	Hyper_Expected	Hyper_Foreground_Region_Hits	Hyper_Fold_Enrichment	Hyper_Region_Set_Coverage	Hyper_Term_Region_Coverage	Hyper_Foreground_Gene_Hits	Hyper_Background_Gene_Hits	Total_Genes_Annotated	Hyper_Raw_PValue	Hyper_Adjp_BH	pop
GO:2001198	regulation of dendritic cell differentiation	166	83.2489	166	1.99402	0.00724385	1	7	7	10	1.30314e-50	1.71297e-46	modern_humans
GO:0002765	immune response-inhibiting signal transduction	152	76.2279	152	1.99402	0.00663292	1	5	5	7	2.14922e-46	9.41718e-43	modern_humans
GO:2001199	negative regulation of dendritic cell differentiation	152	76.2279	152	1.99402	0.00663292	1	4	4	6	2.14922e-46	9.41718e-43	modern_humans
GO:0002767	immune response-inhibiting cell surface receptor signaling pathway	147	73.7204	147	1.99402	0.00641473	1	4	4	6	6.88658e-45	2.2631e-41	modern_humans
GO:0002480	antigen processing and presentation of exogenous peptide antigen via MHC class I, TAP-independent	163	81.7443	157	1.92062	0.00685111	0.96319	4	5	5	2.58941e-39	6.80755e-36	modern_humans
GO:0002645	positive regulation of tolerance induction	201	100.801	184	1.82537	0.00802932	0.915423	6	6	9	8.34396e-37	1.82802e-33	modern_humans
GO:0002666	positive regulation of T cell tolerance induction	193	96.7893	176	1.81838	0.00768022	0.911917	4	4	7	1.04898e-34	1.96984e-31	modern_humans
GO:0032735	positive regulation of interleukin-12 production	374	187.561	296	1.57816	0.0129167	0.791444	23	25	32	3.0104e-31	4.94646e-28	modern_humans
GO:0006360	transcription from RNA polymerase I promoter	177	88.7653	160	1.80251	0.00698202	0.903955	21	23	36	1.49802e-30	2.18794e-27	modern_humans
GO:0006361	transcription initiation from RNA polymerase I promoter	175	87.7623	158	1.80032	0.00689475	0.902857	19	21	33	4.90153e-30	6.44307e-27	modern_humans
GO:0006363	termination of RNA polymerase I transcription	174	87.2608	157	1.7992	0.00685111	0.902299	18	20	31	8.85799e-30	1.05853e-26	modern_humans
GO:0006362	transcription elongation from RNA polymerase I promoter	173	86.7593	156	1.79808	0.00680747	0.901734	18	20	32	1.5998e-29	1.75244e-26	modern_humans
GO:0031648	protein destabilization	170	85.2548	151	1.77116	0.00658928	0.888235	31	33	42	6.48768e-27	6.56005e-24	modern_humans
GO:0003018	vascular process in circulatory system	590	295.885	420	1.41947	0.0183278	0.711864	104	108	138	1.16224e-25	1.09126e-22	modern_humans
GO:0001569	branching involved in blood vessel morphogenesis	195	97.7923	167	1.7077	0.00728748	0.85641	20	21	29	1.6598e-25	1.45454e-22	modern_humans
GO:0042129	regulation of T cell proliferation	1143	573.213	743	1.2962	0.0324228	0.650044	112	122	150	8.13277e-25	6.68158e-22	modern_humans
GO:0050672	negative regulation of lymphocyte proliferation	501	251.251	363	1.44477	0.0158405	0.724551	50	55	69	1.29616e-24	1.00224e-21	modern_humans
GO:0032655	regulation of interleukin-12 production	524	262.786	376	1.43083	0.0164077	0.717557	36	38	50	3.74707e-24	2.7364e-21	modern_humans
GO:0042130	negative regulation of T cell proliferation	439	220.158	321	1.45804	0.0140077	0.731207	40	45	55	5.22894e-23	3.6176e-20	modern_humans
GO:0006968	cellular defense response	331	165.996	252	1.51811	0.0109967	0.761329	35	36	58	2.05518e-22	1.35077e-19	modern_humans
GO:2000392	regulation of lamellipodium morphogenesis	70	35.1049	70	1.99402	0.00305463	1	8	8	11	9.90967e-22	6.20298e-19	modern_humans
GO:0045815	positive regulation of gene expression, epigenetic	366	183.549	272	1.4819	0.0118694	0.743169	41	44	82	2.10297e-21	1.25652e-18	modern_humans
GO:0006090	pyruvate metabolic process	184	92.2758	153	1.65807	0.00667656	0.831522	42	45	66	8.44662e-21	4.82743e-18	modern_humans
GO:0045773	positive regulation of axon extension	171	85.7563	144	1.67918	0.00628382	0.842105	29	30	40	1.0305e-20	5.5385e-18	modern_humans
GO:0048024	regulation of mRNA splicing, via spliceosome	217	108.825	175	1.60808	0.00763659	0.806452	52	55	79	1.05335e-20	5.5385e-18	modern_humans
GO:0050663	cytokine secretion	235	117.852	186	1.57825	0.0081166	0.791489	37	37	44	3.44027e-20	1.73932e-17	modern_humans
GO:0051653	spindle localization	158	79.2369	134	1.69113	0.00584744	0.848101	29	31	40	6.07601e-20	2.95812e-17	modern_humans
GO:0008037	cell recognition	637	319.455	432	1.3523	0.0188515	0.678179	88	95	136	7.92682e-20	3.72136e-17	modern_humans
GO:0030534	adult behavior	603	302.404	411	1.35911	0.0179351	0.681592	91	97	139	1.57779e-19	7.15175e-17	modern_humans
GO:0006379	mRNA cleavage	165	82.7473	138	1.66773	0.00602199	0.836364	15	16	23	2.32807e-19	1.02008e-16	modern_humans
GO:0044839	cell cycle G2/M phase transition	464	232.696	327	1.40527	0.0142695	0.704741	84	93	138	3.2856e-19	1.373e-16	modern_humans
GO:0051589	negative regulation of neurotransmitter transport	73	36.6094	71	1.93939	0.00309827	0.972603	10	10	15	3.34241e-19	1.373e-16	modern_humans
GO:0031023	microtubule organizing center organization	288	144.432	218	1.50936	0.009513	0.756944	58	60	85	4.58856e-19	1.82778e-16	modern_humans
GO:0014821	phasic smooth muscle contraction	72	36.1079	70	1.93863	0.00305463	0.972222	17	17	18	6.49442e-19	2.51086e-16	modern_humans
GO:0006606	protein import into nucleus	551	276.326	378	1.36795	0.016495	0.686025	76	83	116	8.45979e-19	3.17726e-16	modern_humans
GO:1902850	microtubule cytoskeleton organization involved in mitosis	242	121.363	188	1.54907	0.00820387	0.77686	52	56	72	9.26387e-19	3.3826e-16	modern_humans
GO:0000086	G2/M transition of mitotic cell cycle	460	230.69	323	1.40015	0.014095	0.702174	82	91	136	1.30685e-18	4.64286e-16	modern_humans
GO:1904837	beta-catenin-TCF complex assembly	209	104.813	166	1.58377	0.00724385	0.794258	27	27	43	1.85644e-18	6.42181e-16	modern_humans
GO:1902065	response to L-glutamate	59	29.5885	59	1.99402	0.00257462	1	6	6	10	1.99413e-18	6.72123e-16	modern_humans
GO:0033209	tumor necrosis factor-mediated signaling pathway	655	328.482	438	1.33341	0.0191133	0.668702	81	90	127	2.26946e-18	7.458e-16	modern_humans
GO:0090307	mitotic spindle assembly	131	65.6964	113	1.72003	0.00493105	0.862595	26	28	39	3.11455e-18	9.98556e-16	modern_humans
GO:0048048	embryonic eye morphogenesis	124	62.1859	108	1.73673	0.00471286	0.870968	26	27	34	3.59549e-18	1.1253e-15	modern_humans
GO:0010717	regulation of epithelial to mesenchymal transition	569	285.353	386	1.35271	0.0168441	0.678383	67	67	79	6.61376e-18	2.02181e-15	modern_humans
GO:0007052	mitotic spindle organization	237	118.855	183	1.53969	0.00798569	0.772152	50	54	70	8.37129e-18	2.50092e-15	modern_humans
GO:0007020	microtubule nucleation	77	38.6154	73	1.89044	0.00318555	0.948052	12	13	19	1.10527e-17	3.22863e-15	modern_humans
GO:0032878	regulation of establishment or maintenance of cell polarity	81	40.6214	76	1.87093	0.00331646	0.938272	16	17	23	1.32688e-17	3.7917e-15	modern_humans
GO:0001921	positive regulation of receptor recycling	62	31.0929	61	1.96186	0.0026619	0.983871	11	11	14	1.57317e-17	4.3459e-15	modern_humans
GO:0030575	nuclear body organization	56	28.084	56	1.99402	0.00244371	1	8	8	11	1.58694e-17	4.3459e-15	modern_humans
GO:0034377	plasma lipoprotein particle assembly	55	27.5825	55	1.99402	0.00240007	1	17	17	26	3.16819e-17	8.49915e-15	modern_humans
GO:0051053	negative regulation of DNA metabolic process	485	243.227	334	1.3732	0.014575	0.68866	84	92	132	3.6193e-17	9.51515e-15	modern_humans
GO:0001819	positive regulation of cytokine production	2668	1338	1546	1.15546	0.0674638	0.57946	277	296	384	5.35319e-17	1.37976e-14	modern_humans
GO:0048010	vascular endothelial growth factor receptor signaling pathway	496	248.744	340	1.36687	0.0148368	0.685484	59	60	73	5.58242e-17	1.41117e-14	modern_humans
GO:0051293	establishment of spindle localization	144	72.2159	120	1.66169	0.00523652	0.833333	26	28	35	9.00912e-17	2.23443e-14	modern_humans
GO:0043114	regulation of vascular permeability	150	75.2249	124	1.64839	0.00541107	0.826667	21	21	30	1.00389e-16	2.44373e-14	modern_humans
GO:0048710	regulation of astrocyte differentiation	156	78.2339	128	1.63612	0.00558562	0.820513	16	16	24	1.07366e-16	2.5228e-14	modern_humans
GO:0001774	microglial cell activation	69	34.6034	66	1.90732	0.00288008	0.956522	12	12	17	1.07476e-16	2.5228e-14	modern_humans
GO:0007184	SMAD protein import into nucleus	53	26.5795	53	1.99402	0.00231279	1	7	7	8	1.26265e-16	2.86165e-14	modern_humans
GO:0071280	cellular response to copper ion	53	26.5795	53	1.99402	0.00231279	1	8	8	13	1.26265e-16	2.86165e-14	modern_humans
GO:0097746	regulation of blood vessel diameter	406	203.609	285	1.39974	0.0124367	0.70197	82	85	107	1.42913e-16	3.15424e-14	modern_humans
GO:0046620	regulation of organ growth	571	286.356	383	1.3375	0.0167132	0.670753	62	69	83	1.43974e-16	3.15424e-14	modern_humans
GO:0048514	blood vessel morphogenesis	2672	1340.01	1545	1.15298	0.0674201	0.578219	285	302	375	1.5391e-16	3.31663e-14	modern_humans
GO:2000114	regulation of establishment of cell polarity	77	38.6154	72	1.86454	0.00314191	0.935065	15	16	21	1.63339e-16	3.41893e-14	modern_humans
GO:0007628	adult walking behavior	85	42.6274	78	1.82981	0.00340374	0.917647	19	20	27	1.63859e-16	3.41893e-14	modern_humans
GO:0072337	modified amino acid transport	81	40.6214	75	1.84632	0.00327282	0.925926	20	21	27	1.70089e-16	3.49347e-14	modern_humans
GO:0033151	V(D)J recombination	63	31.5944	61	1.93072	0.0026619	0.968254	10	11	14	2.51421e-16	5.08452e-14	modern_humans
GO:0010919	regulation of inositol phosphate biosynthetic process	99	49.6484	88	1.77246	0.00384011	0.888889	13	13	15	2.67731e-16	5.3323e-14	modern_humans
GO:0006007	glucose catabolic process	80	40.1199	74	1.84447	0.00322918	0.925	19	21	29	3.14854e-16	6.17726e-14	modern_humans
GO:0001919	regulation of receptor recycling	102	51.1529	90	1.75943	0.00392739	0.882353	18	18	23	3.62546e-16	7.00834e-14	modern_humans
GO:0010984	regulation of lipoprotein particle clearance	62	31.0929	60	1.9297	0.00261826	0.967742	13	14	17	4.86296e-16	9.2643e-14	modern_humans
GO:0001816	cytokine production	1097	550.144	681	1.23786	0.0297172	0.620784	101	106	132	5.9063e-16	1.10912e-13	modern_humans
GO:0042590	antigen processing and presentation of exogenous peptide antigen via MHC class I	361	181.041	256	1.41404	0.0111712	0.709141	40	48	73	6.81891e-16	1.25034e-13	modern_humans
GO:0035150	regulation of tube size	461	231.191	316	1.36684	0.0137895	0.685466	88	92	116	6.94368e-16	1.25034e-13	modern_humans
GO:0050880	regulation of blood vessel size	461	231.191	316	1.36684	0.0137895	0.685466	88	92	115	6.94368e-16	1.25034e-13	modern_humans
GO:0010464	regulation of mesenchymal cell proliferation	299	149.948	218	1.45383	0.009513	0.729097	29	33	36	7.08647e-16	1.25881e-13	modern_humans
GO:0048490	anterograde synaptic vesicle transport	74	37.1109	69	1.85929	0.003011	0.932432	11	12	17	1.06361e-15	1.86416e-13	modern_humans
GO:0060982	coronary artery morphogenesis	93	46.6394	83	1.77961	0.00362192	0.892473	8	9	9	1.08662e-15	1.87942e-13	modern_humans
GO:0001525	angiogenesis	1934	969.899	1140	1.17538	0.0497469	0.589452	220	234	291	1.3688e-15	2.33673e-13	modern_humans
GO:0044786	cell cycle DNA replication	119	59.6784	101	1.6924	0.0044074	0.848739	24	25	37	2.00506e-15	3.37903e-13	modern_humans
GO:0045601	regulation of endothelial cell differentiation	182	91.2728	143	1.56673	0.00624018	0.785714	27	28	31	2.28091e-15	3.79525e-13	modern_humans
GO:0055069	zinc ion homeostasis	76	38.1139	70	1.8366	0.00305463	0.921053	16	18	23	3.65954e-15	6.01308e-13	modern_humans
GO:1905232	cellular response to L-glutamate	48	24.072	48	1.99402	0.00209461	1	4	4	4	4.0022e-15	6.49493e-13	modern_humans
GO:0047496	vesicle transport along microtubule	183	91.7743	143	1.55817	0.00624018	0.781421	28	31	37	5.26296e-15	8.43679e-13	modern_humans
GO:0008344	adult locomotory behavior	350	175.525	247	1.40721	0.0107785	0.705714	51	54	77	5.4378e-15	8.61203e-13	modern_humans
GO:0033260	nuclear DNA replication	117	58.6754	99	1.68725	0.00432013	0.846154	23	24	36	5.77879e-15	8.98167e-13	modern_humans
GO:0006112	energy reserve metabolic process	254	127.381	188	1.47589	0.00820387	0.740158	45	48	66	5.80785e-15	8.98167e-13	modern_humans
GO:0032673	regulation of interleukin-4 production	267	133.9	196	1.46378	0.00855298	0.734082	20	20	26	6.38651e-15	9.7617e-13	modern_humans
GO:0000723	telomere maintenance	256	128.384	189	1.47215	0.00824751	0.738281	56	59	104	7.52419e-15	1.13684e-12	modern_humans
GO:0006541	glutamine metabolic process	47	23.5705	47	1.99402	0.00205097	1	15	15	23	7.98865e-15	1.1799e-12	modern_humans
GO:0051580	regulation of neurotransmitter uptake	47	23.5705	47	1.99402	0.00205097	1	9	9	14	7.98865e-15	1.1799e-12	modern_humans
GO:0007270	neuron-neuron synaptic transmission	215	107.822	163	1.51175	0.00711293	0.758139	32	35	56	9.70302e-15	1.41718e-12	modern_humans
GO:0048596	embryonic camera-type eye morphogenesis	106	53.1589	91	1.71185	0.00397103	0.858491	21	22	25	1.12435e-14	1.62413e-12	modern_humans
GO:0008356	asymmetric cell division	70	35.1049	65	1.85159	0.00283645	0.928571	12	12	15	1.27595e-14	1.82308e-12	modern_humans
GO:0006084	acetyl-CoA metabolic process	57	28.5855	55	1.92406	0.00240007	0.964912	15	16	27	1.30548e-14	1.84522e-12	modern_humans
GO:0008284	positive regulation of cell proliferation	5251	2633.37	2893	1.09859	0.126244	0.550943	579	635	857	1.39038e-14	1.94431e-12	modern_humans
GO:0060420	regulation of heart growth	387	194.08	268	1.38087	0.0116949	0.692507	43	47	54	1.57954e-14	2.18558e-12	modern_humans
GO:0060215	primitive hemopoiesis	61	30.5914	58	1.89596	0.00253098	0.95082	6	6	6	1.87572e-14	2.56837e-12	modern_humans
GO:0060766	negative regulation of androgen receptor signaling pathway	65	32.5974	61	1.87131	0.0026619	0.938461	8	9	12	2.24518e-14	3.02392e-12	modern_humans
GO:0006882	cellular zinc ion homeostasis	73	36.6094	67	1.83013	0.00292372	0.917808	14	16	20	2.27743e-14	3.02392e-12	modern_humans
GO:0061621	canonical glycolysis	73	36.6094	67	1.83013	0.00292372	0.917808	17	19	25	2.27743e-14	3.02392e-12	modern_humans
GO:0014829	vascular smooth muscle contraction	51	25.5765	50	1.95492	0.00218188	0.980392	10	10	13	2.60674e-14	3.42656e-12	modern_humans
GO:0031346	positive regulation of cell projection organization	1912	958.866	1120	1.16805	0.0488741	0.585774	230	247	332	2.65707e-14	3.45814e-12	modern_humans
GO:0051240	positive regulation of multicellular organismal process	9382	4705.06	5030	1.06906	0.219497	0.536133	1027	1115	1466	2.79081e-14	3.56746e-12	modern_humans
GO:0032438	melanosome organization	114	57.1709	96	1.67918	0.00418921	0.842105	19	20	25	2.79535e-14	3.56746e-12	modern_humans
GO:0002474	antigen processing and presentation of peptide antigen via MHC class I	405	203.107	278	1.36874	0.0121313	0.68642	49	58	88	2.85344e-14	3.60658e-12	modern_humans
GO:0007062	sister chromatid cohesion	335	168.002	236	1.40474	0.0102985	0.704478	72	83	119	2.95913e-14	3.70455e-12	modern_humans
GO:0002637	regulation of immunoglobulin production	223	111.834	167	1.49328	0.00728748	0.748879	33	37	56	3.16154e-14	3.87374e-12	modern_humans
GO:0032713	negative regulation of interleukin-4 production	45	22.5675	45	1.99402	0.00196369	1	5	5	6	3.18269e-14	3.87374e-12	modern_humans
GO:0055070	copper ion homeostasis	45	22.5675	45	1.99402	0.00196369	1	8	8	16	3.18269e-14	3.87374e-12	modern_humans
GO:0071481	cellular response to X-ray	60	30.0899	57	1.89432	0.00248735	0.95	8	8	11	3.56366e-14	4.29764e-12	modern_humans
GO:0032944	regulation of mononuclear cell proliferation	1623	813.933	962	1.18192	0.0419794	0.59273	147	161	202	3.69913e-14	4.42046e-12	modern_humans
GO:0003156	regulation of animal organ formation	138	69.2069	112	1.61834	0.00488741	0.811594	22	25	33	3.85733e-14	4.56798e-12	modern_humans
GO:0009145	purine nucleoside triphosphate biosynthetic process	97	48.6454	84	1.72678	0.00366556	0.865979	29	31	53	4.06056e-14	4.76572e-12	modern_humans
GO:0052312	modulation of transcription in other organism involved in symbiotic interaction	110	55.1649	93	1.68586	0.0040583	0.845454	20	22	27	4.2734e-14	4.97114e-12	modern_humans
GO:0002479	antigen processing and presentation of exogenous peptide antigen via MHC class I, TAP-dependent	349	175.023	244	1.3941	0.0106476	0.69914	37	45	70	4.33408e-14	4.9975e-12	modern_humans
GO:0002889	regulation of immunoglobulin mediated immune response	214	107.321	161	1.50018	0.00702566	0.752336	32	36	48	4.55455e-14	5.20605e-12	modern_humans
GO:0050729	positive regulation of inflammatory response	657	329.485	424	1.28686	0.0185024	0.645358	77	83	109	4.97561e-14	5.63831e-12	modern_humans
GO:0051297	centrosome organization	259	129.888	189	1.4551	0.00824751	0.72973	53	55	79	5.03274e-14	5.6543e-12	modern_humans
GO:0050670	regulation of lymphocyte proliferation	1621	812.93	960	1.18091	0.0418921	0.592227	146	160	201	5.25834e-14	5.8577e-12	modern_humans
GO:0010628	positive regulation of gene expression	10323	5176.98	5509	1.06414	0.2404	0.533663	1184	1321	1798	5.8697e-14	6.48379e-12	modern_humans
GO:0036302	atrioventricular canal development	44	22.066	44	1.99402	0.00192006	1	6	6	7	6.35243e-14	6.78884e-12	modern_humans
GO:0060544	regulation of necroptotic process	44	22.066	44	1.99402	0.00192006	1	12	12	20	6.35243e-14	6.78884e-12	modern_humans
GO:1902337	regulation of apoptotic process involved in morphogenesis	44	22.066	44	1.99402	0.00192006	1	9	9	10	6.35243e-14	6.78884e-12	modern_humans
GO:2000394	positive regulation of lamellipodium morphogenesis	44	22.066	44	1.99402	0.00192006	1	4	4	7	6.35243e-14	6.78884e-12	modern_humans
GO:0019079	viral genome replication	166	83.2489	130	1.56158	0.00567289	0.783133	22	22	28	6.62386e-14	7.02182e-12	modern_humans
GO:0042053	regulation of dopamine metabolic process	59	29.5885	56	1.89263	0.00244371	0.949152	12	12	19	6.76477e-14	7.11383e-12	modern_humans
GO:0042430	indole-containing compound metabolic process	96	48.1439	83	1.724	0.00362192	0.864583	15	17	24	7.03708e-14	7.34146e-12	modern_humans
GO:0045934	negative regulation of nucleobase-containing compound metabolic process	8017	4020.52	4321	1.07474	0.188558	0.53898	882	981	1415	7.768e-14	8.04018e-12	modern_humans
GO:0060732	positive regulation of inositol phosphate biosynthetic process	89	44.6334	78	1.74757	0.00340374	0.876405	11	11	13	7.96798e-14	8.18274e-12	modern_humans
GO:0042416	dopamine biosynthetic process	67	33.6004	62	1.84521	0.00270553	0.925373	8	8	10	8.13377e-14	8.27313e-12	modern_humans
GO:0006584	catecholamine metabolic process	174	87.2608	135	1.54709	0.00589108	0.775862	25	29	43	8.24375e-14	8.27313e-12	modern_humans
GO:0055076	transition metal ion homeostasis	641	321.461	414	1.28787	0.018066	0.645866	77	87	123	8.24481e-14	8.27313e-12	modern_humans
GO:0014059	regulation of dopamine secretion	115	57.6724	96	1.66457	0.00418921	0.834783	16	17	27	8.55486e-14	8.51921e-12	modern_humans
GO:0032653	regulation of interleukin-10 production	283	141.924	203	1.43034	0.00885844	0.717314	32	34	44	1.04506e-13	1.03288e-11	modern_humans
GO:0010676	positive regulation of cellular carbohydrate metabolic process	298	149.447	212	1.41857	0.00925118	0.711409	39	42	52	1.19727e-13	1.17449e-11	modern_humans
GO:0043921	modulation by host of viral transcription	108	54.1619	91	1.68015	0.00397103	0.842593	19	21	26	1.22214e-13	1.19e-11	modern_humans
GO:0045730	respiratory burst	43	21.5645	43	1.99402	0.00187642	1	10	10	15	1.26788e-13	1.19901e-11	modern_humans
GO:0051584	regulation of dopamine uptake involved in synaptic transmission	43	21.5645	43	1.99402	0.00187642	1	6	6	8	1.26788e-13	1.19901e-11	modern_humans
GO:0060297	regulation of sarcomere organization	43	21.5645	43	1.99402	0.00187642	1	6	6	7	1.26788e-13	1.19901e-11	modern_humans
GO:0072710	response to hydroxyurea	43	21.5645	43	1.99402	0.00187642	1	6	6	9	1.26788e-13	1.19901e-11	modern_humans
GO:0010996	response to auditory stimulus	81	40.6214	72	1.77246	0.00314191	0.888889	21	21	25	1.42183e-13	1.335e-11	modern_humans
GO:0060155	platelet dense granule organization	66	33.0989	61	1.84296	0.0026619	0.924242	6	7	8	1.50471e-13	1.4028e-11	modern_humans
GO:0016358	dendrite development	596	298.893	387	1.29478	0.0168878	0.649329	62	68	90	1.68806e-13	1.56265e-11	modern_humans
GO:0051170	nuclear import	659	330.488	423	1.27993	0.0184587	0.641882	83	91	138	1.80305e-13	1.65742e-11	modern_humans
GO:0050868	negative regulation of T cell activation	854	428.28	533	1.24451	0.0232589	0.624122	73	80	98	2.29024e-13	2.09064e-11	modern_humans
GO:2000826	regulation of heart morphogenesis	218	109.327	162	1.4818	0.0070693	0.743119	29	30	34	2.37471e-13	2.15279e-11	modern_humans
GO:0021932	hindbrain radial glia guided cell migration	57	28.5855	54	1.88907	0.00235643	0.947368	6	7	10	2.43112e-13	2.18884e-11	modern_humans
GO:2000117	negative regulation of cysteine-type endopeptidase activity	778	390.166	490	1.25588	0.0213824	0.62982	67	71	109	2.51655e-13	2.25035e-11	modern_humans
GO:0031122	cytoplasmic microtubule organization	151	75.7264	119	1.57145	0.00519288	0.78808	27	28	41	3.34821e-13	2.9738e-11	modern_humans
GO:0008608	attachment of spindle microtubules to kinetochore	52	26.078	50	1.91733	0.00218188	0.961538	16	16	19	3.45004e-13	3.02339e-11	modern_humans
GO:0070050	neuron cellular homeostasis	52	26.078	50	1.91733	0.00218188	0.961538	7	9	9	3.45004e-13	3.02339e-11	modern_humans
GO:0043243	positive regulation of protein complex disassembly	121	60.6814	99	1.63147	0.00432013	0.818182	18	19	27	4.38316e-13	3.81567e-11	modern_humans
GO:0032959	inositol trisphosphate biosynthetic process	41	20.5615	41	1.99402	0.00178914	1	2	2	2	5.05035e-13	4.31084e-11	modern_humans
GO:0035457	cellular response to interferon-alpha	41	20.5615	41	1.99402	0.00178914	1	7	7	10	5.05035e-13	4.31084e-11	modern_humans
GO:0046415	urate metabolic process	41	20.5615	41	1.99402	0.00178914	1	8	8	13	5.05035e-13	4.31084e-11	modern_humans
GO:0009206	purine ribonucleoside triphosphate biosynthetic process	92	46.1379	79	1.71226	0.00344737	0.858696	28	30	52	6.24589e-13	5.27403e-11	modern_humans
GO:1903312	negative regulation of mRNA metabolic process	108	54.1619	90	1.66169	0.00392739	0.833333	26	27	39	6.25902e-13	5.27403e-11	modern_humans
GO:1903430	negative regulation of cell maturation	51	25.5765	49	1.91582	0.00213824	0.960784	6	7	9	6.62686e-13	5.54841e-11	modern_humans
GO:0045927	positive regulation of growth	1344	674.015	802	1.18989	0.0349974	0.596726	168	182	241	7.14466e-13	5.94409e-11	modern_humans
GO:0035303	regulation of dephosphorylation	672	337.007	428	1.27	0.0186769	0.636905	105	112	141	7.3304e-13	6.06026e-11	modern_humans
GO:0002024	diet induced thermogenesis	46	23.069	45	1.95067	0.00196369	0.978261	8	8	9	7.46488e-13	6.13287e-11	modern_humans
GO:0048844	artery morphogenesis	562	281.842	365	1.29505	0.0159277	0.649466	46	49	58	7.78251e-13	6.35411e-11	modern_humans
GO:0043923	positive regulation by host of viral transcription	78	39.1169	69	1.76394	0.003011	0.884615	14	15	16	7.95783e-13	6.45714e-11	modern_humans
GO:0046688	response to copper ion	98	49.1469	83	1.68881	0.00362192	0.846939	17	19	28	8.16554e-13	6.55684e-11	modern_humans
GO:0046916	cellular transition metal ion homeostasis	438	219.657	293	1.3339	0.0127858	0.66895	57	65	95	8.18046e-13	6.55684e-11	modern_humans
GO:0042116	macrophage activation	228	114.342	167	1.46053	0.00728748	0.732456	25	26	36	8.50479e-13	6.77548e-11	modern_humans
GO:1903902	positive regulation of viral life cycle	428	214.642	287	1.33711	0.012524	0.670561	66	71	98	9.04858e-13	7.16528e-11	modern_humans
GO:0003309	type B pancreatic cell differentiation	59	29.5885	55	1.85883	0.00240007	0.932203	14	15	19	9.62274e-13	7.5743e-11	modern_humans
GO:0051298	centrosome duplication	104	52.1559	87	1.66808	0.00379647	0.836538	22	23	31	9.79385e-13	7.6631e-11	modern_humans
GO:0030578	PML body organization	40	20.06	40	1.99402	0.00174551	1	4	4	4	1.00793e-12	7.78116e-11	modern_humans
GO:1904996	positive regulation of leukocyte adhesion to vascular endothelial cell	40	20.06	40	1.99402	0.00174551	1	6	6	6	1.00793e-12	7.78116e-11	modern_humans
GO:0006073	cellular glucan metabolic process	201	100.801	150	1.48808	0.00654565	0.746269	34	36	52	1.01223e-12	7.78116e-11	modern_humans
GO:0007098	centrosome cycle	238	119.357	173	1.44944	0.00754931	0.726891	49	50	73	1.01993e-12	7.79472e-11	modern_humans
GO:0001817	regulation of cytokine production	3974	1992.96	2205	1.1064	0.096221	0.554857	429	455	605	1.02938e-12	7.82147e-11	modern_humans
GO:0046031	ADP metabolic process	131	65.6964	105	1.59826	0.00458195	0.801527	29	32	43	1.11606e-12	8.43139e-11	modern_humans
GO:0071897	DNA biosynthetic process	427	214.14	286	1.33557	0.0124804	0.669789	76	80	117	1.21769e-12	9.14662e-11	modern_humans
GO:0072311	glomerular epithelial cell differentiation	84	42.1259	73	1.7329	0.00318555	0.869048	15	15	17	1.30024e-12	9.71118e-11	modern_humans
GO:0035307	positive regulation of protein dephosphorylation	170	85.2548	130	1.52484	0.00567289	0.764706	27	27	38	1.58056e-12	1.17381e-10	modern_humans
GO:0043092	L-amino acid import	54	27.081	51	1.88324	0.00222552	0.944444	7	8	13	1.64449e-12	1.21443e-10	modern_humans
GO:0006465	signal peptide processing	58	29.087	54	1.8565	0.00235643	0.931034	12	13	19	1.79307e-12	1.31676e-10	modern_humans
GO:0030865	cortical cytoskeleton organization	109	54.6634	90	1.64644	0.00392739	0.825688	24	25	34	1.81715e-12	1.32702e-10	modern_humans
GO:0045814	negative regulation of gene expression, epigenetic	295	147.942	207	1.39919	0.00903299	0.701695	47	49	113	2.0091e-12	1.42928e-10	modern_humans
GO:0034380	high-density lipoprotein particle assembly	39	19.5585	39	1.99402	0.00170187	1	8	8	13	2.01154e-12	1.42928e-10	modern_humans
GO:0061154	endothelial tube morphogenesis	39	19.5585	39	1.99402	0.00170187	1	9	9	11	2.01154e-12	1.42928e-10	modern_humans
GO:0098810	neurotransmitter reuptake	39	19.5585	39	1.99402	0.00170187	1	5	5	6	2.01154e-12	1.42928e-10	modern_humans
GO:1905050	positive regulation of metallopeptidase activity	39	19.5585	39	1.99402	0.00170187	1	6	6	7	2.01154e-12	1.42928e-10	modern_humans
GO:0051346	negative regulation of hydrolase activity	2103	1054.65	1210	1.1473	0.0528015	0.575368	249	275	406	2.14913e-12	1.51883e-10	modern_humans
GO:0016322	neuron remodeling	44	22.066	43	1.9487	0.00187642	0.977273	7	7	10	2.84711e-12	1.98017e-10	modern_humans
GO:0070305	response to cGMP	44	22.066	43	1.9487	0.00187642	0.977273	6	6	7	2.84711e-12	1.98017e-10	modern_humans
GO:0071321	cellular response to cGMP	44	22.066	43	1.9487	0.00187642	0.977273	6	6	6	2.84711e-12	1.98017e-10	modern_humans
GO:0003159	morphogenesis of an endothelium	72	36.1079	64	1.77246	0.00279281	0.888889	13	13	16	3.29852e-12	2.25828e-10	modern_humans
GO:0032693	negative regulation of interleukin-10 production	72	36.1079	64	1.77246	0.00279281	0.888889	12	13	17	3.29852e-12	2.25828e-10	modern_humans
GO:0060231	mesenchymal to epithelial transition	72	36.1079	64	1.77246	0.00279281	0.888889	15	15	16	3.29852e-12	2.25828e-10	modern_humans
GO:0032201	telomere maintenance via semi-conservative replication	82	41.1229	71	1.72653	0.00309827	0.865854	16	17	25	3.92612e-12	2.63845e-10	modern_humans
GO:0009912	auditory receptor cell fate commitment	38	19.057	38	1.99402	0.00165823	1	5	5	6	4.01438e-12	2.63845e-10	modern_humans
GO:0010985	negative regulation of lipoprotein particle clearance	38	19.057	38	1.99402	0.00165823	1	6	6	8	4.01438e-12	2.63845e-10	modern_humans
GO:0042117	monocyte activation	38	19.057	38	1.99402	0.00165823	1	5	5	8	4.01438e-12	2.63845e-10	modern_humans
GO:0046398	UDP-glucuronate metabolic process	38	19.057	38	1.99402	0.00165823	1	4	4	4	4.01438e-12	2.63845e-10	modern_humans
GO:0051583	dopamine uptake involved in synaptic transmission	38	19.057	38	1.99402	0.00165823	1	4	4	5	4.01438e-12	2.63845e-10	modern_humans
GO:0060158	phospholipase C-activating dopamine receptor signaling pathway	38	19.057	38	1.99402	0.00165823	1	7	7	12	4.01438e-12	2.63845e-10	modern_humans
GO:0072711	cellular response to hydroxyurea	38	19.057	38	1.99402	0.00165823	1	5	5	8	4.01438e-12	2.63845e-10	modern_humans
GO:0051169	nuclear transport	1188	595.781	712	1.19507	0.03107	0.599327	169	190	287	4.37058e-12	2.85827e-10	modern_humans
GO:1902837	amino acid import into cell	48	24.072	46	1.91094	0.00200733	0.958333	5	5	8	4.67398e-12	3.02657e-10	modern_humans
GO:1990123	L-glutamate import into cell	48	24.072	46	1.91094	0.00200733	0.958333	5	5	6	4.67398e-12	3.02657e-10	modern_humans
GO:0061162	establishment of monopolar cell polarity	107	53.6604	88	1.63994	0.00384011	0.82243	13	15	19	4.95952e-12	3.19573e-10	modern_humans
GO:0043154	negative regulation of cysteine-type endopeptidase activity involved in apoptotic process	749	375.623	468	1.24593	0.0204224	0.624833	58	62	90	5.05115e-12	3.23672e-10	modern_humans
GO:0051491	positive regulation of filopodium assembly	170	85.2548	129	1.51311	0.00562925	0.758823	24	24	30	5.07238e-12	3.23672e-10	modern_humans
GO:0009179	purine ribonucleoside diphosphate metabolic process	178	89.2668	134	1.50112	0.00584744	0.752809	38	41	59	5.44147e-12	3.45546e-10	modern_humans
GO:0060391	positive regulation of SMAD protein import into nucleus	52	26.078	49	1.87898	0.00213824	0.942308	10	12	12	5.85148e-12	3.69797e-10	modern_humans
GO:0044062	regulation of excretion	56	28.084	52	1.85159	0.00226916	0.928571	17	17	25	6.20271e-12	3.90118e-10	modern_humans
GO:0030155	regulation of cell adhesion	5124	2569.68	2798	1.08885	0.122098	0.546058	477	514	651	6.91484e-12	4.32836e-10	modern_humans
GO:1903038	negative regulation of leukocyte cell-cell adhesion	922	462.382	564	1.21977	0.0246116	0.611714	78	86	105	7.07818e-12	4.40961e-10	modern_humans
GO:0042127	regulation of cell proliferation	9967	4998.44	5297	1.05973	0.231149	0.531454	1064	1160	1558	7.16027e-12	4.43971e-10	modern_humans
GO:0005977	glycogen metabolic process	196	98.2938	145	1.47517	0.00632746	0.739796	33	35	51	7.46231e-12	4.60526e-10	modern_humans
GO:0071361	cellular response to ethanol	74	37.1109	65	1.75151	0.00283645	0.878378	8	8	15	7.72978e-12	4.74804e-10	modern_humans
GO:0031109	microtubule polymerization or depolymerization	121	60.6814	97	1.59851	0.00423285	0.801653	24	27	40	7.90834e-12	4.7867e-10	modern_humans
GO:0002085	inhibition of neuroepithelial cell differentiation	37	18.5555	37	1.99402	0.00161459	1	4	4	4	8.01121e-12	4.7867e-10	modern_humans
GO:0002316	follicular B cell differentiation	37	18.5555	37	1.99402	0.00161459	1	1	1	2	8.01121e-12	4.7867e-10	modern_humans
GO:0008340	determination of adult lifespan	37	18.5555	37	1.99402	0.00161459	1	7	7	12	8.01121e-12	4.7867e-10	modern_humans
GO:0042745	circadian sleep/wake cycle	37	18.5555	37	1.99402	0.00161459	1	6	6	7	8.01121e-12	4.7867e-10	modern_humans
GO:2000981	negative regulation of inner ear receptor cell differentiation	37	18.5555	37	1.99402	0.00161459	1	4	4	4	8.01121e-12	4.7867e-10	modern_humans
GO:0022408	negative regulation of cell-cell adhesion	1242	622.862	740	1.18806	0.0322918	0.595813	112	120	146	8.40417e-12	4.99877e-10	modern_humans
GO:1903306	negative regulation of regulated secretory pathway	193	96.7893	143	1.47744	0.00624018	0.740933	16	17	22	8.53799e-12	5.05549e-10	modern_humans
GO:0070779	D-aspartate import	47	23.5705	45	1.90917	0.00196369	0.957447	4	4	4	8.94835e-12	5.22782e-10	modern_humans
GO:0089718	amino acid import across plasma membrane	47	23.5705	45	1.90917	0.00196369	0.957447	4	4	7	8.94835e-12	5.22782e-10	modern_humans
GO:0098712	L-glutamate import across plasma membrane	47	23.5705	45	1.90917	0.00196369	0.957447	4	4	5	8.94835e-12	5.22782e-10	modern_humans
GO:0006895	Golgi to endosome transport	77	38.6154	67	1.73506	0.00292372	0.87013	16	18	20	9.72581e-12	5.65689e-10	modern_humans
GO:0042102	positive regulation of T cell proliferation	714	358.07	447	1.24836	0.019506	0.62605	70	75	96	9.9766e-12	5.7772e-10	modern_humans
GO:0045591	positive regulation of regulatory T cell differentiation	275	137.912	193	1.39944	0.00842206	0.701818	8	8	12	1.07324e-11	6.18759e-10	modern_humans
GO:0042276	error-prone translesion synthesis	80	40.1199	69	1.71984	0.003011	0.8625	12	13	20	1.17692e-11	6.72636e-10	modern_humans
GO:0072112	glomerular visceral epithelial cell differentiation	80	40.1199	69	1.71984	0.003011	0.8625	14	14	16	1.17692e-11	6.72636e-10	modern_humans
GO:0046785	microtubule polymerization	99	49.6484	82	1.65161	0.00357829	0.828283	17	20	28	1.26724e-11	7.21122e-10	modern_humans
GO:0051294	establishment of spindle orientation	111	55.6664	90	1.61677	0.00392739	0.810811	20	22	27	1.35356e-11	7.64998e-10	modern_humans
GO:0006607	NLS-bearing protein import into nucleus	108	54.1619	88	1.62476	0.00384011	0.814815	15	17	23	1.35599e-11	7.64998e-10	modern_humans
GO:0045608	negative regulation of auditory receptor cell differentiation	36	18.054	36	1.99402	0.00157095	1	3	3	3	1.59871e-11	8.86708e-10	modern_humans
GO:2000668	regulation of dendritic cell apoptotic process	36	18.054	36	1.99402	0.00157095	1	5	5	6	1.59871e-11	8.86708e-10	modern_humans
GO:2000973	regulation of pro-B cell differentiation	36	18.054	36	1.99402	0.00157095	1	6	6	6	1.59871e-11	8.86708e-10	modern_humans
GO:2001182	regulation of interleukin-12 secretion	36	18.054	36	1.99402	0.00157095	1	5	5	7	1.59871e-11	8.86708e-10	modern_humans
GO:0045656	negative regulation of monocyte differentiation	62	31.0929	56	1.80105	0.00244371	0.903226	5	5	7	1.68173e-11	9.24953e-10	modern_humans
GO:0060159	regulation of dopamine receptor signaling pathway	62	31.0929	56	1.80105	0.00244371	0.903226	9	9	10	1.68173e-11	9.24953e-10	modern_humans
GO:0030856	regulation of epithelial cell differentiation	944	473.415	574	1.21247	0.025048	0.608051	103	107	132	1.93832e-11	1.06164e-09	modern_humans
GO:0090659	walking behavior	95	47.6424	79	1.65819	0.00344737	0.831579	20	21	28	2.00858e-11	1.09555e-09	modern_humans
GO:0030513	positive regulation of BMP signaling pathway	153	76.7294	117	1.52484	0.0051056	0.764706	26	27	32	2.02354e-11	1.09915e-09	modern_humans
GO:0045607	regulation of auditory receptor cell differentiation	82	41.1229	70	1.70221	0.00305463	0.853658	8	8	8	2.35912e-11	1.27616e-09	modern_humans
GO:0002562	somatic diversification of immune receptors via germline recombination within a single locus	130	65.1949	102	1.56454	0.00445104	0.784615	19	21	32	2.60755e-11	1.40477e-09	modern_humans
GO:0042769	DNA damage response, detection of DNA damage	155	77.7324	118	1.51803	0.00514924	0.76129	21	25	38	2.78879e-11	1.49627e-09	modern_humans
GO:0098742	cell-cell adhesion via plasma-membrane adhesion molecules	841	421.761	516	1.22344	0.022517	0.613555	121	129	220	2.8207e-11	1.50724e-09	modern_humans
GO:0002396	MHC protein complex assembly	35	17.5525	35	1.99402	0.00152732	1	4	4	5	3.19028e-11	1.62544e-09	modern_humans
GO:0002399	MHC class II protein complex assembly	35	17.5525	35	1.99402	0.00152732	1	4	4	4	3.19028e-11	1.62544e-09	modern_humans
GO:0006878	cellular copper ion homeostasis	35	17.5525	35	1.99402	0.00152732	1	6	6	13	3.19028e-11	1.62544e-09	modern_humans
GO:0007620	copulation	35	17.5525	35	1.99402	0.00152732	1	11	11	16	3.19028e-11	1.62544e-09	modern_humans
GO:0032803	regulation of low-density lipoprotein particle receptor catabolic process	35	17.5525	35	1.99402	0.00152732	1	4	4	5	3.19028e-11	1.62544e-09	modern_humans
GO:0045963	negative regulation of dopamine metabolic process	35	17.5525	35	1.99402	0.00152732	1	3	3	3	3.19028e-11	1.62544e-09	modern_humans
GO:0052040	modulation by symbiont of host programmed cell death	35	17.5525	35	1.99402	0.00152732	1	4	4	6	3.19028e-11	1.62544e-09	modern_humans
GO:0052150	modulation by symbiont of host apoptotic process	35	17.5525	35	1.99402	0.00152732	1	4	4	5	3.19028e-11	1.62544e-09	modern_humans
GO:0052433	modulation by organism of apoptotic process in other organism involved in symbiotic interaction	35	17.5525	35	1.99402	0.00152732	1	4	4	6	3.19028e-11	1.62544e-09	modern_humans
GO:0090647	modulation of age-related behavioral decline	35	17.5525	35	1.99402	0.00152732	1	6	6	7	3.19028e-11	1.62544e-09	modern_humans
GO:1902804	negative regulation of synaptic vesicle transport	35	17.5525	35	1.99402	0.00152732	1	6	6	8	3.19028e-11	1.62544e-09	modern_humans
GO:1903978	regulation of microglial cell activation	35	17.5525	35	1.99402	0.00152732	1	7	7	7	3.19028e-11	1.62544e-09	modern_humans
GO:0048711	positive regulation of astrocyte differentiation	118	59.1769	94	1.58846	0.00410194	0.79661	9	9	10	3.25722e-11	1.65313e-09	modern_humans
GO:0032200	telomere organization	284	142.426	197	1.38318	0.00859661	0.693662	60	63	117	3.52021e-11	1.77974e-09	modern_humans
GO:0006198	cAMP catabolic process	109	54.6634	88	1.60985	0.00384011	0.807339	14	14	14	3.56416e-11	1.78977e-09	modern_humans
GO:0042310	vasoconstriction	100	50.1499	82	1.6351	0.00357829	0.82	21	22	29	3.56729e-11	1.78977e-09	modern_humans
GO:0046058	cAMP metabolic process	168	84.2518	126	1.49552	0.00549834	0.75	26	27	33	3.58809e-11	1.79336e-09	modern_humans
GO:0040001	establishment of mitotic spindle localization	106	53.1589	86	1.61779	0.00375284	0.811321	18	20	25	3.60546e-11	1.79522e-09	modern_humans
GO:0042692	muscle cell differentiation	1429	716.642	838	1.16934	0.0365683	0.586424	168	191	248	3.69517e-11	1.83294e-09	modern_humans
GO:0051938	L-glutamate import	49	24.5735	46	1.87194	0.00200733	0.938775	5	6	7	3.89401e-11	1.92432e-09	modern_humans
GO:0006611	protein export from nucleus	53	26.5795	49	1.84353	0.00213824	0.924528	16	16	26	3.95114e-11	1.94523e-09	modern_humans
GO:0010649	regulation of cell communication by electrical coupling	74	37.1109	64	1.72456	0.00279281	0.864865	10	10	14	5.10712e-11	2.50497e-09	modern_humans
GO:0033144	negative regulation of intracellular steroid hormone receptor signaling pathway	148	74.2219	113	1.52246	0.00493105	0.763513	20	24	32	5.27787e-11	2.57909e-09	modern_humans
GO:0098813	nuclear chromosome segregation	743	372.614	460	1.23452	0.0200733	0.619112	149	170	254	5.31278e-11	2.58654e-09	modern_humans
GO:0040034	regulation of development, heterochronic	60	30.0899	54	1.79462	0.00235643	0.9	9	9	13	5.47961e-11	2.64814e-09	modern_humans
GO:0048505	regulation of timing of cell differentiation	60	30.0899	54	1.79462	0.00235643	0.9	9	9	12	5.47961e-11	2.64814e-09	modern_humans
GO:0030307	positive regulation of cell growth	754	378.13	466	1.23238	0.0203351	0.618037	104	111	154	5.72683e-11	2.74639e-09	modern_humans
GO:0003157	endocardium development	96	48.1439	79	1.64091	0.00344737	0.822917	10	10	11	5.7497e-11	2.74639e-09	modern_humans
GO:0001958	endochondral ossification	108	54.1619	87	1.6063	0.00379647	0.805556	19	22	28	5.76546e-11	2.74639e-09	modern_humans
GO:0051101	regulation of DNA binding	688	345.031	429	1.24337	0.0187205	0.623547	83	89	114	5.76647e-11	2.74639e-09	modern_humans
GO:0032205	negative regulation of telomere maintenance	105	52.6574	85	1.61421	0.0037092	0.809524	23	25	36	5.86069e-11	2.78118e-09	modern_humans
GO:0070987	error-free translesion synthesis	77	38.6154	66	1.70916	0.00288008	0.857143	12	13	19	6.02067e-11	2.84682e-09	modern_humans
GO:0021562	vestibulocochlear nerve development	34	17.051	34	1.99402	0.00148368	1	6	6	9	6.3662e-11	2.92601e-09	modern_humans
GO:0021648	vestibulocochlear nerve morphogenesis	34	17.051	34	1.99402	0.00148368	1	6	6	6	6.3662e-11	2.92601e-09	modern_humans
GO:0022410	circadian sleep/wake cycle process	34	17.051	34	1.99402	0.00148368	1	4	4	5	6.3662e-11	2.92601e-09	modern_humans
GO:0032227	negative regulation of synaptic transmission, dopaminergic	34	17.051	34	1.99402	0.00148368	1	3	3	3	6.3662e-11	2.92601e-09	modern_humans
GO:0035526	retrograde transport, plasma membrane to Golgi	34	17.051	34	1.99402	0.00148368	1	2	2	2	6.3662e-11	2.92601e-09	modern_humans
GO:0050802	circadian sleep/wake cycle, sleep	34	17.051	34	1.99402	0.00148368	1	4	4	4	6.3662e-11	2.92601e-09	modern_humans
GO:1901078	negative regulation of relaxation of muscle	34	17.051	34	1.99402	0.00148368	1	5	5	5	6.3662e-11	2.92601e-09	modern_humans
GO:1902263	apoptotic process involved in embryonic digit morphogenesis	34	17.051	34	1.99402	0.00148368	1	2	2	3	6.3662e-11	2.92601e-09	modern_humans
GO:0043090	amino acid import	70	35.1049	61	1.73765	0.0026619	0.871429	9	10	15	7.29562e-11	3.32327e-09	modern_humans
GO:0003323	type B pancreatic cell development	52	26.078	48	1.84064	0.00209461	0.923077	11	12	13	7.30345e-11	3.32327e-09	modern_humans
GO:2000172	regulation of branching morphogenesis of a nerve	48	24.072	45	1.86939	0.00196369	0.9375	3	4	4	7.3064e-11	3.32327e-09	modern_humans
GO:0045785	positive regulation of cell adhesion	3278	1643.91	1821	1.10772	0.0794641	0.555522	283	303	377	7.33637e-11	3.3254e-09	modern_humans
GO:0001822	kidney development	1588	796.38	922	1.15774	0.0402339	0.580604	184	197	250	7.51028e-11	3.39253e-09	modern_humans
GO:0014043	negative regulation of neuron maturation	39	19.5585	38	1.94289	0.00165823	0.974359	3	3	3	8.01221e-11	3.58233e-09	modern_humans
GO:0030042	actin filament depolymerization	39	19.5585	38	1.94289	0.00165823	0.974359	6	6	8	8.01221e-11	3.58233e-09	modern_humans
GO:0043697	cell dedifferentiation	39	19.5585	38	1.94289	0.00165823	0.974359	4	4	5	8.01221e-11	3.58233e-09	modern_humans
GO:0014075	response to amine	116	58.1739	92	1.58146	0.00401466	0.793103	27	29	37	8.28305e-11	3.69087e-09	modern_humans
GO:0051253	negative regulation of RNA metabolic process	7363	3692.54	3944	1.0681	0.172107	0.535651	785	873	1256	8.3519e-11	3.70898e-09	modern_humans
GO:0042417	dopamine metabolic process	110	55.1649	88	1.59522	0.00384011	0.8	17	18	27	9.026e-11	3.99484e-09	modern_humans
GO:0035089	establishment of apical/basal cell polarity	101	50.6514	82	1.61891	0.00357829	0.811881	11	13	17	9.61037e-11	4.2392e-09	modern_humans
GO:0046823	negative regulation of nucleocytoplasmic transport	390	195.585	258	1.31912	0.0112585	0.661539	51	53	69	1.05915e-10	4.65635e-09	modern_humans
GO:0007067	mitotic nuclear division	559	280.338	355	1.26633	0.0154914	0.635063	101	116	163	1.07326e-10	4.70267e-09	modern_humans
GO:0033153	T cell receptor V(D)J recombination	43	21.5645	41	1.90128	0.00178914	0.953488	4	5	5	1.19086e-10	5.19062e-09	modern_humans
GO:0042940	D-amino acid transport	55	27.5825	50	1.81275	0.00218188	0.909091	6	6	6	1.19647e-10	5.19062e-09	modern_humans
GO:0043117	positive regulation of vascular permeability	55	27.5825	50	1.81275	0.00218188	0.909091	8	8	9	1.19647e-10	5.19062e-09	modern_humans
GO:0045076	regulation of interleukin-2 biosynthetic process	194	97.2908	141	1.44926	0.00615291	0.726804	16	16	18	1.23832e-10	5.35452e-09	modern_humans
GO:0010989	negative regulation of low-density lipoprotein particle clearance	33	16.5495	33	1.99402	0.00144004	1	4	4	5	1.27035e-10	5.43932e-09	modern_humans
GO:0046874	quinolinate metabolic process	33	16.5495	33	1.99402	0.00144004	1	4	4	4	1.27035e-10	5.43932e-09	modern_humans
GO:0097101	blood vessel endothelial cell fate specification	33	16.5495	33	1.99402	0.00144004	1	3	3	3	1.27035e-10	5.43932e-09	modern_humans
GO:0018410	C-terminal protein amino acid modification	240	120.36	169	1.40412	0.00737476	0.704167	49	52	84	1.30723e-10	5.57906e-09	modern_humans
GO:0046007	negative regulation of activated T cell proliferation	51	25.5765	47	1.83763	0.00205097	0.921569	10	10	11	1.34795e-10	5.73422e-09	modern_humans
GO:0006913	nucleocytoplasmic transport	1169	586.252	693	1.18209	0.0302409	0.592814	164	185	280	1.36073e-10	5.76995e-09	modern_humans
GO:0060046	regulation of acrosome reaction	62	31.0929	55	1.76889	0.00240007	0.887097	10	12	20	1.36966e-10	5.78913e-09	modern_humans
GO:0010259	multicellular organism aging	85	42.6274	71	1.66559	0.00309827	0.835294	17	18	28	1.39169e-10	5.86337e-09	modern_humans
GO:0032516	positive regulation of phosphoprotein phosphatase activity	106	53.1589	85	1.59898	0.0037092	0.801887	15	15	18	1.4989e-10	6.2949e-09	modern_humans
GO:0060348	bone development	1115	559.172	663	1.18568	0.0289317	0.594619	123	134	167	1.64741e-10	6.89656e-09	modern_humans
GO:0044264	cellular polysaccharide metabolic process	350	175.525	234	1.33315	0.0102112	0.668571	46	48	66	1.68026e-10	7.01176e-09	modern_humans
GO:0030219	megakaryocyte differentiation	137	68.7054	105	1.52826	0.00458195	0.766423	18	19	21	1.69284e-10	7.04188e-09	modern_humans
GO:0046782	regulation of viral transcription	206	103.309	148	1.4326	0.00645837	0.718447	40	45	65	1.76828e-10	7.33249e-09	modern_humans
GO:0055021	regulation of cardiac muscle tissue growth	357	179.035	238	1.32935	0.0103858	0.666667	38	42	49	1.79496e-10	7.41975e-09	modern_humans
GO:0051588	regulation of neurotransmitter transport	274	137.411	189	1.37544	0.00824751	0.689781	40	44	65	1.83936e-10	7.57943e-09	modern_humans
GO:0045070	positive regulation of viral genome replication	185	92.7773	135	1.4551	0.00589108	0.72973	25	26	34	1.92615e-10	7.91224e-09	modern_humans
GO:0022407	regulation of cell-cell adhesion	3444	1727.16	1904	1.10239	0.083086	0.552845	307	327	398	1.98463e-10	8.12707e-09	modern_humans
GO:0010921	regulation of phosphatase activity	540	270.81	343	1.26657	0.0149677	0.635185	83	88	108	2.12411e-10	8.67124e-09	modern_humans
GO:0030032	lamellipodium assembly	276	138.414	190	1.3727	0.00829115	0.688406	23	25	30	2.14699e-10	8.73751e-09	modern_humans
GO:0032743	positive regulation of interleukin-2 production	397	199.095	261	1.31093	0.0113894	0.657431	29	29	30	2.16053e-10	8.7655e-09	modern_humans
GO:2000726	negative regulation of cardiac muscle cell differentiation	54	27.081	49	1.80939	0.00213824	0.907407	9	10	12	2.1755e-10	8.79904e-09	modern_humans
GO:0010988	regulation of low-density lipoprotein particle clearance	42	21.063	40	1.89907	0.00174551	0.952381	8	9	10	2.26867e-10	9.09199e-09	modern_humans
GO:0046929	negative regulation of neurotransmitter secretion	42	21.063	40	1.89907	0.00174551	0.952381	8	8	12	2.26867e-10	9.09199e-09	modern_humans
GO:0048341	paraxial mesoderm formation	42	21.063	40	1.89907	0.00174551	0.952381	5	6	7	2.26867e-10	9.09199e-09	modern_humans
GO:0010718	positive regulation of epithelial to mesenchymal transition	411	206.116	269	1.30509	0.0117385	0.654501	43	43	44	2.30909e-10	9.22582e-09	modern_humans
GO:0080154	regulation of fertilization	84	42.1259	70	1.66169	0.00305463	0.833333	16	18	29	2.32839e-10	9.27477e-09	modern_humans
GO:0001963	synaptic transmission, dopaminergic	61	30.5914	54	1.7652	0.00235643	0.885246	12	12	19	2.4313e-10	9.65541e-09	modern_humans
GO:0035813	regulation of renal sodium excretion	50	25.075	46	1.8345	0.00200733	0.92	15	15	22	2.48388e-10	9.83453e-09	modern_humans
GO:0007320	insemination	32	16.048	32	1.99402	0.0013964	1	9	9	13	2.53487e-10	9.9763e-09	modern_humans
GO:0032494	response to peptidoglycan	32	16.048	32	1.99402	0.0013964	1	7	7	11	2.53487e-10	9.9763e-09	modern_humans
GO:0017144	drug metabolic process	46	23.069	43	1.86398	0.00187642	0.934783	16	19	34	2.56197e-10	1.00529e-08	modern_humans
GO:0010719	negative regulation of epithelial to mesenchymal transition	122	61.1829	95	1.55272	0.00414558	0.778689	18	18	26	2.66586e-10	1.04294e-08	modern_humans
GO:0043949	regulation of cAMP-mediated signaling	74	37.1109	63	1.69761	0.00274917	0.851351	18	18	22	3.02313e-10	1.1792e-08	modern_humans
GO:0051702	interaction with symbiont	250	125.375	174	1.38784	0.00759295	0.696	44	46	69	3.12801e-10	1.2165e-08	modern_humans
GO:0035701	hematopoietic stem cell migration	57	28.5855	51	1.78412	0.00222552	0.894737	4	4	4	3.18004e-10	1.23309e-08	modern_humans
GO:0003158	endothelium development	637	319.455	397	1.24274	0.0173241	0.623234	72	73	86	3.22158e-10	1.24552e-08	modern_humans
GO:0045086	positive regulation of interleukin-2 biosynthetic process	191	95.7863	138	1.44071	0.00602199	0.722513	12	12	12	3.81555e-10	1.46829e-08	modern_humans
GO:0031111	negative regulation of microtubule polymerization or depolymerization	124	62.1859	96	1.54376	0.00418921	0.774193	16	17	27	3.82013e-10	1.46829e-08	modern_humans
GO:0032225	regulation of synaptic transmission, dopaminergic	67	33.6004	58	1.72617	0.00253098	0.865672	12	12	17	3.84726e-10	1.47012e-08	modern_humans
GO:0060561	apoptotic process involved in morphogenesis	67	33.6004	58	1.72617	0.00253098	0.865672	9	10	16	3.84726e-10	1.47012e-08	modern_humans
GO:0032435	negative regulation of proteasomal ubiquitin-dependent protein catabolic process	121	60.6814	94	1.54907	0.00410194	0.77686	16	17	27	4.1618e-10	1.58571e-08	modern_humans
GO:0060350	endochondral bone morphogenesis	229	114.843	161	1.40191	0.00702566	0.703057	34	39	51	4.27544e-10	1.6243e-08	modern_humans
GO:0010833	telomere maintenance via telomere lengthening	41	20.5615	39	1.89675	0.00170187	0.951219	14	14	26	4.31712e-10	1.63071e-08	modern_humans
GO:1990314	cellular response to insulin-like growth factor stimulus	41	20.5615	39	1.89675	0.00170187	0.951219	7	7	8	4.31712e-10	1.63071e-08	modern_humans
GO:2000036	regulation of stem cell population maintenance	151	75.7264	113	1.49222	0.00493105	0.748344	18	20	23	4.54933e-10	1.71349e-08	modern_humans
GO:0035304	regulation of protein dephosphorylation	303	151.954	205	1.34909	0.00894571	0.676568	49	51	66	4.64765e-10	1.74552e-08	modern_humans
GO:0046676	negative regulation of insulin secretion	193	96.7893	139	1.43611	0.00606563	0.720207	29	32	38	4.74234e-10	1.77601e-08	modern_humans
GO:0060586	multicellular organismal iron ion homeostasis	45	22.5675	42	1.86109	0.00183278	0.933333	6	6	9	4.78728e-10	1.78268e-08	modern_humans
GO:1905446	regulation of mitochondrial ATP synthesis coupled electron transport	45	22.5675	42	1.86109	0.00183278	0.933333	5	5	6	4.78728e-10	1.78268e-08	modern_humans
GO:0006085	acetyl-CoA biosynthetic process	31	15.5465	31	1.99402	0.00135277	1	7	7	13	5.05799e-10	1.84687e-08	modern_humans
GO:0010040	response to iron(II) ion	31	15.5465	31	1.99402	0.00135277	1	2	2	5	5.05799e-10	1.84687e-08	modern_humans
GO:0051342	regulation of cyclic-nucleotide phosphodiesterase activity	31	15.5465	31	1.99402	0.00135277	1	7	7	11	5.05799e-10	1.84687e-08	modern_humans
GO:0051612	negative regulation of serotonin uptake	31	15.5465	31	1.99402	0.00135277	1	2	2	3	5.05799e-10	1.84687e-08	modern_humans
GO:0060684	epithelial-mesenchymal cell signaling	31	15.5465	31	1.99402	0.00135277	1	6	6	7	5.05799e-10	1.84687e-08	modern_humans
GO:1902018	negative regulation of cilium assembly	31	15.5465	31	1.99402	0.00135277	1	6	6	8	5.05799e-10	1.84687e-08	modern_humans
GO:1902308	regulation of peptidyl-serine dephosphorylation	31	15.5465	31	1.99402	0.00135277	1	4	4	5	5.05799e-10	1.84687e-08	modern_humans
GO:0005976	polysaccharide metabolic process	382	191.573	251	1.31021	0.0109531	0.657068	50	53	72	5.13143e-10	1.8685e-08	modern_humans
GO:0032103	positive regulation of response to external stimulus	1748	876.62	1002	1.14303	0.0437249	0.573226	200	215	274	5.23519e-10	1.90101e-08	modern_humans
GO:1901605	alpha-amino acid metabolic process	849	425.773	514	1.20722	0.0224297	0.605418	143	158	212	5.28508e-10	1.91384e-08	modern_humans
GO:0042221	response to chemical	18448	9251.66	9572	1.03463	0.417699	0.518864	2419	2656	4001	5.31272e-10	1.91856e-08	modern_humans
GO:0032674	regulation of interleukin-5 production	109	54.6634	86	1.57326	0.00375284	0.788991	13	14	19	5.55936e-10	2.00213e-08	modern_humans
GO:0045605	negative regulation of epidermal cell differentiation	79	39.6184	66	1.66589	0.00288008	0.835443	10	10	12	6.13741e-10	2.20427e-08	modern_humans
GO:0072148	epithelial cell fate commitment	100	50.1499	80	1.59522	0.00349101	0.8	12	13	16	6.43395e-10	2.30448e-08	modern_humans
GO:0071229	cellular response to acid chemical	1083	543.124	642	1.18205	0.0280154	0.592798	133	141	194	6.47865e-10	2.31418e-08	modern_humans
GO:1905268	negative regulation of chromatin organization	297	148.945	201	1.34949	0.00877116	0.676768	28	30	47	6.5698e-10	2.34038e-08	modern_humans
GO:0030866	cortical actin cytoskeleton organization	85	42.6274	70	1.64213	0.00305463	0.823529	20	21	29	6.69969e-10	2.3802e-08	modern_humans
GO:0007156	homophilic cell adhesion via plasma membrane adhesion molecules	521	261.281	330	1.26301	0.0144004	0.633397	79	83	153	7.36473e-10	2.60942e-08	modern_humans
GO:0090002	establishment of protein localization to plasma membrane	207	103.81	147	1.41604	0.00641473	0.710145	27	30	42	7.82739e-10	2.76589e-08	modern_humans
GO:0055024	regulation of cardiac muscle tissue development	486	243.728	310	1.27191	0.0135277	0.63786	52	58	69	7.86286e-10	2.77097e-08	modern_humans
GO:0046717	acid secretion	306	153.459	206	1.34238	0.00898935	0.673203	56	62	77	8.18867e-10	2.87808e-08	modern_humans
GO:1904950	negative regulation of establishment of protein localization	1086	544.628	643	1.18062	0.028059	0.592081	142	153	205	8.27963e-10	2.90229e-08	modern_humans
GO:1901862	negative regulation of muscle tissue development	274	137.411	187	1.36088	0.00816024	0.682482	32	34	45	8.94907e-10	3.1286e-08	modern_humans
GO:0033683	nucleotide-excision repair, DNA incision	122	61.1829	94	1.53638	0.00410194	0.770492	23	26	40	9.18387e-10	3.20218e-08	modern_humans
GO:0006501	C-terminal protein lipidation	214	107.321	151	1.407	0.00658928	0.705608	45	48	77	9.72105e-10	3.38051e-08	modern_humans
GO:0045589	regulation of regulatory T cell differentiation	408	204.612	265	1.29514	0.011564	0.64951	19	20	25	9.81605e-10	3.40062e-08	modern_humans
GO:0040008	regulation of growth	3815	1913.22	2091	1.09292	0.0912463	0.5481	425	460	626	9.83062e-10	3.40062e-08	modern_humans
GO:1901799	negative regulation of proteasomal protein catabolic process	141	70.7114	106	1.49905	0.00462559	0.751773	21	22	35	9.94647e-10	3.41038e-08	modern_humans
GO:0003180	aortic valve morphogenesis	30	15.045	30	1.99402	0.00130913	1	6	6	6	1.00923e-09	3.41038e-08	modern_humans
GO:0019805	quinolinate biosynthetic process	30	15.045	30	1.99402	0.00130913	1	3	3	3	1.00923e-09	3.41038e-08	modern_humans
GO:0044320	cellular response to leptin stimulus	30	15.045	30	1.99402	0.00130913	1	10	10	17	1.00923e-09	3.41038e-08	modern_humans
GO:0060017	parathyroid gland development	30	15.045	30	1.99402	0.00130913	1	5	5	7	1.00923e-09	3.41038e-08	modern_humans
GO:1900625	positive regulation of monocyte aggregation	30	15.045	30	1.99402	0.00130913	1	3	3	3	1.00923e-09	3.41038e-08	modern_humans
GO:2000301	negative regulation of synaptic vesicle exocytosis	30	15.045	30	1.99402	0.00130913	1	3	3	4	1.00923e-09	3.41038e-08	modern_humans
GO:2000468	regulation of peroxidase activity	30	15.045	30	1.99402	0.00130913	1	2	2	2	1.00923e-09	3.41038e-08	modern_humans
GO:2000974	negative regulation of pro-B cell differentiation	30	15.045	30	1.99402	0.00130913	1	3	3	3	1.00923e-09	3.41038e-08	modern_humans
GO:0038202	TORC1 signaling	55	27.5825	49	1.77649	0.00213824	0.890909	7	7	8	1.01709e-09	3.42811e-08	modern_humans
GO:0002691	regulation of cellular extravasation	149	74.7234	111	1.48548	0.00484378	0.744966	20	21	24	1.02271e-09	3.43823e-08	modern_humans
GO:0060043	regulation of cardiac muscle cell proliferation	310	155.465	208	1.33792	0.00907663	0.670968	30	32	37	1.05495e-09	3.53758e-08	modern_humans
GO:1903363	negative regulation of cellular protein catabolic process	241	120.861	167	1.38175	0.00728748	0.692946	36	38	58	1.18974e-09	3.97942e-08	modern_humans
GO:1902679	negative regulation of RNA biosynthetic process	7199	3610.29	3843	1.06446	0.167699	0.533824	752	837	1207	1.21948e-09	4.06853e-08	modern_humans
GO:0002097	tRNA wobble base modification	51	25.5765	46	1.79853	0.00200733	0.901961	11	11	17	1.29345e-09	4.3044e-08	modern_humans
GO:0002053	positive regulation of mesenchymal cell proliferation	258	129.387	177	1.36799	0.00772386	0.686047	22	26	28	1.32776e-09	4.40741e-08	modern_humans
GO:0042423	catecholamine biosynthetic process	107	53.6604	84	1.5654	0.00366556	0.785047	14	16	18	1.38751e-09	4.59416e-08	modern_humans
GO:0006835	dicarboxylic acid transport	228	114.342	159	1.39057	0.00693838	0.697368	46	52	71	1.41688e-09	4.67961e-08	modern_humans
GO:0072521	purine-containing compound metabolic process	1691	848.035	968	1.14146	0.0422412	0.572442	247	268	416	1.50552e-09	4.95991e-08	modern_humans
GO:0072602	interleukin-4 secretion	39	19.5585	37	1.89176	0.00161459	0.948718	5	5	6	1.55767e-09	5.10613e-08	modern_humans
GO:1905456	regulation of lymphoid progenitor cell differentiation	39	19.5585	37	1.89176	0.00161459	0.948718	7	8	8	1.55767e-09	5.10613e-08	modern_humans
GO:0001975	response to amphetamine	74	37.1109	62	1.67067	0.00270553	0.837838	20	22	25	1.61637e-09	5.27225e-08	modern_humans
GO:0048846	axon extension involved in axon guidance	74	37.1109	62	1.67067	0.00270553	0.837838	7	7	8	1.61637e-09	5.27225e-08	modern_humans
GO:0039694	viral RNA genome replication	61	30.5914	53	1.73251	0.00231279	0.868853	10	10	14	1.67346e-09	5.44496e-08	modern_humans
GO:0006754	ATP biosynthetic process	77	38.6154	64	1.65737	0.00279281	0.831169	21	23	40	1.71488e-09	5.56595e-08	modern_humans
GO:0031076	embryonic camera-type eye development	145	72.7174	108	1.4852	0.00471286	0.744828	26	29	37	1.7436e-09	5.64523e-08	modern_humans
GO:1902116	negative regulation of organelle assembly	92	46.1379	74	1.60389	0.00322918	0.804348	18	19	28	1.77573e-09	5.72257e-08	modern_humans
GO:0097581	lamellipodium organization	301	150.951	202	1.33818	0.0088148	0.671096	28	31	38	1.7762e-09	5.72257e-08	modern_humans
GO:0002456	T cell mediated immunity	197	98.7953	140	1.41707	0.00610927	0.71066	22	23	31	1.81044e-09	5.8133e-08	modern_humans
GO:0043116	negative regulation of vascular permeability	89	44.6334	72	1.61314	0.00314191	0.808989	8	8	11	1.8132e-09	5.8133e-08	modern_humans
GO:0045683	negative regulation of epidermis development	86	43.1289	70	1.62304	0.00305463	0.813953	13	13	16	1.82901e-09	5.84971e-08	modern_humans
GO:0030099	myeloid cell differentiation	1534	769.3	883	1.1478	0.038532	0.575619	141	150	191	1.91949e-09	6.12419e-08	modern_humans
GO:0045191	regulation of isotype switching	158	79.2369	116	1.46396	0.00506196	0.734177	19	22	31	1.93905e-09	6.1702e-08	modern_humans
GO:1901654	response to ketone	962	482.442	573	1.18771	0.0250044	0.595634	124	135	186	1.96783e-09	6.1702e-08	modern_humans
GO:0010726	positive regulation of hydrogen peroxide metabolic process	29	14.5435	29	1.99402	0.00126549	1	1	1	2	2.01371e-09	6.1702e-08	modern_humans
GO:0030309	poly-N-acetyllactosamine metabolic process	29	14.5435	29	1.99402	0.00126549	1	3	3	5	2.01371e-09	6.1702e-08	modern_humans
GO:0030311	poly-N-acetyllactosamine biosynthetic process	29	14.5435	29	1.99402	0.00126549	1	3	3	4	2.01371e-09	6.1702e-08	modern_humans
GO:0034587	piRNA metabolic process	29	14.5435	29	1.99402	0.00126549	1	11	11	18	2.01371e-09	6.1702e-08	modern_humans
GO:0034776	response to histamine	29	14.5435	29	1.99402	0.00126549	1	10	10	11	2.01371e-09	6.1702e-08	modern_humans
GO:0042748	circadian sleep/wake cycle, non-REM sleep	29	14.5435	29	1.99402	0.00126549	1	1	1	1	2.01371e-09	6.1702e-08	modern_humans
GO:0051299	centrosome separation	29	14.5435	29	1.99402	0.00126549	1	6	6	8	2.01371e-09	6.1702e-08	modern_humans
GO:0051585	negative regulation of dopamine uptake involved in synaptic transmission	29	14.5435	29	1.99402	0.00126549	1	1	1	1	2.01371e-09	6.1702e-08	modern_humans
GO:0051622	negative regulation of norepinephrine uptake	29	14.5435	29	1.99402	0.00126549	1	1	1	1	2.01371e-09	6.1702e-08	modern_humans
GO:0060282	positive regulation of oocyte development	29	14.5435	29	1.99402	0.00126549	1	1	1	4	2.01371e-09	6.1702e-08	modern_humans
GO:0071389	cellular response to mineralocorticoid stimulus	29	14.5435	29	1.99402	0.00126549	1	5	5	6	2.01371e-09	6.1702e-08	modern_humans
GO:1903284	positive regulation of glutathione peroxidase activity	29	14.5435	29	1.99402	0.00126549	1	1	1	1	2.01371e-09	6.1702e-08	modern_humans
GO:1903285	positive regulation of hydrogen peroxide catabolic process	29	14.5435	29	1.99402	0.00126549	1	1	1	1	2.01371e-09	6.1702e-08	modern_humans
GO:1904800	negative regulation of neuron remodeling	29	14.5435	29	1.99402	0.00126549	1	1	1	1	2.01371e-09	6.1702e-08	modern_humans
GO:2000173	negative regulation of branching morphogenesis of a nerve	29	14.5435	29	1.99402	0.00126549	1	1	1	1	2.01371e-09	6.1702e-08	modern_humans
GO:0050906	detection of stimulus involved in sensory perception	640	320.959	395	1.23069	0.0172369	0.617188	113	126	473	2.03228e-09	6.21263e-08	modern_humans
GO:0045665	negative regulation of neuron differentiation	1041	522.061	616	1.17994	0.0268808	0.591739	128	138	192	2.10965e-09	6.43418e-08	modern_humans
GO:0050891	multicellular organismal water homeostasis	168	84.2518	122	1.44804	0.00532379	0.72619	43	45	62	2.3243e-09	7.07245e-08	modern_humans
GO:0046621	negative regulation of organ growth	219	109.828	153	1.39308	0.00667656	0.69863	18	20	25	2.34134e-09	7.10783e-08	modern_humans
GO:2000074	regulation of type B pancreatic cell development	57	28.5855	50	1.74914	0.00218188	0.877193	5	6	8	2.36421e-09	7.16071e-08	modern_humans
GO:1901655	cellular response to ketone	548	274.822	343	1.24808	0.0149677	0.625912	60	65	87	2.49351e-09	7.535e-08	modern_humans
GO:2001224	positive regulation of neuron migration	114	57.1709	88	1.53924	0.00384011	0.77193	12	12	15	2.65599e-09	8.00756e-08	modern_humans
GO:0015936	coenzyme A metabolic process	46	23.069	42	1.82063	0.00183278	0.913044	10	10	15	2.8153e-09	8.46845e-08	modern_humans
GO:0035855	megakaryocyte development	111	55.6664	86	1.54492	0.00375284	0.774775	14	15	16	2.90716e-09	8.71687e-08	modern_humans
GO:0060390	regulation of SMAD protein import into nucleus	60	30.0899	52	1.72815	0.00226916	0.866667	13	15	16	2.91115e-09	8.71687e-08	modern_humans
GO:0002029	desensitization of G-protein coupled receptor protein signaling pathway	38	19.057	36	1.88907	0.00157095	0.947368	10	11	14	2.95314e-09	8.78258e-08	modern_humans
GO:0014807	regulation of somitogenesis	38	19.057	36	1.88907	0.00157095	0.947368	7	8	9	2.95314e-09	8.78258e-08	modern_humans
GO:0023058	adaptation of signaling pathway	38	19.057	36	1.88907	0.00157095	0.947368	10	11	15	2.95314e-09	8.78258e-08	modern_humans
GO:0002891	positive regulation of immunoglobulin mediated immune response	141	70.7114	105	1.48491	0.00458195	0.744681	21	25	34	2.97344e-09	8.82299e-08	modern_humans
GO:0002643	regulation of tolerance induction	359	180.038	235	1.30528	0.0102548	0.654596	12	12	17	2.9888e-09	8.84861e-08	modern_humans
GO:1901856	negative regulation of cellular respiration	42	21.063	39	1.85159	0.00170187	0.928571	3	3	3	3.09469e-09	9.14151e-08	modern_humans
GO:0051224	negative regulation of protein transport	1078	540.616	635	1.17459	0.0277099	0.589054	138	149	201	3.26505e-09	9.62312e-08	modern_humans
GO:1903507	negative regulation of nucleic acid-templated transcription	7164	3592.74	3818	1.0627	0.166608	0.532942	742	826	1191	3.61434e-09	1.06287e-07	modern_humans
GO:0048169	regulation of long-term neuronal synaptic plasticity	127	63.6904	96	1.50729	0.00418921	0.755906	21	22	25	3.68033e-09	1.07986e-07	modern_humans
GO:0090066	regulation of anatomical structure size	2223	1114.83	1248	1.11945	0.0544598	0.561404	296	320	434	3.80816e-09	1.11488e-07	modern_humans
GO:1902745	positive regulation of lamellipodium organization	177	88.7653	127	1.43074	0.00554198	0.717514	15	16	27	3.83826e-09	1.12046e-07	modern_humans
GO:0034504	protein localization to nucleus	903	452.854	539	1.19023	0.0235207	0.596899	116	129	170	3.84424e-09	1.12046e-07	modern_humans
GO:0017145	stem cell division	225	112.837	156	1.38252	0.00680747	0.693333	26	26	33	3.86329e-09	1.12352e-07	modern_humans
GO:0002506	polysaccharide assembly with MHC class II protein complex	28	14.042	28	1.99402	0.00122185	1	2	2	2	4.01782e-09	1.15567e-07	modern_humans
GO:0097152	mesenchymal cell apoptotic process	28	14.042	28	1.99402	0.00122185	1	2	2	2	4.01782e-09	1.15567e-07	modern_humans
GO:1901898	negative regulation of relaxation of cardiac muscle	28	14.042	28	1.99402	0.00122185	1	2	2	2	4.01782e-09	1.15567e-07	modern_humans
GO:1903691	positive regulation of wound healing, spreading of epidermal cells	28	14.042	28	1.99402	0.00122185	1	2	2	2	4.01782e-09	1.15567e-07	modern_humans
GO:2000417	negative regulation of eosinophil migration	28	14.042	28	1.99402	0.00122185	1	2	2	2	4.01782e-09	1.15567e-07	modern_humans
GO:0007162	negative regulation of cell adhesion	1819	912.227	1033	1.13239	0.0450777	0.567894	170	184	236	4.09818e-09	1.17621e-07	modern_humans
GO:0019372	lipoxygenase pathway	56	28.084	49	1.74477	0.00213824	0.875	11	11	16	4.15166e-09	1.18897e-07	modern_humans
GO:0048752	semicircular canal morphogenesis	49	24.5735	44	1.79055	0.00192006	0.897959	6	7	7	4.20315e-09	1.2011e-07	modern_humans
GO:0010976	positive regulation of neuron projection development	1312	657.967	761	1.15659	0.0332082	0.580031	171	185	242	4.29341e-09	1.22423e-07	modern_humans
GO:0055026	negative regulation of cardiac muscle tissue development	192	96.2878	136	1.41243	0.00593472	0.708333	19	20	26	4.32422e-09	1.23034e-07	modern_humans
GO:0071230	cellular response to amino acid stimulus	381	191.071	247	1.29271	0.0107785	0.648294	47	49	61	4.60021e-09	1.30604e-07	modern_humans
GO:0001501	skeletal system development	3004	1506.5	1659	1.10123	0.0723948	0.552264	323	351	465	4.64323e-09	1.31541e-07	modern_humans
GO:0032387	negative regulation of intracellular transport	708	355.061	431	1.21388	0.0188078	0.608757	82	87	115	4.81939e-09	1.36239e-07	modern_humans
GO:0003215	cardiac right ventricle morphogenesis	184	92.2758	131	1.41966	0.00571653	0.711956	14	16	19	4.91911e-09	1.38759e-07	modern_humans
GO:0006930	substrate-dependent cell migration, cell extension	59	29.5885	51	1.72365	0.00222552	0.864407	7	8	9	5.05202e-09	1.42203e-07	modern_humans
GO:1904645	response to beta-amyloid	137	68.7054	102	1.4846	0.00445104	0.744525	20	23	27	5.07217e-09	1.42465e-07	modern_humans
GO:0048485	sympathetic nervous system development	118	59.1769	90	1.52086	0.00392739	0.762712	17	17	21	5.15924e-09	1.44602e-07	modern_humans
GO:0009566	fertilization	515	258.272	323	1.25062	0.014095	0.627185	88	97	163	5.23339e-09	1.46092e-07	modern_humans
GO:1903039	positive regulation of leukocyte cell-cell adhesion	2033	1019.55	1146	1.12403	0.0500087	0.563699	158	167	210	5.23466e-09	1.46092e-07	modern_humans
GO:0045861	negative regulation of proteolysis	1611	807.915	921	1.13997	0.0401903	0.571695	179	200	324	5.29116e-09	1.47357e-07	modern_humans
GO:0031670	cellular response to nutrient	199	99.7983	140	1.40283	0.00610927	0.703518	28	29	34	5.32135e-09	1.47884e-07	modern_humans
GO:0098876	vesicle-mediated transport to the plasma membrane	326	163.489	215	1.31508	0.00938209	0.659509	48	51	70	5.36443e-09	1.48767e-07	modern_humans
GO:0042659	regulation of cell fate specification	37	18.5555	35	1.88624	0.00152732	0.945946	8	9	13	5.59112e-09	1.54727e-07	modern_humans
GO:0006296	nucleotide-excision repair, DNA incision, 5'-to lesion	115	57.6724	88	1.52586	0.00384011	0.765217	21	24	37	5.73499e-09	1.58341e-07	modern_humans
GO:1902956	regulation of mitochondrial electron transport, NADH to ubiquinone	41	20.5615	38	1.84812	0.00165823	0.926829	3	3	4	5.7458e-09	1.58341e-07	modern_humans
GO:1902903	regulation of supramolecular fiber organization	1496	750.243	859	1.14496	0.0374847	0.574198	195	213	289	5.9207e-09	1.62819e-07	modern_humans
GO:0006096	glycolytic process	112	56.1679	86	1.53112	0.00375284	0.767857	25	28	37	6.35018e-09	1.7359e-07	modern_humans
GO:0006757	ATP generation from ADP	112	56.1679	86	1.53112	0.00375284	0.767857	25	28	38	6.35018e-09	1.7359e-07	modern_humans
GO:1905207	regulation of cardiocyte differentiation	201	100.801	141	1.39879	0.00615291	0.701492	31	34	41	6.36517e-09	1.7359e-07	modern_humans
GO:0000280	nuclear division	962	482.442	570	1.18149	0.0248734	0.592516	177	199	295	6.36519e-09	1.7359e-07	modern_humans
GO:0043200	response to amino acid	523	262.284	327	1.24674	0.0142695	0.625239	71	74	107	6.8321e-09	1.85938e-07	modern_humans
GO:0048368	lateral mesoderm development	89	44.6334	71	1.59074	0.00309827	0.797753	6	7	11	7.38554e-09	2.00584e-07	modern_humans
GO:0009308	amine metabolic process	218	109.327	151	1.38118	0.00658928	0.692661	39	44	62	7.55152e-09	2.04669e-07	modern_humans
GO:0045198	establishment of epithelial cell apical/basal polarity	83	41.6244	67	1.60963	0.00292372	0.807229	7	9	13	7.879e-09	2.13106e-07	modern_humans
GO:0003339	regulation of mesenchymal to epithelial transition involved in metanephros morphogenesis	27	13.5405	27	1.99402	0.00117822	1	6	6	8	8.01633e-09	2.13309e-07	modern_humans
GO:0016045	detection of bacterium	27	13.5405	27	1.99402	0.00117822	1	9	9	12	8.01633e-09	2.13309e-07	modern_humans
GO:0021943	formation of radial glial scaffolds	27	13.5405	27	1.99402	0.00117822	1	2	2	4	8.01633e-09	2.13309e-07	modern_humans
GO:0032000	positive regulation of fatty acid beta-oxidation	27	13.5405	27	1.99402	0.00117822	1	6	6	9	8.01633e-09	2.13309e-07	modern_humans
GO:0097490	sympathetic neuron projection extension	27	13.5405	27	1.99402	0.00117822	1	3	3	4	8.01633e-09	2.13309e-07	modern_humans
GO:0097491	sympathetic neuron projection guidance	27	13.5405	27	1.99402	0.00117822	1	3	3	4	8.01633e-09	2.13309e-07	modern_humans
GO:1904685	positive regulation of metalloendopeptidase activity	27	13.5405	27	1.99402	0.00117822	1	2	2	2	8.01633e-09	2.13309e-07	modern_humans
GO:2000366	positive regulation of STAT protein import into nucleus	27	13.5405	27	1.99402	0.00117822	1	5	5	5	8.01633e-09	2.13309e-07	modern_humans
GO:0035815	positive regulation of renal sodium excretion	32	16.048	31	1.93171	0.00135277	0.96875	8	8	13	8.32749e-09	2.20251e-07	modern_humans
GO:1902285	semaphorin-plexin signaling pathway involved in neuron projection guidance	32	16.048	31	1.93171	0.00135277	0.96875	4	4	6	8.32749e-09	2.20251e-07	modern_humans
GO:1904714	regulation of chaperone-mediated autophagy	32	16.048	31	1.93171	0.00135277	0.96875	3	4	8	8.32749e-09	2.20251e-07	modern_humans
GO:0034341	response to interferon-gamma	1118	560.676	654	1.16645	0.028539	0.584973	95	107	142	8.76831e-09	2.31445e-07	modern_humans
GO:0006749	glutathione metabolic process	114	57.1709	87	1.52175	0.00379647	0.763158	28	29	56	8.8036e-09	2.31911e-07	modern_humans
GO:0035088	establishment or maintenance of apical/basal cell polarity	247	123.87	168	1.35626	0.00733112	0.680162	29	31	42	9.13006e-09	2.40029e-07	modern_humans
GO:0045597	positive regulation of cell differentiation	6106	3062.15	3267	1.0669	0.142564	0.535048	633	684	868	9.48196e-09	2.48783e-07	modern_humans
GO:0003222	ventricular trabecula myocardium morphogenesis	130	65.1949	97	1.48785	0.00423285	0.746154	11	13	16	9.86639e-09	2.58354e-07	modern_humans
GO:0032755	positive regulation of interleukin-6 production	319	159.978	210	1.31268	0.0091639	0.658307	49	52	70	1.00497e-08	2.62631e-07	modern_humans
GO:1903689	regulation of wound healing, spreading of epidermal cells	51	25.5765	45	1.75943	0.00196369	0.882353	6	6	6	1.01388e-08	2.64433e-07	modern_humans
GO:0000132	establishment of mitotic spindle orientation	94	47.1409	74	1.56976	0.00322918	0.787234	16	18	21	1.05341e-08	2.74057e-07	modern_humans
GO:0009162	deoxyribonucleoside monophosphate metabolic process	36	18.054	34	1.88324	0.00148368	0.944444	9	9	11	1.05703e-08	2.74057e-07	modern_humans
GO:0033083	regulation of immature T cell proliferation	36	18.054	34	1.88324	0.00148368	0.944444	5	6	8	1.05703e-08	2.74057e-07	modern_humans
GO:0097711	ciliary basal body docking	314	157.471	207	1.31453	0.00903299	0.659236	62	68	96	1.07402e-08	2.77913e-07	modern_humans
GO:0019985	translesion synthesis	169	84.7533	121	1.42767	0.00528015	0.715976	27	29	42	1.0904e-08	2.80875e-07	modern_humans
GO:0044273	sulfur compound catabolic process	169	84.7533	121	1.42767	0.00528015	0.715976	31	36	52	1.0904e-08	2.80875e-07	modern_humans
GO:0007608	sensory perception of smell	459	230.188	290	1.25984	0.0126549	0.631808	88	97	408	1.09188e-08	2.80875e-07	modern_humans
GO:0031532	actin cytoskeleton reorganization	523	262.284	326	1.24293	0.0142259	0.623327	48	49	57	1.14707e-08	2.94497e-07	modern_humans
GO:0019229	regulation of vasoconstriction	268	134.402	180	1.33927	0.00785477	0.671642	51	52	59	1.20176e-08	3.07935e-07	modern_humans
GO:2000272	negative regulation of receptor activity	184	92.2758	130	1.40882	0.00567289	0.706522	30	30	42	1.21098e-08	3.09696e-07	modern_humans
GO:0097284	hepatocyte apoptotic process	85	42.6274	68	1.59522	0.00296736	0.8	9	10	12	1.23402e-08	3.14975e-07	modern_humans
GO:0043651	linoleic acid metabolic process	54	27.081	47	1.73554	0.00205097	0.87037	13	13	17	1.27097e-08	3.23151e-07	modern_humans
GO:2000484	positive regulation of interleukin-8 secretion	54	27.081	47	1.73554	0.00205097	0.87037	12	13	15	1.27097e-08	3.23151e-07	modern_humans
GO:1990845	adaptive thermogenesis	73	36.6094	60	1.63892	0.00261826	0.821918	13	13	14	1.29852e-08	3.29518e-07	modern_humans
GO:0043471	regulation of cellular carbohydrate catabolic process	47	23.5705	42	1.78189	0.00183278	0.893617	9	10	12	1.35402e-08	3.42941e-07	modern_humans
GO:0009410	response to xenobiotic stimulus	313	156.969	206	1.31236	0.00898935	0.658147	59	66	115	1.42181e-08	3.59416e-07	modern_humans
GO:0035924	cellular response to vascular endothelial growth factor stimulus	186	93.2788	131	1.40439	0.00571653	0.704301	26	26	29	1.45662e-08	3.67509e-07	modern_humans
GO:0007623	circadian rhythm	827	414.74	494	1.19111	0.021557	0.59734	102	109	134	1.47057e-08	3.70319e-07	modern_humans
GO:0002701	negative regulation of production of molecular mediator of immune response	211	105.816	146	1.37975	0.00637109	0.691943	22	25	34	1.47595e-08	3.70964e-07	modern_humans
GO:0051851	modification by host of symbiont morphology or physiology	238	119.357	162	1.35728	0.0070693	0.680672	41	43	65	1.534e-08	3.84817e-07	modern_humans
GO:0002315	marginal zone B cell differentiation	26	13.039	26	1.99402	0.00113458	1	6	6	9	1.59938e-08	3.95929e-07	modern_humans
GO:0032493	response to bacterial lipoprotein	26	13.039	26	1.99402	0.00113458	1	6	6	7	1.59938e-08	3.95929e-07	modern_humans
GO:0032640	tumor necrosis factor production	26	13.039	26	1.99402	0.00113458	1	4	4	5	1.59938e-08	3.95929e-07	modern_humans
GO:0071221	cellular response to bacterial lipopeptide	26	13.039	26	1.99402	0.00113458	1	6	6	6	1.59938e-08	3.95929e-07	modern_humans
GO:0097102	endothelial tip cell fate specification	26	13.039	26	1.99402	0.00113458	1	2	2	2	1.59938e-08	3.95929e-07	modern_humans
GO:1902369	negative regulation of RNA catabolic process	26	13.039	26	1.99402	0.00113458	1	7	7	10	1.59938e-08	3.95929e-07	modern_humans
GO:1904417	positive regulation of xenophagy	26	13.039	26	1.99402	0.00113458	1	6	6	6	1.59938e-08	3.95929e-07	modern_humans
GO:1904715	negative regulation of chaperone-mediated autophagy	31	15.5465	30	1.9297	0.00130913	0.967742	2	3	3	1.61123e-08	3.97365e-07	modern_humans
GO:2000035	regulation of stem cell division	31	15.5465	30	1.9297	0.00130913	0.967742	5	5	8	1.61123e-08	3.97365e-07	modern_humans
GO:0001504	neurotransmitter uptake	93	46.6394	73	1.5652	0.00318555	0.784946	10	11	12	1.66325e-08	4.09428e-07	modern_humans
GO:0070257	positive regulation of mucus secretion	60	30.0899	51	1.69492	0.00222552	0.85	6	6	6	1.71836e-08	4.22203e-07	modern_humans
GO:0032481	positive regulation of type I interferon production	298	149.447	197	1.3182	0.00859661	0.661074	46	50	74	1.73015e-08	4.24307e-07	modern_humans
GO:0060421	positive regulation of heart growth	208	104.312	144	1.38048	0.00628382	0.692308	29	32	34	1.74962e-08	4.28282e-07	modern_humans
GO:0050434	positive regulation of viral transcription	147	73.7204	107	1.45143	0.00466923	0.727891	26	29	42	1.77438e-08	4.33537e-07	modern_humans
GO:0072207	metanephric epithelium development	63	31.5944	53	1.67751	0.00231279	0.84127	13	13	21	1.88793e-08	4.60425e-07	modern_humans
GO:0031057	negative regulation of histone modification	264	132.396	177	1.3369	0.00772386	0.670454	22	23	38	1.92895e-08	4.68688e-07	modern_humans
GO:0045843	negative regulation of striated muscle tissue development	264	132.396	177	1.3369	0.00772386	0.670454	30	32	43	1.92895e-08	4.68688e-07	modern_humans
GO:0002638	negative regulation of immunoglobulin production	39	19.5585	36	1.84064	0.00157095	0.923077	5	5	10	1.96987e-08	4.76869e-07	modern_humans
GO:1902957	negative regulation of mitochondrial electron transport, NADH to ubiquinone	39	19.5585	36	1.84064	0.00157095	0.923077	2	2	2	1.96987e-08	4.76869e-07	modern_humans
GO:0009395	phospholipid catabolic process	215	107.822	148	1.37263	0.00645837	0.688372	20	20	30	2.01854e-08	4.87752e-07	modern_humans
GO:1900181	negative regulation of protein localization to nucleus	333	166.999	217	1.29941	0.00946937	0.651652	52	54	73	2.04934e-08	4.94285e-07	modern_humans
GO:1901186	positive regulation of ERBB signaling pathway	144	72.2159	105	1.45397	0.00458195	0.729167	31	32	39	2.05814e-08	4.95499e-07	modern_humans
GO:0009152	purine ribonucleotide biosynthetic process	340	170.51	221	1.29611	0.00964392	0.65	71	76	119	2.09118e-08	5.02533e-07	modern_humans
GO:0002692	negative regulation of cellular extravasation	69	34.6034	57	1.64724	0.00248735	0.826087	6	7	8	2.0978e-08	5.03204e-07	modern_humans
GO:0001938	positive regulation of endothelial cell proliferation	511	256.266	318	1.2409	0.0138768	0.622309	58	61	74	2.18787e-08	5.23854e-07	modern_humans
GO:0046718	viral entry into host cell	488	244.732	305	1.24626	0.0133095	0.625	68	75	90	2.2727e-08	5.43176e-07	modern_humans
GO:0000819	sister chromatid segregation	554	277.83	342	1.23097	0.0149241	0.617328	108	126	186	2.27838e-08	5.43545e-07	modern_humans
GO:0034260	negative regulation of GTPase activity	239	119.858	162	1.3516	0.0070693	0.677824	29	32	45	2.40457e-08	5.7261e-07	modern_humans
GO:0043455	regulation of secondary metabolic process	46	23.069	41	1.77728	0.00178914	0.891304	9	10	12	2.42178e-08	5.74627e-07	modern_humans
GO:0098722	asymmetric stem cell division	46	23.069	41	1.77728	0.00178914	0.891304	8	8	10	2.42178e-08	5.74627e-07	modern_humans
GO:1903037	regulation of leukocyte cell-cell adhesion	2891	1449.83	1592	1.09806	0.0694711	0.550674	242	261	323	2.53203e-08	5.99703e-07	modern_humans
GO:1901796	regulation of signal transduction by p53 class mediator	677	339.515	410	1.20761	0.0178914	0.605613	104	116	176	2.67045e-08	6.3135e-07	modern_humans
GO:0030857	negative regulation of epithelial cell differentiation	219	109.828	150	1.36577	0.00654565	0.684932	27	28	36	2.72729e-08	6.4363e-07	modern_humans
GO:0035306	positive regulation of dephosphorylation	258	129.387	173	1.33708	0.00754931	0.670543	37	37	50	2.73252e-08	6.43709e-07	modern_humans
GO:0048486	parasympathetic nervous system development	89	44.6334	70	1.56833	0.00305463	0.786517	13	14	18	2.8131e-08	6.60325e-07	modern_humans
GO:0061620	glycolytic process through glucose-6-phosphate	89	44.6334	70	1.56833	0.00305463	0.786517	18	20	26	2.8131e-08	6.60325e-07	modern_humans
GO:0043534	blood vessel endothelial cell migration	179	89.7683	126	1.40361	0.00549834	0.703911	23	24	25	2.86845e-08	6.72118e-07	modern_humans
GO:0044106	cellular amine metabolic process	199	99.7983	138	1.38279	0.00602199	0.693467	35	39	53	2.91299e-08	6.81339e-07	modern_humans
GO:0006353	DNA-templated transcription, termination	397	199.095	253	1.27075	0.0110403	0.63728	57	66	109	3.02256e-08	7.0571e-07	modern_humans
GO:0014826	vein smooth muscle contraction	30	15.045	29	1.92755	0.00126549	0.966667	4	4	4	3.11434e-08	7.23286e-07	modern_humans
GO:0030432	peristalsis	30	15.045	29	1.92755	0.00126549	0.966667	10	10	10	3.11434e-08	7.23286e-07	modern_humans
GO:0042730	fibrinolysis	30	15.045	29	1.92755	0.00126549	0.966667	15	15	21	3.11434e-08	7.23286e-07	modern_humans
GO:0071236	cellular response to antibiotic	49	24.5735	43	1.74986	0.00187642	0.877551	11	12	16	3.15564e-08	7.26946e-07	modern_humans
GO:1902742	apoptotic process involved in development	83	41.6244	66	1.58561	0.00288008	0.795181	14	16	22	3.16688e-08	7.26946e-07	modern_humans
GO:0045892	negative regulation of transcription, DNA-templated	7064	3542.59	3752	1.05911	0.163728	0.531144	722	803	1148	3.18194e-08	7.26946e-07	modern_humans
GO:0003100	regulation of systemic arterial blood pressure by endothelin	25	12.5375	25	1.99402	0.00109094	1	5	5	5	3.19093e-08	7.26946e-07	modern_humans
GO:0045410	positive regulation of interleukin-6 biosynthetic process	25	12.5375	25	1.99402	0.00109094	1	7	7	8	3.19093e-08	7.26946e-07	modern_humans
GO:0048563	post-embryonic animal organ morphogenesis	25	12.5375	25	1.99402	0.00109094	1	3	3	8	3.19093e-08	7.26946e-07	modern_humans
GO:0061737	leukotriene signaling pathway	25	12.5375	25	1.99402	0.00109094	1	5	5	6	3.19093e-08	7.26946e-07	modern_humans
GO:1901535	regulation of DNA demethylation	25	12.5375	25	1.99402	0.00109094	1	4	4	4	3.19093e-08	7.26946e-07	modern_humans
GO:1901687	glutathione derivative biosynthetic process	25	12.5375	25	1.99402	0.00109094	1	9	9	22	3.19093e-08	7.26946e-07	modern_humans
GO:1902031	regulation of NADP metabolic process	25	12.5375	25	1.99402	0.00109094	1	6	6	7	3.19093e-08	7.26946e-07	modern_humans
GO:1903587	regulation of blood vessel endothelial cell proliferation involved in sprouting angiogenesis	25	12.5375	25	1.99402	0.00109094	1	4	4	5	3.19093e-08	7.26946e-07	modern_humans
GO:0090183	regulation of kidney development	279	139.918	185	1.3222	0.00807296	0.663082	42	44	53	3.3019e-08	7.50925e-07	modern_humans
GO:0009451	RNA modification	364	182.546	234	1.28187	0.0102112	0.642857	71	79	133	3.35205e-08	7.61014e-07	modern_humans
GO:0002704	negative regulation of leukocyte mediated immunity	445	223.167	280	1.25466	0.0122185	0.629213	31	34	45	3.39766e-08	7.70039e-07	modern_humans
GO:0009150	purine ribonucleotide metabolic process	1367	685.549	784	1.14361	0.0342119	0.573519	208	227	364	3.542e-08	8.0137e-07	modern_humans
GO:0009187	cyclic nucleotide metabolic process	293	146.939	193	1.31347	0.00842206	0.658703	39	41	55	3.62189e-08	8.18036e-07	modern_humans
GO:0006568	tryptophan metabolic process	38	19.057	35	1.8366	0.00152732	0.921053	7	8	12	3.63675e-08	8.19984e-07	modern_humans
GO:0046928	regulation of neurotransmitter secretion	257	128.885	172	1.33452	0.00750567	0.669261	33	37	53	3.67978e-08	8.28265e-07	modern_humans
GO:1901607	alpha-amino acid biosynthetic process	240	120.36	162	1.34597	0.0070693	0.675	42	46	66	3.73681e-08	8.39664e-07	modern_humans
GO:0016198	axon choice point recognition	34	17.051	32	1.87673	0.0013964	0.941176	6	7	7	3.76057e-08	8.43562e-07	modern_humans
GO:0051712	positive regulation of killing of cells of other organism	52	26.078	45	1.7256	0.00196369	0.865385	10	10	12	3.85092e-08	8.62357e-07	modern_humans
GO:0051489	regulation of filopodium assembly	264	132.396	176	1.32935	0.00768022	0.666667	32	32	41	3.93352e-08	8.79355e-07	modern_humans
GO:0043666	regulation of phosphoprotein phosphatase activity	203	101.804	140	1.37519	0.00610927	0.689655	32	33	40	4.0036e-08	8.93502e-07	modern_humans
GO:0002200	somatic diversification of immune receptors	150	75.2249	108	1.4357	0.00471286	0.72	21	24	38	4.03133e-08	8.98167e-07	modern_humans
GO:0009084	glutamine family amino acid biosynthetic process	55	27.5825	47	1.70398	0.00205097	0.854545	12	12	19	4.46498e-08	9.931e-07	modern_humans
GO:0072010	glomerular epithelium development	110	55.1649	83	1.50458	0.00362192	0.754545	17	17	19	4.76103e-08	1.05716e-06	modern_humans
GO:0008593	regulation of Notch signaling pathway	487	244.23	303	1.24063	0.0132222	0.622177	48	52	72	4.77032e-08	1.05743e-06	modern_humans
GO:0043648	dicarboxylic acid metabolic process	409	205.113	259	1.26272	0.0113022	0.633252	69	78	96	4.79485e-08	1.06108e-06	modern_humans
GO:0002237	response to molecule of bacterial origin	2377	1192.06	1319	1.10648	0.057558	0.554901	235	255	317	4.85063e-08	1.07162e-06	modern_humans
GO:2000188	regulation of cholesterol homeostasis	58	29.087	49	1.6846	0.00213824	0.844828	8	9	12	4.96962e-08	1.09607e-06	modern_humans
GO:0032753	positive regulation of interleukin-4 production	222	111.333	151	1.35629	0.00658928	0.68018	15	15	21	4.987e-08	1.09806e-06	modern_humans
GO:2000482	regulation of interleukin-8 secretion	82	41.1229	65	1.58063	0.00283645	0.792683	17	18	24	5.05123e-08	1.11034e-06	modern_humans
GO:0072522	purine-containing compound biosynthetic process	473	237.209	295	1.24363	0.0128731	0.623679	83	89	135	5.11735e-08	1.123e-06	modern_humans
GO:0002251	organ or tissue specific immune response	61	30.5914	51	1.66713	0.00222552	0.836066	18	18	32	5.35027e-08	1.16632e-06	modern_humans
GO:0015740	C4-dicarboxylate transport	61	30.5914	51	1.66713	0.00222552	0.836066	7	9	12	5.35027e-08	1.16632e-06	modern_humans
GO:0045602	negative regulation of endothelial cell differentiation	61	30.5914	51	1.66713	0.00222552	0.836066	7	7	8	5.35027e-08	1.16632e-06	modern_humans
GO:0072170	metanephric tubule development	61	30.5914	51	1.66713	0.00222552	0.836066	11	11	18	5.35027e-08	1.16632e-06	modern_humans
GO:0010033	response to organic substance	14638	7340.94	7606	1.03611	0.331908	0.519606	1803	1978	2749	5.62567e-08	1.22433e-06	modern_humans
GO:0006576	cellular biogenic amine metabolic process	197	98.7953	136	1.37658	0.00593472	0.690355	34	38	52	5.63671e-08	1.2247e-06	modern_humans
GO:0034123	positive regulation of toll-like receptor signaling pathway	67	33.6004	55	1.63688	0.00240007	0.820896	15	15	20	5.7357e-08	1.24415e-06	modern_humans
GO:0035418	protein localization to synapse	70	35.1049	57	1.6237	0.00248735	0.814286	19	20	25	5.75727e-08	1.24678e-06	modern_humans
GO:1904427	positive regulation of calcium ion transmembrane transport	378	189.567	241	1.27132	0.0105167	0.637566	47	50	64	5.98461e-08	1.29388e-06	modern_humans
GO:1903012	positive regulation of bone development	29	14.5435	28	1.92526	0.00122185	0.965517	7	7	8	6.0133e-08	1.29795e-06	modern_humans
GO:0050918	positive chemotaxis	154	77.2309	110	1.4243	0.00480014	0.714286	25	28	40	6.11351e-08	1.31741e-06	modern_humans
GO:0030104	water homeostasis	209	104.813	143	1.36433	0.00624018	0.684211	46	48	66	6.29661e-08	1.33892e-06	modern_humans
GO:0010265	SCF complex assembly	24	12.036	24	1.99402	0.0010473	1	5	5	6	6.36611e-08	1.33892e-06	modern_humans
GO:0010693	negative regulation of alkaline phosphatase activity	24	12.036	24	1.99402	0.0010473	1	3	3	3	6.36611e-08	1.33892e-06	modern_humans
GO:0014733	regulation of skeletal muscle adaptation	24	12.036	24	1.99402	0.0010473	1	9	9	12	6.36611e-08	1.33892e-06	modern_humans
GO:0021555	midbrain-hindbrain boundary morphogenesis	24	12.036	24	1.99402	0.0010473	1	2	2	4	6.36611e-08	1.33892e-06	modern_humans
GO:0031629	synaptic vesicle fusion to presynaptic active zone membrane	24	12.036	24	1.99402	0.0010473	1	9	9	12	6.36611e-08	1.33892e-06	modern_humans
GO:0034371	chylomicron remodeling	24	12.036	24	1.99402	0.0010473	1	6	6	9	6.36611e-08	1.33892e-06	modern_humans
GO:0034378	chylomicron assembly	24	12.036	24	1.99402	0.0010473	1	7	7	10	6.36611e-08	1.33892e-06	modern_humans
GO:0044725	chromatin reprogramming in the zygote	24	12.036	24	1.99402	0.0010473	1	3	3	3	6.36611e-08	1.33892e-06	modern_humans
GO:0051343	positive regulation of cyclic-nucleotide phosphodiesterase activity	24	12.036	24	1.99402	0.0010473	1	5	5	7	6.36611e-08	1.33892e-06	modern_humans
GO:0070734	histone H3-K27 methylation	24	12.036	24	1.99402	0.0010473	1	7	7	11	6.36611e-08	1.33892e-06	modern_humans
GO:1902309	negative regulation of peptidyl-serine dephosphorylation	24	12.036	24	1.99402	0.0010473	1	3	3	3	6.36611e-08	1.33892e-06	modern_humans
GO:2000109	regulation of macrophage apoptotic process	24	12.036	24	1.99402	0.0010473	1	5	5	9	6.36611e-08	1.33892e-06	modern_humans
GO:2000420	negative regulation of eosinophil extravasation	24	12.036	24	1.99402	0.0010473	1	1	1	1	6.36611e-08	1.33892e-06	modern_humans
GO:2001200	positive regulation of dendritic cell differentiation	24	12.036	24	1.99402	0.0010473	1	4	4	4	6.36611e-08	1.33892e-06	modern_humans
GO:0007338	single fertilization	417	209.125	263	1.25762	0.0114767	0.630695	64	72	129	6.42442e-08	1.34903e-06	modern_humans
GO:0042415	norepinephrine metabolic process	51	25.5765	44	1.72033	0.00192006	0.862745	9	9	12	6.67556e-08	1.3973e-06	modern_humans
GO:0048227	plasma membrane to endosome transport	51	25.5765	44	1.72033	0.00192006	0.862745	7	7	8	6.67556e-08	1.3973e-06	modern_humans
GO:0006569	tryptophan catabolic process	37	18.5555	34	1.83234	0.00148368	0.918919	6	7	10	6.70013e-08	1.40021e-06	modern_humans
GO:0071548	response to dexamethasone	250	125.375	167	1.33201	0.00728748	0.668	34	35	46	7.01036e-08	1.46272e-06	modern_humans
GO:0021800	cerebral cortex tangential migration	33	16.5495	31	1.87317	0.00135277	0.939394	6	6	8	7.07544e-08	1.47162e-06	modern_humans
GO:2000295	regulation of hydrogen peroxide catabolic process	33	16.5495	31	1.87317	0.00135277	0.939394	3	3	3	7.07544e-08	1.47162e-06	modern_humans
GO:0043902	positive regulation of multi-organism process	754	378.13	450	1.19007	0.0196369	0.596817	98	103	145	7.29334e-08	1.51455e-06	modern_humans
GO:0050686	negative regulation of mRNA processing	84	42.1259	66	1.56673	0.00288008	0.785714	19	20	30	7.51993e-08	1.55914e-06	modern_humans
GO:1900180	regulation of protein localization to nucleus	1139	571.207	659	1.1537	0.0287572	0.578578	155	168	221	7.63624e-08	1.58076e-06	modern_humans
GO:0090312	positive regulation of protein deacetylation	130	65.1949	95	1.45717	0.00414558	0.730769	16	16	22	7.99156e-08	1.65171e-06	modern_humans
GO:0006297	nucleotide-excision repair, DNA gap filling	81	40.6214	64	1.57552	0.00279281	0.790123	13	15	23	8.03267e-08	1.65501e-06	modern_humans
GO:1905208	negative regulation of cardiocyte differentiation	81	40.6214	64	1.57552	0.00279281	0.790123	12	13	16	8.03267e-08	1.65501e-06	modern_humans
GO:0045603	positive regulation of endothelial cell differentiation	114	57.1709	85	1.48677	0.0037092	0.745614	15	16	16	8.40944e-08	1.72555e-06	modern_humans
GO:0010954	positive regulation of protein processing	57	28.5855	48	1.67918	0.00209461	0.842105	16	16	22	8.41442e-08	1.72555e-06	modern_humans
GO:1903319	positive regulation of protein maturation	57	28.5855	48	1.67918	0.00209461	0.842105	16	16	23	8.41442e-08	1.72555e-06	modern_humans
GO:0007350	blastoderm segmentation	78	39.1169	62	1.58499	0.00270553	0.794872	14	15	18	8.5014e-08	1.74067e-06	modern_humans
GO:0032496	response to lipopolysaccharide	2319	1162.98	1286	1.10578	0.056118	0.554549	225	244	301	8.57408e-08	1.75282e-06	modern_humans
GO:1901160	primary amino compound metabolic process	60	30.0899	50	1.66169	0.00218188	0.833333	8	9	13	8.96677e-08	1.82741e-06	modern_humans
GO:1901844	regulation of cell communication by electrical coupling involved in cardiac conduction	60	30.0899	50	1.66169	0.00218188	0.833333	7	7	11	8.96677e-08	1.82741e-06	modern_humans
GO:0002639	positive regulation of immunoglobulin production	145	72.7174	104	1.4302	0.00453831	0.717241	20	24	38	9.84456e-08	2.0032e-06	modern_humans
GO:0031223	auditory behavior	40	20.06	36	1.79462	0.00157095	0.9	12	12	13	1.01148e-07	2.05183e-06	modern_humans
GO:0099637	neurotransmitter receptor transport	40	20.06	36	1.79462	0.00157095	0.9	11	12	14	1.01148e-07	2.05183e-06	modern_humans
GO:1901700	response to oxygen-containing compound	8416	4220.62	4436	1.05103	0.193577	0.527091	955	1042	1427	1.06441e-07	2.15589e-06	modern_humans
GO:0043255	regulation of carbohydrate biosynthetic process	456	228.684	284	1.24189	0.0123931	0.622807	61	68	82	1.07849e-07	2.18103e-06	modern_humans
GO:0042088	T-helper 1 type immune response	116	58.1739	86	1.47833	0.00375284	0.741379	17	18	19	1.09929e-07	2.21628e-06	modern_humans
GO:0051590	positive regulation of neurotransmitter transport	116	58.1739	86	1.47833	0.00375284	0.741379	12	13	17	1.09929e-07	2.21628e-06	modern_humans
GO:0043392	negative regulation of DNA binding	277	138.915	182	1.31015	0.00794205	0.65704	40	42	50	1.14205e-07	2.29897e-06	modern_humans
GO:0044794	positive regulation by host of viral process	50	25.075	43	1.71486	0.00187642	0.86	9	9	13	1.15386e-07	2.31918e-06	modern_humans
GO:0050996	positive regulation of lipid catabolic process	129	64.6934	94	1.45301	0.00410194	0.728682	22	22	27	1.17267e-07	2.3534e-06	modern_humans
GO:0001503	ossification	1356	680.033	774	1.13818	0.0337755	0.570797	180	196	250	1.22259e-07	2.44984e-06	modern_humans
GO:0001913	T cell mediated cytotoxicity	23	11.5345	23	1.99402	0.00100367	1	5	5	6	1.27005e-07	2.49177e-06	modern_humans
GO:0019276	UDP-N-acetylgalactosamine metabolic process	23	11.5345	23	1.99402	0.00100367	1	2	2	3	1.27005e-07	2.49177e-06	modern_humans
GO:0021699	cerebellar cortex maturation	23	11.5345	23	1.99402	0.00100367	1	2	2	3	1.27005e-07	2.49177e-06	modern_humans
GO:0032571	response to vitamin K	23	11.5345	23	1.99402	0.00100367	1	4	4	5	1.27005e-07	2.49177e-06	modern_humans
GO:0042713	sperm ejaculation	23	11.5345	23	1.99402	0.00100367	1	5	5	6	1.27005e-07	2.49177e-06	modern_humans
GO:0043570	maintenance of DNA repeat elements	23	11.5345	23	1.99402	0.00100367	1	2	2	4	1.27005e-07	2.49177e-06	modern_humans
GO:0045916	negative regulation of complement activation	23	11.5345	23	1.99402	0.00100367	1	6	6	8	1.27005e-07	2.49177e-06	modern_humans
GO:0051305	chromosome movement towards spindle pole	23	11.5345	23	1.99402	0.00100367	1	6	6	6	1.27005e-07	2.49177e-06	modern_humans
GO:0061004	pattern specification involved in kidney development	23	11.5345	23	1.99402	0.00100367	1	8	8	9	1.27005e-07	2.49177e-06	modern_humans
GO:0072619	interleukin-21 secretion	23	11.5345	23	1.99402	0.00100367	1	1	1	1	1.27005e-07	2.49177e-06	modern_humans
GO:0090656	t-circle formation	23	11.5345	23	1.99402	0.00100367	1	6	6	12	1.27005e-07	2.49177e-06	modern_humans
GO:1901166	neural crest cell migration involved in autonomic nervous system development	23	11.5345	23	1.99402	0.00100367	1	3	3	4	1.27005e-07	2.49177e-06	modern_humans
GO:1902373	negative regulation of mRNA catabolic process	23	11.5345	23	1.99402	0.00100367	1	6	6	8	1.27005e-07	2.49177e-06	modern_humans
GO:1902951	negative regulation of dendritic spine maintenance	23	11.5345	23	1.99402	0.00100367	1	2	2	2	1.27005e-07	2.49177e-06	modern_humans
GO:0007606	sensory perception of chemical stimulus	604	302.905	366	1.2083	0.0159714	0.60596	113	130	478	1.32601e-07	2.59767e-06	modern_humans
GO:0007182	common-partner SMAD protein phosphorylation	77	38.6154	61	1.57968	0.0026619	0.792208	6	6	6	1.35578e-07	2.65205e-06	modern_humans
GO:0061626	pharyngeal arch artery morphogenesis	43	21.5645	38	1.76216	0.00165823	0.883721	6	7	7	1.36472e-07	2.66161e-06	modern_humans
GO:2000344	positive regulation of acrosome reaction	43	21.5645	38	1.76216	0.00165823	0.883721	7	7	11	1.36472e-07	2.66161e-06	modern_humans
GO:2000403	positive regulation of lymphocyte migration	102	51.1529	77	1.50529	0.0033601	0.754902	21	23	29	1.39458e-07	2.71581e-06	modern_humans
GO:0032612	interleukin-1 production	56	28.084	47	1.67355	0.00205097	0.839286	12	12	14	1.42035e-07	2.76191e-06	modern_humans
GO:0048635	negative regulation of muscle organ development	288	144.432	188	1.30165	0.00820387	0.652778	32	34	45	1.4429e-07	2.80161e-06	modern_humans
GO:0032846	positive regulation of homeostatic process	1087	545.13	629	1.15385	0.0274481	0.578657	138	154	218	1.45699e-07	2.8248e-06	modern_humans
GO:0072009	nephron epithelium development	590	295.885	358	1.20993	0.0156223	0.60678	74	76	95	1.48467e-07	2.87362e-06	modern_humans
GO:0002068	glandular epithelial cell development	71	35.6064	57	1.60083	0.00248735	0.802817	14	16	18	1.48873e-07	2.87362e-06	modern_humans
GO:0042118	endothelial cell activation	71	35.6064	57	1.60083	0.00248735	0.802817	9	9	10	1.48873e-07	2.87362e-06	modern_humans
GO:0045778	positive regulation of ossification	475	238.212	294	1.23419	0.0128295	0.618947	58	66	82	1.49806e-07	2.87907e-06	modern_humans
GO:0031115	negative regulation of microtubule polymerization	59	29.5885	49	1.65605	0.00213824	0.830508	6	6	10	1.49812e-07	2.87907e-06	modern_humans
GO:0055062	phosphate ion homeostasis	59	29.5885	49	1.65605	0.00213824	0.830508	9	9	12	1.49812e-07	2.87907e-06	modern_humans
GO:0035883	enteroendocrine cell differentiation	68	34.1019	55	1.61281	0.00240007	0.808824	14	16	20	1.53049e-07	2.93697e-06	modern_humans
GO:0031016	pancreas development	477	239.215	295	1.2332	0.0128731	0.618449	51	57	71	1.58901e-07	3.04484e-06	modern_humans
GO:0061337	cardiac conduction	367	184.05	233	1.26596	0.0101676	0.634877	60	67	87	1.62126e-07	3.10211e-06	modern_humans
GO:2000311	regulation of alpha-amino-3-hydroxy-5-methyl-4-isoxazole propionate selective glutamate receptor activity	107	53.6604	80	1.49086	0.00349101	0.747664	16	16	20	1.6398e-07	3.13302e-06	modern_humans
GO:0010605	negative regulation of macromolecule metabolic process	13114	6576.66	6824	1.03761	0.297783	0.52036	1484	1652	2366	1.64523e-07	3.13539e-06	modern_humans
GO:0010675	regulation of cellular carbohydrate metabolic process	623	312.434	376	1.20345	0.0164077	0.603531	82	93	122	1.64581e-07	3.13539e-06	modern_humans
GO:1904357	negative regulation of telomere maintenance via telomere lengthening	85	42.6274	66	1.5483	0.00288008	0.776471	17	19	27	1.71237e-07	3.25747e-06	modern_humans
GO:0009988	cell-cell recognition	213	106.819	144	1.34807	0.00628382	0.676056	33	38	66	1.79042e-07	3.40103e-06	modern_humans
GO:0098751	bone cell development	186	93.2788	128	1.37223	0.00558562	0.688172	19	20	22	1.81172e-07	3.43652e-06	modern_humans
GO:0045063	T-helper 1 cell differentiation	39	19.5585	35	1.78951	0.00152732	0.897436	7	7	7	1.82219e-07	3.4514e-06	modern_humans
GO:0032633	interleukin-4 production	49	24.5735	42	1.70916	0.00183278	0.857143	6	6	7	1.98841e-07	3.76082e-06	modern_humans
GO:0098657	import into cell	322	161.483	207	1.28187	0.00903299	0.642857	38	40	56	2.00125e-07	3.77423e-06	modern_humans
GO:1990138	neuron projection extension	322	161.483	207	1.28187	0.00903299	0.642857	38	40	58	2.00125e-07	3.77423e-06	modern_humans
GO:0048240	sperm capacitation	79	39.6184	62	1.56493	0.00270553	0.78481	16	16	26	2.01251e-07	3.78597e-06	modern_humans
GO:0002687	positive regulation of leukocyte migration	642	321.962	386	1.1989	0.0168441	0.601246	97	102	123	2.01323e-07	3.78597e-06	modern_humans
GO:0007029	endoplasmic reticulum organization	130	65.1949	94	1.44183	0.00410194	0.723077	27	29	40	2.14796e-07	4.03357e-06	modern_humans
GO:0038170	somatostatin signaling pathway	27	13.5405	26	1.92017	0.00113458	0.962963	5	5	5	2.23408e-07	4.17737e-06	modern_humans
GO:0048664	neuron fate determination	27	13.5405	26	1.92017	0.00113458	0.962963	6	6	9	2.23408e-07	4.17737e-06	modern_humans
GO:0061088	regulation of sequestering of zinc ion	27	13.5405	26	1.92017	0.00113458	0.962963	6	7	10	2.23408e-07	4.17737e-06	modern_humans
GO:0003241	growth involved in heart morphogenesis	35	17.5525	32	1.82311	0.0013964	0.914286	2	3	4	2.25896e-07	4.21193e-06	modern_humans
GO:0019062	virion attachment to host cell	35	17.5525	32	1.82311	0.0013964	0.914286	8	8	9	2.25896e-07	4.21193e-06	modern_humans
GO:0000381	regulation of alternative mRNA splicing, via spliceosome	122	61.1829	89	1.45466	0.00388375	0.729508	27	28	42	2.31588e-07	4.31192e-06	modern_humans
GO:0032611	interleukin-1 beta production	55	27.5825	46	1.66773	0.00200733	0.836364	11	11	13	2.38995e-07	4.43727e-06	modern_humans
GO:0045723	positive regulation of fatty acid biosynthetic process	55	27.5825	46	1.66773	0.00200733	0.836364	10	10	16	2.38995e-07	4.43727e-06	modern_humans
GO:0002890	negative regulation of immunoglobulin mediated immune response	42	21.063	37	1.75664	0.00161459	0.880952	7	7	10	2.41528e-07	4.47797e-06	modern_humans
GO:0032728	positive regulation of interferon-beta production	114	57.1709	84	1.46928	0.00366556	0.736842	20	22	31	2.4291e-07	4.49725e-06	modern_humans
GO:0001881	receptor recycling	31	15.5465	29	1.86538	0.00126549	0.935484	8	8	11	2.49094e-07	4.55644e-06	modern_humans
GO:0015810	aspartate transport	58	29.087	48	1.65023	0.00209461	0.827586	5	7	8	2.49495e-07	4.55644e-06	modern_humans
GO:0072243	metanephric nephron epithelium development	58	29.087	48	1.65023	0.00209461	0.827586	11	11	18	2.49495e-07	4.55644e-06	modern_humans
GO:0003192	mitral valve formation	22	11.033	22	1.99402	0.000960028	1	3	3	3	2.53373e-07	4.55644e-06	modern_humans
GO:0006751	glutathione catabolic process	22	11.033	22	1.99402	0.000960028	1	5	5	10	2.53373e-07	4.55644e-06	modern_humans
GO:0014824	artery smooth muscle contraction	22	11.033	22	1.99402	0.000960028	1	5	5	7	2.53373e-07	4.55644e-06	modern_humans
GO:0021979	hypothalamus cell differentiation	22	11.033	22	1.99402	0.000960028	1	3	3	6	2.53373e-07	4.55644e-06	modern_humans
GO:0035026	leading edge cell differentiation	22	11.033	22	1.99402	0.000960028	1	2	2	2	2.53373e-07	4.55644e-06	modern_humans
GO:0035633	maintenance of permeability of blood-brain barrier	22	11.033	22	1.99402	0.000960028	1	3	3	3	2.53373e-07	4.55644e-06	modern_humans
GO:0035669	TRAM-dependent toll-like receptor 4 signaling pathway	22	11.033	22	1.99402	0.000960028	1	2	2	2	2.53373e-07	4.55644e-06	modern_humans
GO:0044727	DNA demethylation of male pronucleus	22	11.033	22	1.99402	0.000960028	1	2	2	2	2.53373e-07	4.55644e-06	modern_humans
GO:0046331	lateral inhibition	22	11.033	22	1.99402	0.000960028	1	2	2	2	2.53373e-07	4.55644e-06	modern_humans
GO:0048014	Tie signaling pathway	22	11.033	22	1.99402	0.000960028	1	2	2	3	2.53373e-07	4.55644e-06	modern_humans
GO:0060154	cellular process regulating host cell cycle in response to virus	22	11.033	22	1.99402	0.000960028	1	2	2	3	2.53373e-07	4.55644e-06	modern_humans
GO:0072677	eosinophil migration	22	11.033	22	1.99402	0.000960028	1	6	6	10	2.53373e-07	4.55644e-06	modern_humans
GO:0097151	positive regulation of inhibitory postsynaptic potential	22	11.033	22	1.99402	0.000960028	1	6	6	7	2.53373e-07	4.55644e-06	modern_humans
GO:1904381	Golgi apparatus mannose trimming	22	11.033	22	1.99402	0.000960028	1	3	3	3	2.53373e-07	4.55644e-06	modern_humans
GO:1990791	dorsal root ganglion development	22	11.033	22	1.99402	0.000960028	1	3	3	3	2.53373e-07	4.55644e-06	modern_humans
GO:2001016	positive regulation of skeletal muscle cell differentiation	22	11.033	22	1.99402	0.000960028	1	4	4	5	2.53373e-07	4.55644e-06	modern_humans
GO:2001179	regulation of interleukin-10 secretion	22	11.033	22	1.99402	0.000960028	1	7	7	7	2.53373e-07	4.55644e-06	modern_humans
GO:0060458	right lung development	64	32.0959	52	1.62014	0.00226916	0.8125	2	2	2	2.53386e-07	4.55644e-06	modern_humans
GO:0050765	negative regulation of phagocytosis	61	30.5914	50	1.63444	0.00218188	0.819672	12	12	15	2.54054e-07	4.56221e-06	modern_humans
GO:0022409	positive regulation of cell-cell adhesion	2292	1149.44	1267	1.10228	0.0552889	0.552792	186	196	240	2.55182e-07	4.57621e-06	modern_humans
GO:0008038	neuron recognition	170	85.2548	118	1.38409	0.00514924	0.694118	21	23	32	2.61922e-07	4.69069e-06	modern_humans
GO:0021783	preganglionic parasympathetic fiber development	84	42.1259	65	1.54299	0.00283645	0.77381	11	12	16	2.66892e-07	4.76671e-06	modern_humans
GO:2000778	positive regulation of interleukin-6 secretion	84	42.1259	65	1.54299	0.00283645	0.77381	16	17	23	2.66892e-07	4.76671e-06	modern_humans
GO:1902905	positive regulation of supramolecular fiber organization	887	444.83	519	1.16674	0.0226479	0.585118	111	121	163	2.75451e-07	4.9129e-06	modern_humans
GO:0038084	vascular endothelial growth factor signaling pathway	103	51.6544	77	1.49068	0.0033601	0.747573	15	15	15	2.80792e-07	5.00136e-06	modern_humans
GO:0015813	L-glutamate transport	81	40.6214	63	1.55091	0.00274917	0.777778	10	13	19	2.91914e-07	5.17841e-06	modern_humans
GO:0032897	negative regulation of viral transcription	81	40.6214	63	1.55091	0.00274917	0.777778	17	19	24	2.91914e-07	5.17841e-06	modern_humans
GO:0071425	hematopoietic stem cell proliferation	81	40.6214	63	1.55091	0.00274917	0.777778	7	8	15	2.91914e-07	5.17841e-06	modern_humans
GO:0021984	adenohypophysis development	45	22.5675	39	1.72815	0.00170187	0.866667	9	10	14	2.95848e-07	5.24113e-06	modern_humans
GO:0071295	cellular response to vitamin	147	73.7204	104	1.41074	0.00453831	0.707483	19	19	23	3.00502e-07	5.31642e-06	modern_humans
GO:0034142	toll-like receptor 4 signaling pathway	92	46.1379	70	1.51719	0.00305463	0.76087	15	15	16	3.01844e-07	5.33298e-06	modern_humans
GO:1903051	negative regulation of proteolysis involved in cellular protein catabolic process	177	88.7653	122	1.37441	0.00532379	0.689265	27	29	47	3.03481e-07	5.35471e-06	modern_humans
GO:0042753	positive regulation of circadian rhythm	78	39.1169	61	1.55943	0.0026619	0.782051	12	12	18	3.17014e-07	5.586e-06	modern_humans
GO:2000136	regulation of cell proliferation involved in heart morphogenesis	100	50.1499	75	1.49552	0.00327282	0.75	14	15	16	3.19394e-07	5.62039e-06	modern_humans
GO:0061339	establishment or maintenance of monopolar cell polarity	121	60.6814	88	1.4502	0.00384011	0.727273	13	16	20	3.39352e-07	5.96362e-06	modern_humans
GO:0003207	cardiac chamber formation	75	37.6124	59	1.56863	0.00257462	0.786667	7	8	11	3.41503e-07	5.98681e-06	modern_humans
GO:1901223	negative regulation of NIK/NF-kappaB signaling	48	24.072	41	1.70323	0.00178914	0.854167	5	5	10	3.41583e-07	5.98681e-06	modern_humans
GO:1904646	cellular response to beta-amyloid	113	56.6694	83	1.46463	0.00362192	0.734513	17	20	24	3.59501e-07	6.28447e-06	modern_humans
GO:0044728	DNA methylation or demethylation	294	147.441	190	1.28865	0.00829115	0.646258	43	48	62	3.59522e-07	6.28447e-06	modern_humans
GO:0045911	positive regulation of DNA recombination	105	52.6574	78	1.48127	0.00340374	0.742857	14	17	27	3.685e-07	6.43284e-06	modern_humans
GO:0045955	negative regulation of calcium ion-dependent exocytosis	69	34.6034	55	1.58944	0.00240007	0.797101	8	9	11	3.84959e-07	6.71125e-06	modern_humans
GO:0050679	positive regulation of epithelial cell proliferation	1076	539.613	620	1.14897	0.0270553	0.576208	117	127	165	3.9375e-07	6.85542e-06	modern_humans
GO:0006595	polyamine metabolic process	54	27.081	45	1.66169	0.00196369	0.833333	11	11	16	4.0082e-07	6.96928e-06	modern_humans
GO:0043278	response to morphine	181	90.7713	124	1.36607	0.00541107	0.685083	23	25	32	4.10794e-07	7.13327e-06	modern_humans
GO:1900112	regulation of histone H3-K9 trimethylation	34	17.051	31	1.81808	0.00135277	0.911765	3	4	9	4.1329e-07	7.15261e-06	modern_humans
GO:0051284	positive regulation of sequestering of calcium ion	57	28.5855	47	1.64419	0.00205097	0.824561	12	12	16	4.14122e-07	7.15261e-06	modern_humans
GO:0071696	ectodermal placode development	57	28.5855	47	1.64419	0.00205097	0.824561	8	11	15	4.14122e-07	7.15261e-06	modern_humans
GO:0072234	metanephric nephron tubule development	57	28.5855	47	1.64419	0.00205097	0.824561	10	10	16	4.14122e-07	7.15261e-06	modern_humans
GO:0071305	cellular response to vitamin D	83	41.6244	64	1.53756	0.00279281	0.771084	11	11	14	4.14629e-07	7.15261e-06	modern_humans
GO:0043001	Golgi to plasma membrane protein transport	141	70.7114	100	1.4142	0.00436376	0.70922	14	16	25	4.17175e-07	7.18202e-06	modern_humans
GO:0002700	regulation of production of molecular mediator of immune response	607	304.41	365	1.19904	0.0159277	0.601318	72	82	114	4.17426e-07	7.18202e-06	modern_humans
GO:1901978	positive regulation of cell cycle checkpoint	41	20.5615	36	1.75085	0.00157095	0.878049	8	8	10	4.26194e-07	7.32329e-06	modern_humans
GO:0035850	epithelial cell differentiation involved in kidney development	198	99.2968	134	1.34949	0.00584744	0.676768	28	28	31	4.28153e-07	7.34735e-06	modern_humans
GO:0031017	exocrine pancreas development	26	13.039	25	1.91733	0.00109094	0.961538	6	6	8	4.29798e-07	7.36596e-06	modern_humans
GO:0008652	cellular amino acid biosynthetic process	312	156.468	200	1.27822	0.00872753	0.641026	53	58	83	4.30792e-07	7.37338e-06	modern_humans
GO:0035116	embryonic hindlimb morphogenesis	166	83.2489	115	1.3814	0.00501833	0.692771	20	23	29	4.33422e-07	7.40875e-06	modern_humans
GO:0019722	calcium-mediated signaling	600	300.899	361	1.19974	0.0157532	0.601667	74	79	109	4.43789e-07	7.57612e-06	modern_humans
GO:0050911	detection of chemical stimulus involved in sensory perception of smell	321	160.981	205	1.27344	0.00894571	0.638629	70	78	380	4.65605e-07	7.93448e-06	modern_humans
GO:0002921	negative regulation of humoral immune response	30	15.045	28	1.86109	0.00122185	0.933333	8	8	12	4.65988e-07	7.93448e-06	modern_humans
GO:0030855	epithelial cell differentiation	3124	1566.68	1699	1.08446	0.0741403	0.543854	357	392	648	5.04774e-07	8.3576e-06	modern_humans
GO:0002159	desmosome assembly	21	10.5315	21	1.99402	0.00091639	1	4	4	4	5.05461e-07	8.3576e-06	modern_humans
GO:0005981	regulation of glycogen catabolic process	21	10.5315	21	1.99402	0.00091639	1	5	5	6	5.05461e-07	8.3576e-06	modern_humans
GO:0006642	triglyceride mobilization	21	10.5315	21	1.99402	0.00091639	1	3	3	4	5.05461e-07	8.3576e-06	modern_humans
GO:0007356	thorax and anterior abdomen determination	21	10.5315	21	1.99402	0.00091639	1	5	5	5	5.05461e-07	8.3576e-06	modern_humans
GO:0021691	cerebellar Purkinje cell layer maturation	21	10.5315	21	1.99402	0.00091639	1	1	1	2	5.05461e-07	8.3576e-06	modern_humans
GO:0030043	actin filament fragmentation	21	10.5315	21	1.99402	0.00091639	1	3	3	4	5.05461e-07	8.3576e-06	modern_humans
GO:0032423	regulation of mismatch repair	21	10.5315	21	1.99402	0.00091639	1	3	3	3	5.05461e-07	8.3576e-06	modern_humans
GO:0035411	catenin import into nucleus	21	10.5315	21	1.99402	0.00091639	1	3	3	3	5.05461e-07	8.3576e-06	modern_humans
GO:0038027	apolipoprotein A-I-mediated signaling pathway	21	10.5315	21	1.99402	0.00091639	1	4	4	5	5.05461e-07	8.3576e-06	modern_humans
GO:0043456	regulation of pentose-phosphate shunt	21	10.5315	21	1.99402	0.00091639	1	4	4	5	5.05461e-07	8.3576e-06	modern_humans
GO:0046813	receptor-mediated virion attachment to host cell	21	10.5315	21	1.99402	0.00091639	1	4	4	5	5.05461e-07	8.3576e-06	modern_humans
GO:0051105	regulation of DNA ligation	21	10.5315	21	1.99402	0.00091639	1	5	5	6	5.05461e-07	8.3576e-06	modern_humans
GO:0051890	regulation of cardioblast differentiation	21	10.5315	21	1.99402	0.00091639	1	4	4	7	5.05461e-07	8.3576e-06	modern_humans
GO:0072136	metanephric mesenchymal cell proliferation involved in metanephros development	21	10.5315	21	1.99402	0.00091639	1	3	3	3	5.05461e-07	8.3576e-06	modern_humans
GO:0097374	sensory neuron axon guidance	21	10.5315	21	1.99402	0.00091639	1	2	2	2	5.05461e-07	8.3576e-06	modern_humans
GO:0097535	lymphoid lineage cell migration into thymus	21	10.5315	21	1.99402	0.00091639	1	2	2	2	5.05461e-07	8.3576e-06	modern_humans
GO:1901723	negative regulation of cell proliferation involved in kidney development	21	10.5315	21	1.99402	0.00091639	1	6	6	6	5.05461e-07	8.3576e-06	modern_humans
GO:1902001	fatty acid transmembrane transport	21	10.5315	21	1.99402	0.00091639	1	6	6	12	5.05461e-07	8.3576e-06	modern_humans
GO:1902262	apoptotic process involved in blood vessel morphogenesis	21	10.5315	21	1.99402	0.00091639	1	4	4	5	5.05461e-07	8.3576e-06	modern_humans
GO:1902338	negative regulation of apoptotic process involved in morphogenesis	21	10.5315	21	1.99402	0.00091639	1	6	6	6	5.05461e-07	8.3576e-06	modern_humans
GO:2000766	negative regulation of cytoplasmic translation	21	10.5315	21	1.99402	0.00091639	1	4	4	6	5.05461e-07	8.3576e-06	modern_humans
GO:2001031	positive regulation of cellular glucuronidation	21	10.5315	21	1.99402	0.00091639	1	1	1	1	5.05461e-07	8.3576e-06	modern_humans
GO:0002274	myeloid leukocyte activation	3197	1603.29	1737	1.0834	0.0757986	0.543322	401	425	560	5.07444e-07	8.37983e-06	modern_humans
GO:0010558	negative regulation of macromolecule biosynthetic process	8362	4193.53	4396	1.04828	0.191831	0.525712	896	997	1432	5.09569e-07	8.40437e-06	modern_humans
GO:1902115	regulation of organelle assembly	668	335.001	398	1.18806	0.0173678	0.595808	95	102	149	5.13168e-07	8.45289e-06	modern_humans
GO:2000416	regulation of eosinophil migration	44	22.066	38	1.72211	0.00165823	0.863636	6	6	6	5.13797e-07	8.45289e-06	modern_humans
GO:0006295	nucleotide-excision repair, DNA incision, 3'-to lesion	88	44.1319	67	1.51818	0.00292372	0.761364	14	16	22	5.17361e-07	8.50089e-06	modern_humans
GO:0001956	positive regulation of neurotransmitter secretion	112	56.1679	82	1.45991	0.00357829	0.732143	9	10	13	5.30455e-07	8.70515e-06	modern_humans
GO:0051130	positive regulation of cellular component organization	6782	3401.17	3587	1.05464	0.156528	0.5289	794	881	1215	5.3403e-07	8.75289e-06	modern_humans
GO:0015800	acidic amino acid transport	96	48.1439	72	1.49552	0.00314191	0.75	11	14	20	5.47512e-07	8.9627e-06	modern_humans
GO:0051128	regulation of cellular component organization	12778	6408.15	6642	1.03649	0.289841	0.5198	1544	1709	2357	5.72779e-07	9.36465e-06	modern_humans
GO:2001273	regulation of glucose import in response to insulin stimulus	85	42.6274	65	1.52484	0.00283645	0.764706	15	15	19	5.77771e-07	9.43454e-06	modern_humans
GO:0019511	peptidyl-proline hydroxylation	37	18.5555	33	1.77845	0.00144004	0.891892	8	9	13	5.86547e-07	9.55411e-06	modern_humans
GO:1905606	regulation of presynapse assembly	37	18.5555	33	1.77845	0.00144004	0.891892	3	3	4	5.86547e-07	9.55411e-06	modern_humans
GO:0034383	low-density lipoprotein particle clearance	150	75.2249	105	1.39582	0.00458195	0.7	20	21	24	6.1154e-07	9.94887e-06	modern_humans
GO:0032793	positive regulation of CREB transcription factor activity	68	34.1019	54	1.58349	0.00235643	0.794118	10	10	15	6.15885e-07	1.00072e-05	modern_humans
GO:0050796	regulation of insulin secretion	1088	545.631	625	1.14546	0.0272735	0.574449	121	131	172	6.21137e-07	1.00801e-05	modern_humans
GO:0035305	negative regulation of dephosphorylation	398	199.597	248	1.24251	0.0108221	0.623116	58	65	79	6.26265e-07	1.01507e-05	modern_humans
GO:0048675	axon extension	187	93.7803	127	1.35423	0.00554198	0.679144	21	22	34	6.30598e-07	1.02084e-05	modern_humans
GO:0035455	response to interferon-alpha	82	41.1229	63	1.53199	0.00274917	0.768293	15	15	20	6.41995e-07	1.03673e-05	modern_humans
GO:2000785	regulation of autophagosome assembly	82	41.1229	63	1.53199	0.00274917	0.768293	18	21	36	6.41995e-07	1.03673e-05	modern_humans
GO:0090266	regulation of mitotic cell cycle spindle assembly checkpoint	65	32.5974	52	1.59522	0.00226916	0.8	10	10	13	6.47242e-07	1.04393e-05	modern_humans
GO:0050701	interleukin-1 secretion	53	26.5795	44	1.65541	0.00192006	0.830189	10	10	10	6.69921e-07	1.07654e-05	modern_humans
GO:0051131	chaperone-mediated protein complex assembly	53	26.5795	44	1.65541	0.00192006	0.830189	13	13	16	6.69921e-07	1.07654e-05	modern_humans
GO:1905516	positive regulation of fertilization	53	26.5795	44	1.65541	0.00192006	0.830189	8	8	12	6.69921e-07	1.07654e-05	modern_humans
GO:0042267	natural killer cell mediated cytotoxicity	59	29.5885	48	1.62226	0.00209461	0.813559	11	14	24	6.84474e-07	1.09676e-05	modern_humans
GO:0060839	endothelial cell fate commitment	59	29.5885	48	1.62226	0.00209461	0.813559	7	7	7	6.84474e-07	1.09676e-05	modern_humans
GO:0072017	distal tubule development	56	28.084	46	1.63795	0.00200733	0.821429	8	8	12	6.85008e-07	1.09676e-05	modern_humans
GO:2000271	positive regulation of fibroblast apoptotic process	90	45.1349	68	1.50659	0.00296736	0.755556	7	7	7	7.02349e-07	1.12316e-05	modern_humans
GO:0050708	regulation of protein secretion	2379	1193.07	1308	1.09634	0.057078	0.549811	281	305	411	7.06116e-07	1.12781e-05	modern_humans
GO:0030260	entry into host cell	535	268.302	324	1.20759	0.0141386	0.605607	75	83	102	7.23708e-07	1.15451e-05	modern_humans
GO:0000395	mRNA 5'-splice site recognition	33	16.5495	30	1.81275	0.00130913	0.909091	5	5	6	7.54179e-07	1.2002e-05	modern_humans
GO:1900113	negative regulation of histone H3-K9 trimethylation	33	16.5495	30	1.81275	0.00130913	0.909091	2	3	5	7.54179e-07	1.2002e-05	modern_humans
GO:0048009	insulin-like growth factor receptor signaling pathway	111	55.6664	81	1.4551	0.00353465	0.72973	9	11	14	7.80302e-07	1.24027e-05	modern_humans
GO:0002739	regulation of cytokine secretion involved in immune response	87	43.6304	66	1.51271	0.00288008	0.758621	13	14	15	7.91135e-07	1.25295e-05	modern_humans
GO:0071577	zinc II ion transmembrane transport	87	43.6304	66	1.51271	0.00288008	0.758621	15	17	24	7.91135e-07	1.25295e-05	modern_humans
GO:1901798	positive regulation of signal transduction by p53 class mediator	87	43.6304	66	1.51271	0.00288008	0.758621	16	18	21	7.91135e-07	1.25295e-05	modern_humans
GO:0010613	positive regulation of cardiac muscle hypertrophy	208	104.312	139	1.33254	0.00606563	0.668269	20	22	24	8.09843e-07	1.28103e-05	modern_humans
GO:0003221	right ventricular cardiac muscle tissue morphogenesis	25	12.5375	24	1.91426	0.0010473	0.96	2	2	3	8.25705e-07	1.29213e-05	modern_humans
GO:0021637	trigeminal nerve structural organization	25	12.5375	24	1.91426	0.0010473	0.96	3	3	5	8.25705e-07	1.29213e-05	modern_humans
GO:0060052	neurofilament cytoskeleton organization	25	12.5375	24	1.91426	0.0010473	0.96	6	7	7	8.25705e-07	1.29213e-05	modern_humans
GO:0060353	regulation of cell adhesion molecule production	25	12.5375	24	1.91426	0.0010473	0.96	4	4	5	8.25705e-07	1.29213e-05	modern_humans
GO:0090400	stress-induced premature senescence	25	12.5375	24	1.91426	0.0010473	0.96	6	6	8	8.25705e-07	1.29213e-05	modern_humans
GO:1900107	regulation of nodal signaling pathway	25	12.5375	24	1.91426	0.0010473	0.96	5	5	7	8.25705e-07	1.29213e-05	modern_humans
GO:1902287	semaphorin-plexin signaling pathway involved in axon guidance	25	12.5375	24	1.91426	0.0010473	0.96	3	3	5	8.25705e-07	1.29213e-05	modern_humans
GO:1905664	regulation of calcium ion import across plasma membrane	25	12.5375	24	1.91426	0.0010473	0.96	3	3	4	8.25705e-07	1.29213e-05	modern_humans
GO:2000291	regulation of myoblast proliferation	25	12.5375	24	1.91426	0.0010473	0.96	6	7	11	8.25705e-07	1.29213e-05	modern_humans
GO:0045944	positive regulation of transcription from RNA polymerase II promoter	6808	3414.21	3597	1.05354	0.156965	0.528349	737	820	1094	8.29548e-07	1.296e-05	modern_humans
GO:0010862	positive regulation of pathway-restricted SMAD protein phosphorylation	265	132.897	172	1.29423	0.00750567	0.649057	37	41	48	8.3015e-07	1.296e-05	modern_humans
GO:0090185	negative regulation of kidney development	73	36.6094	57	1.55698	0.00248735	0.780822	14	15	18	8.48667e-07	1.32334e-05	modern_humans
GO:1902235	regulation of endoplasmic reticulum stress-induced intrinsic apoptotic signaling pathway	149	74.7234	104	1.3918	0.00453831	0.697987	19	21	31	8.60336e-07	1.33994e-05	modern_humans
GO:0071773	cellular response to BMP stimulus	496	248.744	302	1.2141	0.0131786	0.608871	75	79	106	8.6837e-07	1.34363e-05	modern_humans
GO:0000101	sulfur amino acid transport	29	14.5435	27	1.8565	0.00117822	0.931034	5	6	6	8.69858e-07	1.34363e-05	modern_humans
GO:0007004	telomere maintenance via telomerase	29	14.5435	27	1.8565	0.00117822	0.931034	9	9	18	8.69858e-07	1.34363e-05	modern_humans
GO:0009157	deoxyribonucleoside monophosphate biosynthetic process	29	14.5435	27	1.8565	0.00117822	0.931034	7	7	8	8.69858e-07	1.34363e-05	modern_humans
GO:0030091	protein repair	29	14.5435	27	1.8565	0.00117822	0.931034	3	3	7	8.69858e-07	1.34363e-05	modern_humans
GO:0060033	anatomical structure regression	29	14.5435	27	1.8565	0.00117822	0.931034	7	9	11	8.69858e-07	1.34363e-05	modern_humans
GO:0072201	negative regulation of mesenchymal cell proliferation	29	14.5435	27	1.8565	0.00117822	0.931034	6	7	8	8.69858e-07	1.34363e-05	modern_humans
GO:0061549	sympathetic ganglion development	43	21.5645	37	1.71579	0.00161459	0.860465	8	8	9	8.89374e-07	1.37216e-05	modern_humans
GO:0002573	myeloid leukocyte differentiation	803	402.704	470	1.16711	0.0205097	0.585305	72	76	95	9.32468e-07	1.43696e-05	modern_humans
GO:0002679	respiratory burst involved in defense response	20	10.03	20	1.99402	0.000872753	1	4	4	5	1.00834e-06	1.52177e-05	modern_humans
GO:0006047	UDP-N-acetylglucosamine metabolic process	20	10.03	20	1.99402	0.000872753	1	8	8	14	1.00834e-06	1.52177e-05	modern_humans
GO:0006269	DNA replication, synthesis of RNA primer	20	10.03	20	1.99402	0.000872753	1	3	3	5	1.00834e-06	1.52177e-05	modern_humans
GO:0009794	regulation of mitotic cell cycle, embryonic	20	10.03	20	1.99402	0.000872753	1	4	4	4	1.00834e-06	1.52177e-05	modern_humans
GO:0021553	olfactory nerve development	20	10.03	20	1.99402	0.000872753	1	2	2	3	1.00834e-06	1.52177e-05	modern_humans
GO:0036486	ventral trunk neural crest cell migration	20	10.03	20	1.99402	0.000872753	1	2	2	3	1.00834e-06	1.52177e-05	modern_humans
GO:0046719	regulation by virus of viral protein levels in host cell	20	10.03	20	1.99402	0.000872753	1	5	5	7	1.00834e-06	1.52177e-05	modern_humans
GO:0052501	positive regulation by organism of apoptotic process in other organism involved in symbiotic interaction	20	10.03	20	1.99402	0.000872753	1	1	1	3	1.00834e-06	1.52177e-05	modern_humans
GO:0060022	hard palate development	20	10.03	20	1.99402	0.000872753	1	6	6	6	1.00834e-06	1.52177e-05	modern_humans
GO:0060139	positive regulation of apoptotic process by virus	20	10.03	20	1.99402	0.000872753	1	1	1	2	1.00834e-06	1.52177e-05	modern_humans
GO:0070487	monocyte aggregation	20	10.03	20	1.99402	0.000872753	1	3	3	3	1.00834e-06	1.52177e-05	modern_humans
GO:0071386	cellular response to corticosterone stimulus	20	10.03	20	1.99402	0.000872753	1	3	3	3	1.00834e-06	1.52177e-05	modern_humans
GO:0071420	cellular response to histamine	20	10.03	20	1.99402	0.000872753	1	7	7	8	1.00834e-06	1.52177e-05	modern_humans
GO:0097499	protein localization to non-motile cilium	20	10.03	20	1.99402	0.000872753	1	6	6	10	1.00834e-06	1.52177e-05	modern_humans
GO:1901750	leukotriene D4 biosynthetic process	20	10.03	20	1.99402	0.000872753	1	4	4	8	1.00834e-06	1.52177e-05	modern_humans
GO:1902946	protein localization to early endosome	20	10.03	20	1.99402	0.000872753	1	2	2	2	1.00834e-06	1.52177e-05	modern_humans
GO:1903795	regulation of inorganic anion transmembrane transport	20	10.03	20	1.99402	0.000872753	1	7	7	7	1.00834e-06	1.52177e-05	modern_humans
GO:1904209	positive regulation of chemokine (C-C motif) ligand 2 secretion	20	10.03	20	1.99402	0.000872753	1	1	1	2	1.00834e-06	1.52177e-05	modern_humans
GO:0050000	chromosome localization	212	106.318	141	1.32621	0.00615291	0.665094	46	49	71	1.02686e-06	1.54794e-05	modern_humans
GO:0007207	phospholipase C-activating G-protein coupled acetylcholine receptor signaling pathway	36	18.054	32	1.77246	0.0013964	0.888889	6	6	6	1.04772e-06	1.57577e-05	modern_humans
GO:0051415	interphase microtubule nucleation by interphase microtubule organizing center	36	18.054	32	1.77246	0.0013964	0.888889	4	5	6	1.04772e-06	1.57577e-05	modern_humans
GO:0090311	regulation of protein deacetylation	231	115.846	152	1.31208	0.00663292	0.658009	25	26	38	1.05898e-06	1.59089e-05	modern_humans
GO:0030282	bone mineralization	195	97.7923	131	1.33957	0.00571653	0.671795	27	30	39	1.0697e-06	1.60482e-05	modern_humans
GO:0045446	endothelial cell differentiation	533	267.299	322	1.20464	0.0140513	0.604128	59	60	69	1.07076e-06	1.60482e-05	modern_humans
GO:0035408	histone H3-T6 phosphorylation	49	24.5735	41	1.66847	0.00178914	0.836735	2	2	2	1.07313e-06	1.60482e-05	modern_humans
GO:0043922	negative regulation by host of viral transcription	49	24.5735	41	1.66847	0.00178914	0.836735	8	9	12	1.07313e-06	1.60482e-05	modern_humans
GO:0007618	mating	97	48.6454	72	1.4801	0.00314191	0.742268	25	26	34	1.08113e-06	1.61494e-05	modern_humans
GO:0034030	ribonucleoside bisphosphate biosynthetic process	61	30.5914	49	1.60176	0.00213824	0.803279	12	13	16	1.08607e-06	1.6168e-05	modern_humans
GO:0034033	purine nucleoside bisphosphate biosynthetic process	61	30.5914	49	1.60176	0.00213824	0.803279	12	13	16	1.08607e-06	1.6168e-05	modern_humans
GO:0060253	negative regulation of glial cell proliferation	61	30.5914	49	1.60176	0.00213824	0.803279	11	12	15	1.08607e-06	1.6168e-05	modern_humans
GO:0089711	L-glutamate transmembrane transport	78	39.1169	60	1.53386	0.00261826	0.769231	8	11	15	1.1e-06	1.6357e-05	modern_humans
GO:0006596	polyamine biosynthetic process	52	26.078	43	1.6489	0.00187642	0.826923	9	9	13	1.11571e-06	1.65531e-05	modern_humans
GO:0090209	negative regulation of triglyceride metabolic process	52	26.078	43	1.6489	0.00187642	0.826923	5	5	8	1.11571e-06	1.65531e-05	modern_humans
GO:0051280	negative regulation of release of sequestered calcium ion into cytosol	55	27.5825	45	1.63147	0.00196369	0.818182	11	11	15	1.12903e-06	1.66942e-05	modern_humans
GO:0070286	axonemal dynein complex assembly	55	27.5825	45	1.63147	0.00196369	0.818182	17	18	31	1.12903e-06	1.66942e-05	modern_humans
GO:0072182	regulation of nephron tubule epithelial cell differentiation	55	27.5825	45	1.63147	0.00196369	0.818182	10	10	11	1.12903e-06	1.66942e-05	modern_humans
GO:1902275	regulation of chromatin organization	828	415.241	483	1.16318	0.021077	0.583333	96	107	157	1.13192e-06	1.67181e-05	modern_humans
GO:0010951	negative regulation of endopeptidase activity	1230	616.844	699	1.13319	0.0305027	0.568293	134	149	240	1.13576e-06	1.67559e-05	modern_humans
GO:2000243	positive regulation of reproductive process	294	147.441	188	1.27509	0.00820387	0.639456	36	37	55	1.19512e-06	1.76119e-05	modern_humans
GO:0006293	nucleotide-excision repair, preincision complex stabilization	86	43.1289	65	1.50711	0.00283645	0.755814	13	15	21	1.20566e-06	1.77474e-05	modern_humans
GO:0006040	amino sugar metabolic process	197	98.7953	132	1.3361	0.00576017	0.670051	22	25	37	1.21227e-06	1.78107e-05	modern_humans
GO:0060765	regulation of androgen receptor signaling pathway	102	51.1529	75	1.46619	0.00327282	0.735294	13	16	26	1.21267e-06	1.78107e-05	modern_humans
GO:0046475	glycerophospholipid catabolic process	115	57.6724	83	1.43916	0.00362192	0.721739	12	12	16	1.22667e-06	1.79962e-05	modern_humans
GO:0003091	renal water homeostasis	94	47.1409	70	1.48491	0.00305463	0.744681	24	25	34	1.23865e-06	1.81517e-05	modern_humans
GO:0007494	midgut development	120	60.1799	86	1.42905	0.00375284	0.716667	7	8	11	1.29503e-06	1.89568e-05	modern_humans
GO:0006003	fructose 2,6-bisphosphate metabolic process	39	19.5585	34	1.73838	0.00148368	0.871795	4	4	5	1.31454e-06	1.91783e-05	modern_humans
GO:0021604	cranial nerve structural organization	39	19.5585	34	1.73838	0.00148368	0.871795	7	7	10	1.31454e-06	1.91783e-05	modern_humans
GO:0033539	fatty acid beta-oxidation using acyl-CoA dehydrogenase	39	19.5585	34	1.73838	0.00148368	0.871795	8	8	15	1.31454e-06	1.91783e-05	modern_humans
GO:0090100	positive regulation of transmembrane receptor protein serine/threonine kinase signaling pathway	572	286.858	343	1.19572	0.0149677	0.59965	74	81	99	1.317e-06	1.91929e-05	modern_humans
GO:0014068	positive regulation of phosphatidylinositol 3-kinase signaling	381	191.071	237	1.24038	0.0103421	0.622047	50	54	65	1.32119e-06	1.92326e-05	modern_humans
GO:0003211	cardiac ventricle formation	72	36.1079	56	1.55091	0.00244371	0.777778	6	7	10	1.33077e-06	1.93507e-05	modern_humans
GO:0045987	positive regulation of smooth muscle contraction	187	93.7803	126	1.34356	0.00549834	0.673797	26	27	32	1.33627e-06	1.93877e-05	modern_humans
GO:0048103	somatic stem cell division	187	93.7803	126	1.34356	0.00549834	0.673797	19	19	22	1.33627e-06	1.93877e-05	modern_humans
GO:0001974	blood vessel remodeling	199	99.7983	133	1.33269	0.00580381	0.668342	20	23	32	1.37026e-06	1.98589e-05	modern_humans
GO:0032714	negative regulation of interleukin-5 production	32	16.048	29	1.80708	0.00126549	0.90625	5	6	7	1.37246e-06	1.9869e-05	modern_humans
GO:0051225	spindle assembly	263	131.894	170	1.28891	0.0074184	0.646388	45	48	70	1.41029e-06	2.03941e-05	modern_humans
GO:0042402	cellular biogenic amine catabolic process	91	45.6364	68	1.49004	0.00296736	0.747253	15	17	23	1.41534e-06	2.04447e-05	modern_humans
GO:0014003	oligodendrocyte development	150	75.2249	104	1.38252	0.00453831	0.693333	26	28	38	1.42283e-06	2.05303e-05	modern_humans
GO:0033875	ribonucleoside bisphosphate metabolic process	117	58.6754	84	1.43161	0.00366556	0.717949	22	26	40	1.51869e-06	2.18655e-05	modern_humans
GO:0034032	purine nucleoside bisphosphate metabolic process	117	58.6754	84	1.43161	0.00366556	0.717949	22	26	40	1.51869e-06	2.18655e-05	modern_humans
GO:1901881	positive regulation of protein depolymerization	80	40.1199	61	1.52044	0.0026619	0.7625	11	12	18	1.52324e-06	2.19069e-05	modern_humans
GO:0018243	protein O-linked glycosylation via threonine	42	21.063	36	1.70916	0.00157095	0.857143	6	7	7	1.53419e-06	2.20163e-05	modern_humans
GO:1990126	retrograde transport, endosome to plasma membrane	42	21.063	36	1.70916	0.00157095	0.857143	13	14	19	1.53419e-06	2.20163e-05	modern_humans
GO:0060541	respiratory system development	1371	687.555	773	1.12427	0.0337319	0.563822	145	161	192	1.5447e-06	2.21429e-05	modern_humans
GO:0051705	multi-organism behavior	232	116.348	152	1.30643	0.00663292	0.655172	47	50	67	1.55324e-06	2.22411e-05	modern_humans
GO:0060914	heart formation	66	33.0989	52	1.57105	0.00226916	0.787879	10	11	13	1.55959e-06	2.23077e-05	modern_humans
GO:0030252	growth hormone secretion	24	12.036	23	1.91094	0.00100367	0.958333	6	6	7	1.58392e-06	2.26065e-05	modern_humans
GO:0045900	negative regulation of translational elongation	24	12.036	23	1.91094	0.00100367	0.958333	4	4	4	1.58392e-06	2.26065e-05	modern_humans
GO:0086091	regulation of heart rate by cardiac conduction	122	61.1829	87	1.42197	0.00379647	0.713115	27	29	36	1.58693e-06	2.2625e-05	modern_humans
GO:0042308	negative regulation of protein import into nucleus	316	158.474	200	1.26204	0.00872753	0.632911	46	48	60	1.59395e-06	2.27004e-05	modern_humans
GO:0007568	aging	1505	754.756	844	1.11824	0.0368302	0.560797	174	188	264	1.5974e-06	2.27249e-05	modern_humans
GO:0010923	negative regulation of phosphatase activity	339	170.008	213	1.25288	0.00929482	0.628319	51	56	70	1.59995e-06	2.27366e-05	modern_humans
GO:0003214	cardiac left ventricle morphogenesis	162	81.2429	111	1.36627	0.00484378	0.685185	8	10	14	1.60305e-06	2.2756e-05	modern_humans
GO:0019042	viral latency	28	14.042	26	1.85159	0.00113458	0.928571	5	6	11	1.62002e-06	2.29721e-05	modern_humans
GO:0070663	regulation of leukocyte proliferation	1768	886.65	983	1.10867	0.0428958	0.555995	154	168	210	1.62284e-06	2.29874e-05	modern_humans
GO:0051260	protein homooligomerization	1317	660.474	744	1.12646	0.0324664	0.56492	186	201	295	1.66521e-06	2.35621e-05	modern_humans
GO:0060412	ventricular septum morphogenesis	389	195.083	241	1.23537	0.0105167	0.619537	32	34	36	1.68791e-06	2.38576e-05	modern_humans
GO:2000009	negative regulation of protein localization to cell surface	45	22.5675	38	1.68384	0.00165823	0.844444	8	9	12	1.69695e-06	2.39224e-05	modern_humans
GO:0002042	cell migration involved in sprouting angiogenesis	77	38.6154	59	1.52789	0.00257462	0.766234	14	15	15	1.69977e-06	2.39224e-05	modern_humans
GO:0060426	lung vasculature development	77	38.6154	59	1.52789	0.00257462	0.766234	5	6	6	1.69977e-06	2.39224e-05	modern_humans
GO:0072074	kidney mesenchyme development	77	38.6154	59	1.52789	0.00257462	0.766234	12	15	18	1.69977e-06	2.39224e-05	modern_humans
GO:0009892	negative regulation of metabolic process	14059	7050.57	7280	1.03254	0.317682	0.517818	1612	1797	2571	1.73236e-06	2.4355e-05	modern_humans
GO:0060479	lung cell differentiation	114	57.1709	82	1.4343	0.00357829	0.719298	18	19	23	1.77956e-06	2.49918e-05	modern_humans
GO:0072001	renal system development	1820	912.728	1010	1.10657	0.044074	0.554945	195	210	266	1.7903e-06	2.51158e-05	modern_humans
GO:0010225	response to UV-C	48	24.072	40	1.66169	0.00174551	0.833333	8	9	13	1.80133e-06	2.52435e-05	modern_humans
GO:0050774	negative regulation of dendrite morphogenesis	57	28.5855	46	1.60921	0.00200733	0.807018	10	10	16	1.8178e-06	2.54473e-05	modern_humans
GO:0007221	positive regulation of transcription of Notch receptor target	85	42.6274	64	1.50138	0.00279281	0.752941	7	7	7	1.83097e-06	2.55579e-05	modern_humans
GO:0060218	hematopoietic stem cell differentiation	85	42.6274	64	1.50138	0.00279281	0.752941	12	12	12	1.83097e-06	2.55579e-05	modern_humans
GO:0051303	establishment of chromosome localization	210	105.315	139	1.31985	0.00606563	0.661905	45	48	70	1.83153e-06	2.55579e-05	modern_humans
GO:0006586	indolalkylamine metabolic process	54	27.081	44	1.62476	0.00192006	0.814815	9	11	17	1.85397e-06	2.57615e-05	modern_humans
GO:0030643	cellular phosphate ion homeostasis	54	27.081	44	1.62476	0.00192006	0.814815	7	7	9	1.85397e-06	2.57615e-05	modern_humans
GO:0042428	serotonin metabolic process	54	27.081	44	1.62476	0.00192006	0.814815	6	7	10	1.85397e-06	2.57615e-05	modern_humans
GO:0060666	dichotomous subdivision of terminal units involved in salivary gland branching	54	27.081	44	1.62476	0.00192006	0.814815	4	4	5	1.85397e-06	2.57615e-05	modern_humans
GO:0015937	coenzyme A biosynthetic process	35	17.5525	31	1.76613	0.00135277	0.885714	7	7	10	1.86559e-06	2.58684e-05	modern_humans
GO:1901509	regulation of endothelial tube morphogenesis	35	17.5525	31	1.76613	0.00135277	0.885714	4	4	4	1.86559e-06	2.58684e-05	modern_humans
GO:0002887	negative regulation of myeloid leukocyte mediated immunity	124	62.1859	88	1.41511	0.00384011	0.709677	8	8	10	1.93092e-06	2.67178e-05	modern_humans
GO:0043301	negative regulation of leukocyte degranulation	124	62.1859	88	1.41511	0.00384011	0.709677	8	8	11	1.93092e-06	2.67178e-05	modern_humans
GO:0046822	regulation of nucleocytoplasmic transport	1200	601.799	681	1.13161	0.0297172	0.5675	161	173	215	1.99959e-06	2.67892e-05	modern_humans
GO:0003273	cell migration involved in endocardial cushion formation	19	9.52848	19	1.99402	0.000829115	1	4	4	4	2.01148e-06	2.67892e-05	modern_humans
GO:0006086	acetyl-CoA biosynthetic process from pyruvate	19	9.52848	19	1.99402	0.000829115	1	3	3	8	2.01148e-06	2.67892e-05	modern_humans
GO:0006853	carnitine shuttle	19	9.52848	19	1.99402	0.000829115	1	5	5	11	2.01148e-06	2.67892e-05	modern_humans
GO:0010986	positive regulation of lipoprotein particle clearance	19	9.52848	19	1.99402	0.000829115	1	4	4	5	2.01148e-06	2.67892e-05	modern_humans
GO:0015842	aminergic neurotransmitter loading into synaptic vesicle	19	9.52848	19	1.99402	0.000829115	1	4	4	4	2.01148e-06	2.67892e-05	modern_humans
GO:0016344	meiotic chromosome movement towards spindle pole	19	9.52848	19	1.99402	0.000829115	1	3	3	3	2.01148e-06	2.67892e-05	modern_humans
GO:0018401	peptidyl-proline hydroxylation to 4-hydroxy-L-proline	19	9.52848	19	1.99402	0.000829115	1	4	4	5	2.01148e-06	2.67892e-05	modern_humans
GO:0019673	GDP-mannose metabolic process	19	9.52848	19	1.99402	0.000829115	1	5	5	7	2.01148e-06	2.67892e-05	modern_humans
GO:0021557	oculomotor nerve development	19	9.52848	19	1.99402	0.000829115	1	3	3	4	2.01148e-06	2.67892e-05	modern_humans
GO:0021649	vestibulocochlear nerve structural organization	19	9.52848	19	1.99402	0.000829115	1	1	1	1	2.01148e-06	2.67892e-05	modern_humans
GO:0021828	gonadotrophin-releasing hormone neuronal migration to the hypothalamus	19	9.52848	19	1.99402	0.000829115	1	1	1	2	2.01148e-06	2.67892e-05	modern_humans
GO:0032383	regulation of intracellular cholesterol transport	19	9.52848	19	1.99402	0.000829115	1	6	6	7	2.01148e-06	2.67892e-05	modern_humans
GO:0033091	positive regulation of immature T cell proliferation	19	9.52848	19	1.99402	0.000829115	1	2	2	3	2.01148e-06	2.67892e-05	modern_humans
GO:0033631	cell-cell adhesion mediated by integrin	19	9.52848	19	1.99402	0.000829115	1	4	4	4	2.01148e-06	2.67892e-05	modern_humans
GO:0034137	positive regulation of toll-like receptor 2 signaling pathway	19	9.52848	19	1.99402	0.000829115	1	5	5	5	2.01148e-06	2.67892e-05	modern_humans
GO:0034227	tRNA thio-modification	19	9.52848	19	1.99402	0.000829115	1	4	4	5	2.01148e-06	2.67892e-05	modern_humans
GO:0035434	copper ion transmembrane transport	19	9.52848	19	1.99402	0.000829115	1	4	4	6	2.01148e-06	2.67892e-05	modern_humans
GO:0046416	D-amino acid metabolic process	19	9.52848	19	1.99402	0.000829115	1	3	3	3	2.01148e-06	2.67892e-05	modern_humans
GO:0048245	eosinophil chemotaxis	19	9.52848	19	1.99402	0.000829115	1	5	5	9	2.01148e-06	2.67892e-05	modern_humans
GO:0051891	positive regulation of cardioblast differentiation	19	9.52848	19	1.99402	0.000829115	1	3	3	5	2.01148e-06	2.67892e-05	modern_humans
GO:0055096	low-density lipoprotein particle mediated signaling	19	9.52848	19	1.99402	0.000829115	1	3	3	3	2.01148e-06	2.67892e-05	modern_humans
GO:0060136	embryonic process involved in female pregnancy	19	9.52848	19	1.99402	0.000829115	1	5	5	6	2.01148e-06	2.67892e-05	modern_humans
GO:0060301	positive regulation of cytokine activity	19	9.52848	19	1.99402	0.000829115	1	1	1	1	2.01148e-06	2.67892e-05	modern_humans
GO:0061441	renal artery morphogenesis	19	9.52848	19	1.99402	0.000829115	1	1	1	2	2.01148e-06	2.67892e-05	modern_humans
GO:0070327	thyroid hormone transport	19	9.52848	19	1.99402	0.000829115	1	6	6	9	2.01148e-06	2.67892e-05	modern_humans
GO:0071678	olfactory bulb axon guidance	19	9.52848	19	1.99402	0.000829115	1	1	1	1	2.01148e-06	2.67892e-05	modern_humans
GO:0097241	hematopoietic stem cell migration to bone marrow	19	9.52848	19	1.99402	0.000829115	1	2	2	2	2.01148e-06	2.67892e-05	modern_humans
GO:0098735	positive regulation of the force of heart contraction	19	9.52848	19	1.99402	0.000829115	1	4	4	5	2.01148e-06	2.67892e-05	modern_humans
GO:1902256	regulation of apoptotic process involved in outflow tract morphogenesis	19	9.52848	19	1.99402	0.000829115	1	3	3	3	2.01148e-06	2.67892e-05	modern_humans
GO:1902378	VEGF-activated neuropilin signaling pathway involved in axon guidance	19	9.52848	19	1.99402	0.000829115	1	1	1	1	2.01148e-06	2.67892e-05	modern_humans
GO:1903375	facioacoustic ganglion development	19	9.52848	19	1.99402	0.000829115	1	1	1	2	2.01148e-06	2.67892e-05	modern_humans
GO:1903546	protein localization to photoreceptor outer segment	19	9.52848	19	1.99402	0.000829115	1	5	5	7	2.01148e-06	2.67892e-05	modern_humans
GO:1903980	positive regulation of microglial cell activation	19	9.52848	19	1.99402	0.000829115	1	5	5	5	2.01148e-06	2.67892e-05	modern_humans
GO:1904835	dorsal root ganglion morphogenesis	19	9.52848	19	1.99402	0.000829115	1	1	1	1	2.01148e-06	2.67892e-05	modern_humans
GO:1905040	otic placode development	19	9.52848	19	1.99402	0.000829115	1	1	1	1	2.01148e-06	2.67892e-05	modern_humans
GO:2001033	negative regulation of double-strand break repair via nonhomologous end joining	19	9.52848	19	1.99402	0.000829115	1	4	4	4	2.01148e-06	2.67892e-05	modern_humans
GO:0090278	negative regulation of peptide hormone secretion	231	115.846	151	1.30345	0.00658928	0.65368	34	37	43	2.04606e-06	2.72221e-05	modern_humans
GO:0034284	response to monosaccharide	761	381.641	445	1.16602	0.0194187	0.584757	97	107	142	2.049e-06	2.72336e-05	modern_humans
GO:1905331	negative regulation of morphogenesis of an epithelium	82	41.1229	62	1.50768	0.00270553	0.756098	14	16	18	2.07142e-06	2.75039e-05	modern_humans
GO:0003334	keratinocyte development	71	35.6064	55	1.54466	0.00240007	0.774648	9	9	11	2.0791e-06	2.75779e-05	modern_humans
GO:0042346	positive regulation of NF-kappaB import into nucleus	90	45.1349	67	1.48444	0.00292372	0.744444	20	21	27	2.12543e-06	2.81641e-05	modern_humans
GO:1901976	regulation of cell cycle checkpoint	183	91.7743	123	1.34024	0.00536743	0.672131	26	26	32	2.15753e-06	2.85607e-05	modern_humans
GO:0000002	mitochondrial genome maintenance	116	58.1739	83	1.42676	0.00362192	0.715517	15	16	21	2.1919e-06	2.89573e-05	modern_humans
GO:0043650	dicarboxylic acid biosynthetic process	116	58.1739	83	1.42676	0.00362192	0.715517	12	12	13	2.1919e-06	2.89573e-05	modern_humans
GO:0097084	vascular smooth muscle cell development	68	34.1019	53	1.55416	0.00231279	0.779412	6	6	8	2.27495e-06	2.99962e-05	modern_humans
GO:0048569	post-embryonic animal organ development	121	60.6814	86	1.41724	0.00375284	0.710744	9	9	15	2.2751e-06	2.99962e-05	modern_humans
GO:0090259	regulation of retinal ganglion cell axon guidance	38	19.057	33	1.73165	0.00144004	0.868421	5	5	5	2.29699e-06	3.02545e-05	modern_humans
GO:0006163	purine nucleotide metabolic process	1487	745.729	833	1.11703	0.0363501	0.560188	221	241	380	2.31646e-06	3.04803e-05	modern_humans
GO:0071392	cellular response to estradiol stimulus	282	141.423	180	1.27278	0.00785477	0.638298	28	28	38	2.35747e-06	3.09889e-05	modern_humans
GO:2000406	positive regulation of T cell migration	95	47.6424	70	1.46928	0.00305463	0.736842	18	20	24	2.39719e-06	3.14796e-05	modern_humans
GO:0050804	modulation of synaptic transmission	1599	801.897	892	1.11236	0.0389248	0.557849	209	223	307	2.474e-06	3.24558e-05	modern_humans
GO:0042048	olfactory behavior	31	15.5465	28	1.80105	0.00122185	0.903226	7	7	8	2.49033e-06	3.26375e-05	modern_humans
GO:0031128	developmental induction	76	38.1139	58	1.52175	0.00253098	0.763158	18	20	26	2.61693e-06	3.42625e-05	modern_humans
GO:0090130	tissue migration	597	299.395	355	1.18572	0.0154914	0.59464	69	75	87	2.6388e-06	3.45144e-05	modern_humans
GO:0051301	cell division	2250	1128.37	1234	1.09361	0.0538488	0.548444	309	342	484	2.6914e-06	3.51675e-05	modern_humans
GO:0072523	purine-containing compound catabolic process	339	170.008	212	1.247	0.00925118	0.625369	40	41	49	2.7238e-06	3.55555e-05	modern_humans
GO:0006955	immune response	8533	4279.29	4469	1.04433	0.195017	0.523731	998	1081	1484	2.76835e-06	3.61011e-05	modern_humans
GO:0042220	response to cocaine	279	139.918	178	1.27217	0.0077675	0.637993	33	37	52	2.79352e-06	3.63932e-05	modern_humans
GO:0034381	plasma lipoprotein particle clearance	251	125.876	162	1.28698	0.0070693	0.645418	29	31	40	2.80885e-06	3.65568e-05	modern_humans
GO:0044829	positive regulation by host of viral genome replication	44	22.066	37	1.67679	0.00161459	0.840909	7	7	7	2.87457e-06	3.73355e-05	modern_humans
GO:0045945	positive regulation of transcription from RNA polymerase III promoter	44	22.066	37	1.67679	0.00161459	0.840909	9	10	11	2.87457e-06	3.73355e-05	modern_humans
GO:0010629	negative regulation of gene expression	8820	4423.22	4615	1.04336	0.201388	0.523243	945	1045	1484	2.87721e-06	3.73355e-05	modern_humans
GO:0009154	purine ribonucleotide catabolic process	225	112.837	147	1.30276	0.00641473	0.653333	23	23	29	2.89873e-06	3.75777e-05	modern_humans
GO:0035239	tube morphogenesis	2291	1148.93	1255	1.09232	0.0547652	0.547796	235	259	326	2.9597e-06	3.83303e-05	modern_humans
GO:0048133	male germ-line stem cell asymmetric division	27	13.5405	25	1.84632	0.00109094	0.925926	3	3	4	3.00967e-06	3.89008e-05	modern_humans
GO:1902746	regulation of lens fiber cell differentiation	27	13.5405	25	1.84632	0.00109094	0.925926	4	4	4	3.00967e-06	3.89008e-05	modern_humans
GO:0072070	loop of Henle development	53	26.5795	43	1.61779	0.00187642	0.811321	8	8	12	3.03263e-06	3.90929e-05	modern_humans
GO:0002031	G-protein coupled receptor internalization	23	11.5345	22	1.90732	0.000960028	0.956522	7	8	11	3.03345e-06	3.90929e-05	modern_humans
GO:0010025	wax biosynthetic process	23	11.5345	22	1.90732	0.000960028	0.956522	2	2	4	3.03345e-06	3.90929e-05	modern_humans
GO:0050702	interleukin-1 beta secretion	50	25.075	41	1.6351	0.00178914	0.82	8	8	8	3.06004e-06	3.93836e-05	modern_humans
GO:0036120	cellular response to platelet-derived growth factor stimulus	97	48.6454	71	1.45954	0.00309827	0.731959	12	13	20	3.06401e-06	3.93836e-05	modern_humans
GO:0050907	detection of chemical stimulus involved in sensory perception	384	192.576	237	1.23069	0.0103421	0.617188	84	94	424	3.065e-06	3.93836e-05	modern_humans
GO:0000731	DNA synthesis involved in DNA repair	304	152.456	192	1.25938	0.00837843	0.631579	46	48	74	3.11082e-06	3.99334e-05	modern_humans
GO:0060333	interferon-gamma-mediated signaling pathway	828	415.241	480	1.15596	0.0209461	0.57971	49	55	64	3.1432e-06	4.03097e-05	modern_humans
GO:0090231	regulation of spindle checkpoint	89	44.6334	66	1.47871	0.00288008	0.741573	12	12	15	3.18048e-06	4.07479e-05	modern_humans
GO:0050709	negative regulation of protein secretion	640	320.959	378	1.17772	0.016495	0.590625	79	85	115	3.18917e-06	4.08195e-05	modern_humans
GO:0031214	biomineral tissue development	336	168.504	210	1.24626	0.0091639	0.625	49	54	75	3.20833e-06	4.10248e-05	modern_humans
GO:0071625	vocalization behavior	70	35.1049	54	1.53825	0.00235643	0.771429	14	14	19	3.23593e-06	4.13376e-05	modern_humans
GO:0010880	regulation of release of sequestered calcium ion into cytosol by sarcoplasmic reticulum	145	72.7174	100	1.37519	0.00436376	0.689655	20	21	28	3.27764e-06	4.18298e-05	modern_humans
GO:0031324	negative regulation of cellular metabolic process	13503	6771.74	6992	1.03253	0.305114	0.517811	1513	1691	2428	3.29239e-06	4.19771e-05	modern_humans
GO:0035637	multicellular organismal signaling	578	289.866	344	1.18675	0.0150113	0.595156	88	100	127	3.34572e-06	4.26158e-05	modern_humans
GO:0017038	protein import	797	399.695	463	1.15838	0.0202042	0.580928	103	117	165	3.42796e-06	4.3621e-05	modern_humans
GO:2000401	regulation of lymphocyte migration	191	95.7863	127	1.32587	0.00554198	0.664922	32	34	45	3.50742e-06	4.4589e-05	modern_humans
GO:0007175	negative regulation of epidermal growth factor-activated receptor activity	94	47.1409	69	1.4637	0.003011	0.734043	9	9	14	3.55101e-06	4.50996e-05	modern_humans
GO:0032609	interferon-gamma production	78	39.1169	59	1.5083	0.00257462	0.75641	13	13	17	3.56222e-06	4.51982e-05	modern_humans
GO:0048168	regulation of neuronal synaptic plasticity	236	118.354	153	1.29273	0.00667656	0.648305	38	42	51	3.58477e-06	4.54405e-05	modern_humans
GO:0060079	excitatory postsynaptic potential	271	135.906	173	1.27294	0.00754931	0.638376	40	46	69	3.61917e-06	4.58324e-05	modern_humans
GO:1902106	negative regulation of leukocyte differentiation	790	396.184	459	1.15855	0.0200297	0.581013	60	63	89	3.68953e-06	4.66784e-05	modern_humans
GO:0060487	lung epithelial cell differentiation	112	56.1679	80	1.4243	0.00349101	0.714286	17	18	22	3.70922e-06	4.68824e-05	modern_humans
GO:0008285	negative regulation of cell proliferation	4324	2168.48	2309	1.0648	0.100759	0.533996	454	494	653	3.78001e-06	4.77312e-05	modern_humans
GO:0032355	response to estradiol	709	355.563	415	1.16716	0.0181096	0.585332	87	95	131	3.87382e-06	4.87626e-05	modern_humans
GO:0045830	positive regulation of isotype switching	99	49.6484	72	1.4502	0.00314191	0.727273	12	15	23	3.87388e-06	4.87626e-05	modern_humans
GO:0046596	regulation of viral entry into host cell	99	49.6484	72	1.4502	0.00314191	0.727273	22	23	30	3.87388e-06	4.87626e-05	modern_humans
GO:0035336	long-chain fatty-acyl-CoA metabolic process	127	63.6904	89	1.39739	0.00388375	0.700787	20	20	24	3.96333e-06	4.87626e-05	modern_humans
GO:0009185	ribonucleoside diphosphate metabolic process	212	106.318	139	1.3074	0.00606563	0.65566	40	43	61	3.99432e-06	4.87626e-05	modern_humans
GO:0003105	negative regulation of glomerular filtration	18	9.02698	18	1.99402	0.000785477	1	6	6	6	4.01251e-06	4.87626e-05	modern_humans
GO:0003226	right ventricular compact myocardium morphogenesis	18	9.02698	18	1.99402	0.000785477	1	1	1	1	4.01251e-06	4.87626e-05	modern_humans
GO:0006065	UDP-glucuronate biosynthetic process	18	9.02698	18	1.99402	0.000785477	1	3	3	3	4.01251e-06	4.87626e-05	modern_humans
GO:0010359	regulation of anion channel activity	18	9.02698	18	1.99402	0.000785477	1	6	6	9	4.01251e-06	4.87626e-05	modern_humans
GO:0010636	positive regulation of mitochondrial fusion	18	9.02698	18	1.99402	0.000785477	1	3	3	3	4.01251e-06	4.87626e-05	modern_humans
GO:0010936	negative regulation of macrophage cytokine production	18	9.02698	18	1.99402	0.000785477	1	4	4	5	4.01251e-06	4.87626e-05	modern_humans
GO:0021830	interneuron migration from the subpallium to the cortex	18	9.02698	18	1.99402	0.000785477	1	5	5	8	4.01251e-06	4.87626e-05	modern_humans
GO:0030300	regulation of intestinal cholesterol absorption	18	9.02698	18	1.99402	0.000785477	1	3	3	7	4.01251e-06	4.87626e-05	modern_humans
GO:0032347	regulation of aldosterone biosynthetic process	18	9.02698	18	1.99402	0.000785477	1	6	6	6	4.01251e-06	4.87626e-05	modern_humans
GO:0033210	leptin-mediated signaling pathway	18	9.02698	18	1.99402	0.000785477	1	6	6	9	4.01251e-06	4.87626e-05	modern_humans
GO:0034112	positive regulation of homotypic cell-cell adhesion	18	9.02698	18	1.99402	0.000785477	1	5	5	6	4.01251e-06	4.87626e-05	modern_humans
GO:0034397	telomere localization	18	9.02698	18	1.99402	0.000785477	1	10	10	16	4.01251e-06	4.87626e-05	modern_humans
GO:0035984	cellular response to trichostatin A	18	9.02698	18	1.99402	0.000785477	1	3	3	4	4.01251e-06	4.87626e-05	modern_humans
GO:0038124	toll-like receptor TLR6:TLR2 signaling pathway	18	9.02698	18	1.99402	0.000785477	1	4	4	4	4.01251e-06	4.87626e-05	modern_humans
GO:0045081	negative regulation of interleukin-10 biosynthetic process	18	9.02698	18	1.99402	0.000785477	1	1	1	1	4.01251e-06	4.87626e-05	modern_humans
GO:0046541	saliva secretion	18	9.02698	18	1.99402	0.000785477	1	4	4	5	4.01251e-06	4.87626e-05	modern_humans
GO:0060298	positive regulation of sarcomere organization	18	9.02698	18	1.99402	0.000785477	1	3	3	4	4.01251e-06	4.87626e-05	modern_humans
GO:0060585	positive regulation of prostaglandin-endoperoxide synthase activity	18	9.02698	18	1.99402	0.000785477	1	2	2	3	4.01251e-06	4.87626e-05	modern_humans
GO:0061732	mitochondrial acetyl-CoA biosynthetic process from pyruvate	18	9.02698	18	1.99402	0.000785477	1	2	2	6	4.01251e-06	4.87626e-05	modern_humans
GO:0070966	nuclear-transcribed mRNA catabolic process, no-go decay	18	9.02698	18	1.99402	0.000785477	1	3	3	3	4.01251e-06	4.87626e-05	modern_humans
GO:0071225	cellular response to muramyl dipeptide	18	9.02698	18	1.99402	0.000785477	1	3	3	5	4.01251e-06	4.87626e-05	modern_humans
GO:0071726	cellular response to diacyl bacterial lipopeptide	18	9.02698	18	1.99402	0.000785477	1	4	4	4	4.01251e-06	4.87626e-05	modern_humans
GO:0071787	endoplasmic reticulum tubular network assembly	18	9.02698	18	1.99402	0.000785477	1	3	3	4	4.01251e-06	4.87626e-05	modern_humans
GO:0071895	odontoblast differentiation	18	9.02698	18	1.99402	0.000785477	1	2	2	3	4.01251e-06	4.87626e-05	modern_humans
GO:0072367	regulation of lipid transport by regulation of transcription from RNA polymerase II promoter	18	9.02698	18	1.99402	0.000785477	1	4	4	4	4.01251e-06	4.87626e-05	modern_humans
GO:0086024	adrenergic receptor signaling pathway involved in positive regulation of heart rate	18	9.02698	18	1.99402	0.000785477	1	1	1	1	4.01251e-06	4.87626e-05	modern_humans
GO:1900169	regulation of glucocorticoid mediated signaling pathway	18	9.02698	18	1.99402	0.000785477	1	2	2	2	4.01251e-06	4.87626e-05	modern_humans
GO:1902902	negative regulation of autophagosome assembly	18	9.02698	18	1.99402	0.000785477	1	5	5	10	4.01251e-06	4.87626e-05	modern_humans
GO:1902961	positive regulation of aspartic-type endopeptidase activity involved in amyloid precursor protein catabolic process	18	9.02698	18	1.99402	0.000785477	1	4	4	5	4.01251e-06	4.87626e-05	modern_humans
GO:1905075	positive regulation of occluding junction disassembly	18	9.02698	18	1.99402	0.000785477	1	3	3	3	4.01251e-06	4.87626e-05	modern_humans
GO:2000322	regulation of glucocorticoid receptor signaling pathway	18	9.02698	18	1.99402	0.000785477	1	6	6	8	4.01251e-06	4.87626e-05	modern_humans
GO:2000669	negative regulation of dendritic cell apoptotic process	18	9.02698	18	1.99402	0.000785477	1	2	2	3	4.01251e-06	4.87626e-05	modern_humans
GO:2000670	positive regulation of dendritic cell apoptotic process	18	9.02698	18	1.99402	0.000785477	1	3	3	3	4.01251e-06	4.87626e-05	modern_humans
GO:2001270	regulation of cysteine-type endopeptidase activity involved in execution phase of apoptosis	18	9.02698	18	1.99402	0.000785477	1	4	4	4	4.01251e-06	4.87626e-05	modern_humans
GO:0009074	aromatic amino acid family catabolic process	75	37.6124	57	1.51546	0.00248735	0.76	14	16	20	4.01378e-06	4.87626e-05	modern_humans
GO:0048025	negative regulation of mRNA splicing, via spliceosome	75	37.6124	57	1.51546	0.00248735	0.76	13	14	20	4.01378e-06	4.87626e-05	modern_humans
GO:0070664	negative regulation of leukocyte proliferation	632	316.947	373	1.17685	0.0162768	0.59019	54	59	73	4.05935e-06	4.92707e-05	modern_humans
GO:0051445	regulation of meiotic cell cycle	200	100.3	132	1.31605	0.00576017	0.66	28	32	44	4.12483e-06	5.00193e-05	modern_humans
GO:0044380	protein localization to cytoskeleton	176	88.2638	118	1.3369	0.00514924	0.670454	22	24	32	4.14536e-06	5.02026e-05	modern_humans
GO:0006304	DNA modification	344	172.516	214	1.24047	0.00933845	0.622093	57	65	83	4.14758e-06	5.02026e-05	modern_humans
GO:0006400	tRNA modification	226	113.339	147	1.297	0.00641473	0.650443	42	47	75	4.19659e-06	5.0749e-05	modern_humans
GO:0009743	response to carbohydrate	973	487.959	557	1.14149	0.0243062	0.572456	115	125	163	4.29939e-06	5.19444e-05	modern_humans
GO:0048799	animal organ maturation	109	54.6634	78	1.42691	0.00340374	0.715596	14	15	18	4.36008e-06	5.26292e-05	modern_humans
GO:0002460	adaptive immune response based on somatic recombination of immune receptors built from immunoglobulin superfamily domains	741	371.611	432	1.16251	0.0188515	0.582996	84	91	125	4.37235e-06	5.27289e-05	modern_humans
GO:0048639	positive regulation of developmental growth	1003	503.004	573	1.13916	0.0250044	0.571286	114	124	158	4.39516e-06	5.29555e-05	modern_humans
GO:0010466	negative regulation of peptidase activity	1324	663.985	744	1.12051	0.0324664	0.561933	137	154	249	4.4826e-06	5.38799e-05	modern_humans
GO:0032211	negative regulation of telomere maintenance via telomerase	72	36.1079	55	1.52321	0.00240007	0.763889	14	15	20	4.50014e-06	5.38799e-05	modern_humans
GO:2000510	positive regulation of dendritic cell chemotaxis	72	36.1079	55	1.52321	0.00240007	0.763889	7	7	9	4.50014e-06	5.38799e-05	modern_humans
GO:0048370	lateral mesoderm formation	58	29.087	46	1.58146	0.00200733	0.793103	2	2	2	4.50218e-06	5.38799e-05	modern_humans
GO:0030953	astral microtubule organization	30	15.045	27	1.79462	0.00117822	0.9	6	6	7	4.50468e-06	5.38799e-05	modern_humans
GO:0038190	VEGF-activated neuropilin signaling pathway	30	15.045	27	1.79462	0.00117822	0.9	2	2	2	4.50468e-06	5.38799e-05	modern_humans
GO:0043951	negative regulation of cAMP-mediated signaling	30	15.045	27	1.79462	0.00117822	0.9	5	5	7	4.50468e-06	5.38799e-05	modern_humans
GO:1902336	positive regulation of retinal ganglion cell axon guidance	30	15.045	27	1.79462	0.00117822	0.9	2	2	2	4.50468e-06	5.38799e-05	modern_humans
GO:0031641	regulation of myelination	178	89.2668	119	1.33308	0.00519288	0.668539	30	31	35	4.68801e-06	5.59708e-05	modern_humans
GO:0033762	response to glucagon	178	89.2668	119	1.33308	0.00519288	0.668539	34	36	49	4.68801e-06	5.59708e-05	modern_humans
GO:0040019	positive regulation of embryonic development	129	64.6934	90	1.39118	0.00392739	0.697674	22	27	34	4.71084e-06	5.61924e-05	modern_humans
GO:0043129	surfactant homeostasis	55	27.5825	44	1.59522	0.00192006	0.8	6	6	8	4.7537e-06	5.66522e-05	modern_humans
GO:0099565	chemical synaptic transmission, postsynaptic	293	146.939	185	1.25902	0.00807296	0.631399	47	54	78	4.77334e-06	5.68341e-05	modern_humans
GO:0070542	response to fatty acid	418	209.627	255	1.21645	0.0111276	0.610048	51	55	82	4.77761e-06	5.68341e-05	modern_humans
GO:0071466	cellular response to xenobiotic stimulus	286	143.429	181	1.26195	0.00789841	0.632867	53	60	108	4.87029e-06	5.78842e-05	modern_humans
GO:0031345	negative regulation of cell projection organization	799	400.698	463	1.15548	0.0202042	0.579474	93	102	150	4.92393e-06	5.84689e-05	modern_humans
GO:0006805	xenobiotic metabolic process	279	139.918	177	1.26502	0.00772386	0.634409	52	58	104	4.95551e-06	5.87908e-05	modern_humans
GO:0002088	lens development in camera-type eye	429	215.143	261	1.21315	0.0113894	0.608392	46	51	66	5.00443e-06	5.93176e-05	modern_humans
GO:0048285	organelle fission	1118	560.676	634	1.13078	0.0276663	0.567084	193	218	321	5.01306e-06	5.93663e-05	modern_humans
GO:0061430	bone trabecula morphogenesis	49	24.5735	40	1.62777	0.00174551	0.816326	8	8	11	5.03773e-06	5.96049e-05	modern_humans
GO:0002443	leukocyte mediated immunity	3174	1591.76	1712	1.07554	0.0747076	0.539382	424	454	616	5.19771e-06	6.14423e-05	modern_humans
GO:0002437	inflammatory response to antigenic stimulus	180	90.2698	120	1.32935	0.00523652	0.666667	20	20	22	5.28667e-06	6.24378e-05	modern_humans
GO:0046825	regulation of protein export from nucleus	163	81.7443	110	1.34566	0.00480014	0.674847	22	24	33	5.44308e-06	6.41698e-05	modern_humans
GO:0060841	venous blood vessel development	163	81.7443	110	1.34566	0.00480014	0.674847	12	15	16	5.44308e-06	6.41698e-05	modern_humans
GO:0007530	sex determination	85	42.6274	63	1.47792	0.00274917	0.741177	14	16	23	5.46149e-06	6.43291e-05	modern_humans
GO:0009746	response to hexose	733	367.599	427	1.16159	0.0186333	0.582538	93	103	137	5.51242e-06	6.48709e-05	modern_humans
GO:0051138	positive regulation of NK T cell differentiation	66	33.0989	51	1.54083	0.00222552	0.772727	4	4	4	5.55636e-06	6.53294e-05	modern_humans
GO:0019043	establishment of viral latency	26	13.039	24	1.84064	0.0010473	0.923077	4	5	9	5.57659e-06	6.53335e-05	modern_humans
GO:0075713	establishment of integrated proviral latency	26	13.039	24	1.84064	0.0010473	0.923077	4	5	8	5.57659e-06	6.53335e-05	modern_humans
GO:0098598	learned vocalization behavior or vocal learning	26	13.039	24	1.84064	0.0010473	0.923077	10	10	10	5.57659e-06	6.53335e-05	modern_humans
GO:1990535	neuron projection maintenance	26	13.039	24	1.84064	0.0010473	0.923077	3	4	6	5.57659e-06	6.53335e-05	modern_humans
GO:0002664	regulation of T cell tolerance induction	329	164.993	205	1.24247	0.00894571	0.6231	8	8	11	5.58565e-06	6.53815e-05	modern_humans
GO:0051099	positive regulation of binding	1029	516.043	586	1.13556	0.0255717	0.569485	111	124	167	5.74869e-06	6.723e-05	modern_humans
GO:0042866	pyruvate biosynthetic process	22	11.033	21	1.90338	0.00091639	0.954546	4	4	6	5.79933e-06	6.75817e-05	modern_humans
GO:0061469	regulation of type B pancreatic cell proliferation	22	11.033	21	1.90338	0.00091639	0.954546	5	5	10	5.79933e-06	6.75817e-05	modern_humans
GO:0070933	histone H4 deacetylation	22	11.033	21	1.90338	0.00091639	0.954546	6	6	9	5.79933e-06	6.75817e-05	modern_humans
GO:1900175	regulation of nodal signaling pathway involved in determination of lateral mesoderm left/right asymmetry	22	11.033	21	1.90338	0.00091639	0.954546	4	4	5	5.79933e-06	6.75817e-05	modern_humans
GO:0007197	adenylate cyclase-inhibiting G-protein coupled acetylcholine receptor signaling pathway	33	16.5495	29	1.75232	0.00126549	0.878788	5	5	5	5.85501e-06	6.80429e-05	modern_humans
GO:0048302	regulation of isotype switching to IgG isotypes	33	16.5495	29	1.75232	0.00126549	0.878788	7	8	13	5.85501e-06	6.80429e-05	modern_humans
GO:0048712	negative regulation of astrocyte differentiation	33	16.5495	29	1.75232	0.00126549	0.878788	6	6	12	5.85501e-06	6.80429e-05	modern_humans
GO:0010922	positive regulation of phosphatase activity	194	97.2908	128	1.31564	0.00558562	0.659794	25	25	30	5.85961e-06	6.80429e-05	modern_humans
GO:0048863	stem cell differentiation	1061	532.091	603	1.13327	0.0263135	0.568332	105	111	134	5.91201e-06	6.85908e-05	modern_humans
GO:0051146	striated muscle cell differentiation	934	468.4	535	1.14219	0.0233461	0.572805	118	136	178	5.98789e-06	6.94099e-05	modern_humans
GO:0009070	serine family amino acid biosynthetic process	103	51.6544	74	1.4326	0.00322918	0.718447	12	14	18	6.01078e-06	6.96139e-05	modern_humans
GO:1902855	regulation of non-motile cilium assembly	63	31.5944	49	1.55091	0.00213824	0.777778	9	9	11	6.10743e-06	7.05578e-05	modern_humans
GO:2000696	regulation of epithelial cell differentiation involved in kidney development	63	31.5944	49	1.55091	0.00213824	0.777778	12	12	16	6.10743e-06	7.05578e-05	modern_humans
GO:0044088	regulation of vacuole organization	148	74.2219	101	1.36078	0.0044074	0.682432	25	31	49	6.10839e-06	7.05578e-05	modern_humans
GO:0033522	histone H2A ubiquitination	82	41.1229	61	1.48336	0.0026619	0.743902	12	13	22	6.27391e-06	7.23426e-05	modern_humans
GO:0051969	regulation of transmission of nerve impulse	82	41.1229	61	1.48336	0.0026619	0.743902	14	14	18	6.27391e-06	7.23426e-05	modern_humans
GO:0031063	regulation of histone deacetylation	143	71.7144	98	1.36653	0.00427649	0.685315	17	18	26	6.28781e-06	7.24393e-05	modern_humans
GO:1901524	regulation of macromitophagy	36	18.054	31	1.71707	0.00135277	0.861111	8	9	11	6.9364e-06	7.98415e-05	modern_humans
GO:0001101	response to acid chemical	1668	836.5	924	1.1046	0.0403212	0.553957	212	224	320	6.98348e-06	8.03131e-05	modern_humans
GO:0045666	positive regulation of neuron differentiation	1843	924.263	1016	1.09925	0.0443358	0.551275	228	248	328	7.04233e-06	8.08659e-05	modern_humans
GO:0042401	cellular biogenic amine biosynthetic process	87	43.6304	64	1.46687	0.00279281	0.735632	15	16	22	7.04385e-06	8.08659e-05	modern_humans
GO:0050905	neuromuscular process	398	199.597	243	1.21745	0.0106039	0.610553	63	72	96	7.22723e-06	8.28987e-05	modern_humans
GO:0050772	positive regulation of axonogenesis	427	214.14	259	1.20949	0.0113022	0.606557	50	55	75	7.47878e-06	8.57093e-05	modern_humans
GO:0060306	regulation of membrane repolarization	140	70.2099	96	1.36733	0.00418921	0.685714	21	23	30	7.48673e-06	8.57257e-05	modern_humans
GO:1905269	positive regulation of chromatin organization	418	209.627	254	1.21168	0.011084	0.607656	55	63	89	7.53798e-06	8.62374e-05	modern_humans
GO:0050863	regulation of T cell activation	2753	1380.63	1491	1.07994	0.0650637	0.541591	228	246	308	7.70847e-06	8.81111e-05	modern_humans
GO:0061512	protein localization to cilium	125	62.6874	87	1.38784	0.00379647	0.696	20	24	34	7.84974e-06	8.92388e-05	modern_humans
GO:0072189	ureter development	125	62.6874	87	1.38784	0.00379647	0.696	10	11	12	7.84974e-06	8.92388e-05	modern_humans
GO:0032733	positive regulation of interleukin-10 production	226	113.339	146	1.28817	0.00637109	0.646018	22	24	30	7.85176e-06	8.92388e-05	modern_humans
GO:0071872	cellular response to epinephrine stimulus	120	60.1799	84	1.39582	0.00366556	0.7	11	11	13	7.85291e-06	8.92388e-05	modern_humans
GO:0006011	UDP-glucose metabolic process	17	8.52548	17	1.99402	0.00074184	1	3	3	5	8.004e-06	8.92388e-05	modern_humans
GO:0007161	calcium-independent cell-matrix adhesion	17	8.52548	17	1.99402	0.00074184	1	3	3	4	8.004e-06	8.92388e-05	modern_humans
GO:0009414	response to water deprivation	17	8.52548	17	1.99402	0.00074184	1	7	7	8	8.004e-06	8.92388e-05	modern_humans
GO:0010193	response to ozone	17	8.52548	17	1.99402	0.00074184	1	4	4	5	8.004e-06	8.92388e-05	modern_humans
GO:0010934	macrophage cytokine production	17	8.52548	17	1.99402	0.00074184	1	1	1	2	8.004e-06	8.92388e-05	modern_humans
GO:0014883	transition between fast and slow fiber	17	8.52548	17	1.99402	0.00074184	1	4	4	6	8.004e-06	8.92388e-05	modern_humans
GO:0016926	protein desumoylation	17	8.52548	17	1.99402	0.00074184	1	4	4	7	8.004e-06	8.92388e-05	modern_humans
GO:0021558	trochlear nerve development	17	8.52548	17	1.99402	0.00074184	1	2	2	3	8.004e-06	8.92388e-05	modern_humans
GO:0031947	negative regulation of glucocorticoid biosynthetic process	17	8.52548	17	1.99402	0.00074184	1	5	5	5	8.004e-06	8.92388e-05	modern_humans
GO:0033364	mast cell secretory granule organization	17	8.52548	17	1.99402	0.00074184	1	1	1	2	8.004e-06	8.92388e-05	modern_humans
GO:0034141	positive regulation of toll-like receptor 3 signaling pathway	17	8.52548	17	1.99402	0.00074184	1	4	4	7	8.004e-06	8.92388e-05	modern_humans
GO:0042494	detection of bacterial lipoprotein	17	8.52548	17	1.99402	0.00074184	1	3	3	4	8.004e-06	8.92388e-05	modern_humans
GO:0042538	hyperosmotic salinity response	17	8.52548	17	1.99402	0.00074184	1	5	5	10	8.004e-06	8.92388e-05	modern_humans
GO:0042668	auditory receptor cell fate determination	17	8.52548	17	1.99402	0.00074184	1	3	3	3	8.004e-06	8.92388e-05	modern_humans
GO:0048386	positive regulation of retinoic acid receptor signaling pathway	17	8.52548	17	1.99402	0.00074184	1	3	3	4	8.004e-06	8.92388e-05	modern_humans
GO:0048859	formation of anatomical boundary	17	8.52548	17	1.99402	0.00074184	1	4	4	5	8.004e-06	8.92388e-05	modern_humans
GO:0051106	positive regulation of DNA ligation	17	8.52548	17	1.99402	0.00074184	1	4	4	5	8.004e-06	8.92388e-05	modern_humans
GO:0070340	detection of bacterial lipopeptide	17	8.52548	17	1.99402	0.00074184	1	3	3	3	8.004e-06	8.92388e-05	modern_humans
GO:0070574	cadmium ion transmembrane transport	17	8.52548	17	1.99402	0.00074184	1	3	3	4	8.004e-06	8.92388e-05	modern_humans
GO:0071307	cellular response to vitamin K	17	8.52548	17	1.99402	0.00074184	1	1	1	2	8.004e-06	8.92388e-05	modern_humans
GO:1900142	negative regulation of oligodendrocyte apoptotic process	17	8.52548	17	1.99402	0.00074184	1	1	1	1	8.004e-06	8.92388e-05	modern_humans
GO:1903589	positive regulation of blood vessel endothelial cell proliferation involved in sprouting angiogenesis	17	8.52548	17	1.99402	0.00074184	1	2	2	2	8.004e-06	8.92388e-05	modern_humans
GO:1903748	negative regulation of establishment of protein localization to mitochondrion	17	8.52548	17	1.99402	0.00074184	1	7	7	7	8.004e-06	8.92388e-05	modern_humans
GO:2000323	negative regulation of glucocorticoid receptor signaling pathway	17	8.52548	17	1.99402	0.00074184	1	5	5	6	8.004e-06	8.92388e-05	modern_humans
GO:2000533	negative regulation of renal albumin absorption	17	8.52548	17	1.99402	0.00074184	1	1	1	1	8.004e-06	8.92388e-05	modern_humans
GO:0002118	aggressive behavior	29	14.5435	26	1.78774	0.00113458	0.896552	6	6	8	8.12141e-06	9.04711e-05	modern_humans
GO:0015872	dopamine transport	84	42.1259	62	1.47178	0.00270553	0.738095	8	9	11	8.14092e-06	9.06117e-05	modern_humans
GO:0006563	L-serine metabolic process	76	38.1139	57	1.49552	0.00248735	0.75	5	7	10	8.2043e-06	9.11628e-05	modern_humans
GO:0086013	membrane repolarization during cardiac muscle cell action potential	76	38.1139	57	1.49552	0.00248735	0.75	13	13	16	8.2043e-06	9.11628e-05	modern_humans
GO:0032817	regulation of natural killer cell proliferation	45	22.5675	37	1.63953	0.00161459	0.822222	6	7	9	8.32105e-06	9.23683e-05	modern_humans
GO:0002719	negative regulation of cytokine production involved in immune response	188	94.2818	124	1.31521	0.00541107	0.659574	18	21	25	8.32685e-06	9.23683e-05	modern_humans
GO:0032757	positive regulation of interleukin-8 production	147	73.7204	100	1.35648	0.00436376	0.680272	34	36	45	8.38713e-06	9.29585e-05	modern_humans
GO:0045197	establishment or maintenance of epithelial cell apical/basal polarity	221	110.831	143	1.29025	0.00624018	0.647059	25	27	37	8.52265e-06	9.4381e-05	modern_humans
GO:0051145	smooth muscle cell differentiation	235	117.852	151	1.28127	0.00658928	0.642553	23	26	32	8.61082e-06	9.52771e-05	modern_humans
GO:1900078	positive regulation of cellular response to insulin stimulus	102	51.1529	73	1.42709	0.00318555	0.715686	18	19	27	8.68733e-06	9.60428e-05	modern_humans
GO:0060560	developmental growth involved in morphogenesis	767	384.65	444	1.1543	0.0193751	0.578879	76	85	110	8.75183e-06	9.66746e-05	modern_humans
GO:0000041	transition metal ion transport	406	203.609	247	1.21311	0.0107785	0.608374	63	73	107	8.83742e-06	9.75381e-05	modern_humans
GO:0060837	blood vessel endothelial cell differentiation	89	44.6334	65	1.45631	0.00283645	0.730337	8	8	8	8.97105e-06	9.89299e-05	modern_humans
GO:0048588	developmental cell growth	495	248.242	296	1.19239	0.0129167	0.59798	54	59	83	9.15894e-06	0.000100917	modern_humans
GO:0043517	positive regulation of DNA damage response, signal transduction by p53 class mediator	73	36.6094	55	1.50235	0.00240007	0.753425	12	13	14	9.33171e-06	0.000102735	modern_humans
GO:1901021	positive regulation of calcium ion transmembrane transporter activity	237	118.855	152	1.27887	0.00663292	0.64135	29	30	34	9.37807e-06	0.000103159	modern_humans
GO:0034116	positive regulation of heterotypic cell-cell adhesion	62	31.0929	48	1.54376	0.00209461	0.774193	12	12	12	9.54864e-06	0.000104947	modern_humans
GO:0045995	regulation of embryonic development	725	363.587	421	1.15791	0.0183714	0.58069	82	95	120	9.76454e-06	0.00010723	modern_humans
GO:0050821	protein stabilization	764	383.145	442	1.15361	0.0192878	0.578534	94	103	154	9.92659e-06	0.000108919	modern_humans
GO:0042246	tissue regeneration	283	141.924	178	1.25419	0.0077675	0.628975	38	40	52	9.98595e-06	0.000109479	modern_humans
GO:0006537	glutamate biosynthetic process	25	12.5375	23	1.8345	0.00100367	0.92	4	4	5	1.03034e-05	0.000112677	modern_humans
GO:0021825	substrate-dependent cerebral cortex tangential migration	25	12.5375	23	1.8345	0.00100367	0.92	3	3	4	1.03034e-05	0.000112677	modern_humans
GO:0045953	negative regulation of natural killer cell mediated cytotoxicity	25	12.5375	23	1.8345	0.00100367	0.92	6	6	9	1.03034e-05	0.000112677	modern_humans
GO:1902302	regulation of potassium ion export	32	16.048	28	1.74477	0.00122185	0.875	4	5	5	1.03154e-05	0.000112715	modern_humans
GO:0044089	positive regulation of cellular component biogenesis	2762	1385.14	1494	1.07859	0.0651946	0.540912	313	340	469	1.03817e-05	0.000113345	modern_humans
GO:0003139	secondary heart field specification	59	29.5885	46	1.55466	0.00200733	0.779661	7	7	9	1.04769e-05	0.000114195	modern_humans
GO:0090131	mesenchyme migration	59	29.5885	46	1.55466	0.00200733	0.779661	3	4	5	1.04769e-05	0.000114195	modern_humans
GO:0050901	leukocyte tethering or rolling	70	35.1049	53	1.50976	0.00231279	0.757143	11	11	15	1.0569e-05	0.000115103	modern_humans
GO:0048638	regulation of developmental growth	1904	954.854	1046	1.09546	0.045645	0.54937	202	223	285	1.08132e-05	0.000117665	modern_humans
GO:0001678	cellular glucose homeostasis	514	257.771	306	1.1871	0.0133531	0.595331	58	62	82	1.08485e-05	0.000117952	modern_humans
GO:0030216	keratinocyte differentiation	525	263.287	312	1.18502	0.0136149	0.594286	90	105	267	1.09413e-05	0.000118862	modern_humans
GO:0061217	regulation of mesonephros development	114	57.1709	80	1.39931	0.00349101	0.701754	19	21	26	1.10294e-05	0.00011972	modern_humans
GO:0035036	sperm-egg recognition	119	59.6784	83	1.39079	0.00362192	0.697479	21	26	49	1.10612e-05	0.000119919	modern_humans
GO:2000501	regulation of natural killer cell chemotaxis	21	10.5315	20	1.89907	0.000872753	0.952381	5	6	8	1.10659e-05	0.000119919	modern_humans
GO:0006091	generation of precursor metabolites and energy	1295	649.441	725	1.11634	0.0316373	0.559846	210	234	365	1.13376e-05	0.000122762	modern_humans
GO:0002690	positive regulation of leukocyte chemotaxis	498	249.746	297	1.18921	0.0129604	0.596386	68	72	89	1.1913e-05	0.000128886	modern_humans
GO:0060045	positive regulation of cardiac muscle cell proliferation	158	79.2369	106	1.33776	0.00462559	0.670886	20	22	23	1.19374e-05	0.000128938	modern_humans
GO:2000758	positive regulation of peptidyl-lysine acetylation	158	79.2369	106	1.33776	0.00462559	0.670886	18	20	30	1.19374e-05	0.000128938	modern_humans
GO:0021612	facial nerve structural organization	35	17.5525	30	1.70916	0.00130913	0.857143	5	5	8	1.19824e-05	0.000129317	modern_humans
GO:0009749	response to glucose	728	365.091	422	1.15587	0.0184151	0.57967	90	100	132	1.20249e-05	0.00012967	modern_humans
GO:0001936	regulation of endothelial cell proliferation	691	346.536	402	1.16005	0.0175423	0.581766	77	82	100	1.20623e-05	0.000129966	modern_humans
GO:0070977	bone maturation	75	37.6124	56	1.48887	0.00244371	0.746667	10	11	14	1.23765e-05	0.000133243	modern_humans
GO:0030031	cell projection assembly	2087	1046.63	1141	1.09017	0.0497905	0.546718	259	291	412	1.27833e-05	0.00013751	modern_humans
GO:0071398	cellular response to fatty acid	307	153.96	191	1.24058	0.00833479	0.62215	33	36	54	1.30638e-05	0.000140236	modern_humans
GO:0007028	cytoplasm organization	111	55.6664	78	1.4012	0.00340374	0.702703	7	7	9	1.30663e-05	0.000140236	modern_humans
GO:0050870	positive regulation of T cell activation	1963	984.443	1076	1.093	0.0469541	0.548141	149	158	201	1.30687e-05	0.000140236	modern_humans
GO:0007176	regulation of epidermal growth factor-activated receptor activity	184	92.2758	121	1.31129	0.00528015	0.657609	21	22	29	1.31752e-05	0.000141263	modern_humans
GO:0003264	regulation of cardioblast proliferation	64	32.0959	49	1.52667	0.00213824	0.765625	8	9	10	1.33504e-05	0.000142908	modern_humans
GO:0048532	anatomical structure arrangement	64	32.0959	49	1.52667	0.00213824	0.765625	10	12	16	1.33504e-05	0.000142908	modern_humans
GO:0006195	purine nucleotide catabolic process	316	158.474	196	1.2368	0.00855298	0.620253	34	35	42	1.33751e-05	0.000143055	modern_humans
GO:2000210	positive regulation of anoikis	41	20.5615	34	1.65358	0.00148368	0.829268	5	5	7	1.36381e-05	0.00014575	modern_humans
GO:0006306	DNA methylation	247	123.87	157	1.26745	0.00685111	0.635628	37	40	47	1.40704e-05	0.000150249	modern_humans
GO:0042551	neuron maturation	155	77.7324	104	1.33792	0.00453831	0.670968	24	25	33	1.42445e-05	0.000151984	modern_humans
GO:0006939	smooth muscle contraction	302	151.453	188	1.24131	0.00820387	0.622517	40	40	49	1.44334e-05	0.000153874	modern_humans
GO:0021942	radial glia guided migration of Purkinje cell	28	14.042	25	1.78038	0.00109094	0.892857	3	4	5	1.45901e-05	0.000155293	modern_humans
GO:0045829	negative regulation of isotype switching	28	14.042	25	1.78038	0.00109094	0.892857	3	3	4	1.45901e-05	0.000155293	modern_humans
GO:0055023	positive regulation of cardiac muscle tissue growth	186	93.2788	122	1.30791	0.00532379	0.655914	25	28	30	1.46297e-05	0.000155588	modern_humans
GO:0046006	regulation of activated T cell proliferation	193	96.7893	126	1.3018	0.00549834	0.65285	29	32	39	1.50387e-05	0.000159809	modern_humans
GO:0042634	regulation of hair cycle	103	51.6544	73	1.41324	0.00318555	0.708738	19	20	27	1.52003e-05	0.000161395	modern_humans
GO:0043687	post-translational protein modification	1768	886.65	973	1.09739	0.0424594	0.550339	250	278	438	1.53521e-05	0.000162876	modern_humans
GO:0050769	positive regulation of neurogenesis	2599	1303.4	1407	1.07949	0.0613981	0.541362	290	314	408	1.54124e-05	0.000163383	modern_humans
GO:0061005	cell differentiation involved in kidney development	288	144.432	180	1.24626	0.00785477	0.625	35	36	42	1.54645e-05	0.000163804	modern_humans
GO:1900103	positive regulation of endoplasmic reticulum unfolded protein response	113	56.6694	79	1.39405	0.00344737	0.699115	11	11	13	1.55777e-05	0.000163832	modern_humans
GO:0006661	phosphatidylinositol biosynthetic process	556	278.834	328	1.17633	0.0143131	0.589928	84	97	138	1.56448e-05	0.000163832	modern_humans
GO:0033599	regulation of mammary gland epithelial cell proliferation	181	90.7713	119	1.31099	0.00519288	0.657459	10	13	16	1.57085e-05	0.000163832	modern_humans
GO:0002501	peptide antigen assembly with MHC protein complex	16	8.02398	16	1.99402	0.000698202	1	3	3	4	1.59657e-05	0.000163832	modern_humans
GO:0002503	peptide antigen assembly with MHC class II protein complex	16	8.02398	16	1.99402	0.000698202	1	3	3	3	1.59657e-05	0.000163832	modern_humans
GO:0003162	atrioventricular node development	16	8.02398	16	1.99402	0.000698202	1	2	2	3	1.59657e-05	0.000163832	modern_humans
GO:0003307	regulation of Wnt signaling pathway involved in heart development	16	8.02398	16	1.99402	0.000698202	1	4	4	5	1.59657e-05	0.000163832	modern_humans
GO:0009133	nucleoside diphosphate biosynthetic process	16	8.02398	16	1.99402	0.000698202	1	3	3	6	1.59657e-05	0.000163832	modern_humans
GO:0009437	carnitine metabolic process	16	8.02398	16	1.99402	0.000698202	1	7	7	13	1.59657e-05	0.000163832	modern_humans
GO:0009820	alkaloid metabolic process	16	8.02398	16	1.99402	0.000698202	1	6	6	7	1.59657e-05	0.000163832	modern_humans
GO:0010901	regulation of very-low-density lipoprotein particle remodeling	16	8.02398	16	1.99402	0.000698202	1	3	3	5	1.59657e-05	0.000163832	modern_humans
GO:0015680	intracellular copper ion transport	16	8.02398	16	1.99402	0.000698202	1	3	3	3	1.59657e-05	0.000163832	modern_humans
GO:0030997	regulation of centriole-centriole cohesion	16	8.02398	16	1.99402	0.000698202	1	3	3	3	1.59657e-05	0.000163832	modern_humans
GO:0034214	protein hexamerization	16	8.02398	16	1.99402	0.000698202	1	5	5	10	1.59657e-05	0.000163832	modern_humans
GO:0038123	toll-like receptor TLR1:TLR2 signaling pathway	16	8.02398	16	1.99402	0.000698202	1	3	3	3	1.59657e-05	0.000163832	modern_humans
GO:0045141	meiotic telomere clustering	16	8.02398	16	1.99402	0.000698202	1	9	9	14	1.59657e-05	0.000163832	modern_humans
GO:0046021	regulation of transcription from RNA polymerase II promoter during mitotic cell cycle	16	8.02398	16	1.99402	0.000698202	1	3	3	3	1.59657e-05	0.000163832	modern_humans
GO:0046070	dGTP metabolic process	16	8.02398	16	1.99402	0.000698202	1	4	4	4	1.59657e-05	0.000163832	modern_humans
GO:0048069	eye pigmentation	16	8.02398	16	1.99402	0.000698202	1	3	3	7	1.59657e-05	0.000163832	modern_humans
GO:0051088	PMA-inducible membrane protein ectodomain proteolysis	16	8.02398	16	1.99402	0.000698202	1	3	3	3	1.59657e-05	0.000163832	modern_humans
GO:0060235	lens induction in camera-type eye	16	8.02398	16	1.99402	0.000698202	1	4	4	4	1.59657e-05	0.000163832	modern_humans
GO:0060482	lobar bronchus development	16	8.02398	16	1.99402	0.000698202	1	3	3	5	1.59657e-05	0.000163832	modern_humans
GO:0060547	negative regulation of necrotic cell death	16	8.02398	16	1.99402	0.000698202	1	8	8	13	1.59657e-05	0.000163832	modern_humans
GO:0060738	epithelial-mesenchymal signaling involved in prostate gland development	16	8.02398	16	1.99402	0.000698202	1	2	2	2	1.59657e-05	0.000163832	modern_humans
GO:0070178	D-serine metabolic process	16	8.02398	16	1.99402	0.000698202	1	2	2	2	1.59657e-05	0.000163832	modern_humans
GO:0070970	interleukin-2 secretion	16	8.02398	16	1.99402	0.000698202	1	2	2	3	1.59657e-05	0.000163832	modern_humans
GO:0071694	maintenance of protein location in extracellular region	16	8.02398	16	1.99402	0.000698202	1	5	5	6	1.59657e-05	0.000163832	modern_humans
GO:0071727	cellular response to triacyl bacterial lipopeptide	16	8.02398	16	1.99402	0.000698202	1	3	3	3	1.59657e-05	0.000163832	modern_humans
GO:0090118	receptor-mediated endocytosis involved in cholesterol transport	16	8.02398	16	1.99402	0.000698202	1	2	2	3	1.59657e-05	0.000163832	modern_humans
GO:0090220	chromosome localization to nuclear envelope involved in homologous chromosome segregation	16	8.02398	16	1.99402	0.000698202	1	9	9	15	1.59657e-05	0.000163832	modern_humans
GO:0098787	mRNA cleavage involved in mRNA processing	16	8.02398	16	1.99402	0.000698202	1	7	7	10	1.59657e-05	0.000163832	modern_humans
GO:1901070	guanosine-containing compound biosynthetic process	16	8.02398	16	1.99402	0.000698202	1	8	8	14	1.59657e-05	0.000163832	modern_humans
GO:1901097	negative regulation of autophagosome maturation	16	8.02398	16	1.99402	0.000698202	1	2	2	4	1.59657e-05	0.000163832	modern_humans
GO:1902410	mitotic cytokinetic process	16	8.02398	16	1.99402	0.000698202	1	3	3	4	1.59657e-05	0.000163832	modern_humans
GO:1904902	ESCRT III complex assembly	16	8.02398	16	1.99402	0.000698202	1	1	1	1	1.59657e-05	0.000163832	modern_humans
GO:1905223	epicardium morphogenesis	16	8.02398	16	1.99402	0.000698202	1	1	1	1	1.59657e-05	0.000163832	modern_humans
GO:2000683	regulation of cellular response to X-ray	16	8.02398	16	1.99402	0.000698202	1	2	2	2	1.59657e-05	0.000163832	modern_humans
GO:2000978	negative regulation of forebrain neuron differentiation	16	8.02398	16	1.99402	0.000698202	1	2	2	2	1.59657e-05	0.000163832	modern_humans
GO:2001206	positive regulation of osteoclast development	16	8.02398	16	1.99402	0.000698202	1	3	3	4	1.59657e-05	0.000163832	modern_humans
GO:2001271	negative regulation of cysteine-type endopeptidase activity involved in execution phase of apoptosis	16	8.02398	16	1.99402	0.000698202	1	3	3	3	1.59657e-05	0.000163832	modern_humans
GO:2001275	positive regulation of glucose import in response to insulin stimulus	77	38.6154	57	1.47609	0.00248735	0.74026	13	13	15	1.6149e-05	0.000165584	modern_humans
GO:0006638	neutral lipid metabolic process	376	188.564	229	1.21444	0.00999302	0.609043	48	54	86	1.64937e-05	0.000168986	modern_humans
GO:0030182	neuron differentiation	5494	2755.24	2900	1.05254	0.126549	0.527849	633	686	920	1.65439e-05	0.000169369	modern_humans
GO:0008045	motor neuron axon guidance	152	76.2279	102	1.33809	0.00445104	0.671053	16	17	23	1.69997e-05	0.0001739	modern_humans
GO:0014047	glutamate secretion	130	65.1949	89	1.36514	0.00388375	0.684615	22	24	29	1.74808e-05	0.000178682	modern_humans
GO:0045747	positive regulation of Notch signaling pathway	253	126.879	160	1.26104	0.00698202	0.632411	22	23	34	1.76704e-05	0.000180479	modern_humans
GO:0010469	regulation of receptor activity	2514	1260.77	1362	1.08029	0.0594345	0.541766	353	399	567	1.77003e-05	0.000180644	modern_humans
GO:0003376	sphingosine-1-phosphate signaling pathway	55	27.5825	43	1.55896	0.00187642	0.781818	9	10	12	1.79831e-05	0.000182539	modern_humans
GO:0014822	detection of wounding	55	27.5825	43	1.55896	0.00187642	0.781818	1	1	1	1.79831e-05	0.000182539	modern_humans
GO:0048371	lateral mesodermal cell differentiation	55	27.5825	43	1.55896	0.00187642	0.781818	1	1	1	1.79831e-05	0.000182539	modern_humans
GO:0048611	embryonic ectodermal digestive tract development	55	27.5825	43	1.55896	0.00187642	0.781818	1	1	2	1.79831e-05	0.000182539	modern_humans
GO:0048613	embryonic ectodermal digestive tract morphogenesis	55	27.5825	43	1.55896	0.00187642	0.781818	1	1	1	1.79831e-05	0.000182539	modern_humans
GO:0060446	branching involved in open tracheal system development	55	27.5825	43	1.55896	0.00187642	0.781818	1	1	1	1.79831e-05	0.000182539	modern_humans
GO:0060461	right lung morphogenesis	55	27.5825	43	1.55896	0.00187642	0.781818	1	1	1	1.79831e-05	0.000182539	modern_humans
GO:0072698	protein localization to microtubule cytoskeleton	171	85.7563	113	1.31769	0.00493105	0.660819	19	21	29	1.80039e-05	0.000182609	modern_humans
GO:0034145	positive regulation of toll-like receptor 4 signaling pathway	31	15.5465	27	1.73673	0.00117822	0.870968	7	7	10	1.81015e-05	0.000183175	modern_humans
GO:0072217	negative regulation of metanephros development	31	15.5465	27	1.73673	0.00117822	0.870968	8	8	9	1.81015e-05	0.000183175	modern_humans
GO:1902668	negative regulation of axon guidance	31	15.5465	27	1.73673	0.00117822	0.870968	6	7	10	1.81015e-05	0.000183175	modern_humans
[truncated: 1,098 more rows]

## Sheet: neanderthal
Supplementary Table 8c- Table reporting the gene ontology enrichment results for the set of genes targeted by Neanderthal variants
[truncated: 2,118 more rows]
