# Supplementary material for: Denisovan introgression has shaped the immune system of present-day Papuans
Source: PLoS Genet. 2022 Dec 8;18(12):e1010470. doi: 10.1371/journal.pgen.1010470 (PMC9731433; doi:10.1371/journal.pgen.1010470)
Supplement: S9 Table — (XLSX) [file pgen.1010470.s009.xlsx]

## Sheet: oligos
Supplementary Table 9a- Table reporting the list of sequences tested in the MPRA
Name	Sequence(5-3)		state allele
chr12_113345293_A_rs368816473	ACTGGCCGCTTGACGTCTGGGGTGAAATCCTACATCCCTATTATTAACAAGTGACCCTCCCCCCTACTTCCCGCTGAAGTTTATGAACCACTGTCCTGGACGATGCCCATTTCAGAAATAGGGAACTGAATCCCAGCTCTGGTAAACAGTTTGCTAATTCGTGGCCAGGCTAGGGGCTCACCATTCACTGCGGCTCCTGCAGAGTACCTAGACGTCCATCGTACGCTTATCCGGACTGATGAGTgatcaggtgacactagcaggTAATCTCGGTCTGACTATCG		deni
chr12_113345293_G_rs368816473	ACTGGCCGCTTGACGTCTGGGGTGAAATCCTACATCCCTATTATTAACAAGTGACCCTCCCCCCTACTTCCCGCTGAAGTTTATGAACCACTGTCCTGGGCGATGCCCATTTCAGAAATAGGGAACTGAATCCCAGCTCTGGTAAACAGTTTGCTAATTCGTGGCCAGGCTAGGGGCTCACCATTCACTGCGGCTCCTGCAGAGTACCTAGACGTCCATCGTACGCTTATCCGGACTGATGAGTggacgaccttgttcgtgaacTAATCTCGGTCTGACTATCG		nonarchaic
chr12_113345315_C_rs372433785	ACTGGCCGCTTGACGCTATTATTAACAAGTGACCCTCCCCCCTACTTCCCGCTGAAGTTTATGAACCACTGTCCTGGGCGATGCCCATTTCAGAAATAGCGAACTGAATCCCAGCTCTGGTAAACAGTTTGCTAATTCGTGGCCAGGCTAGGGGCTCACCATTTCTGCAGTGAAGAATCATATGTCACTGCGGCTCCTGCAGAGTACCTAGACGTCCATCGTACGCTTATCCGGACTGATGAGTcctaatgtcgacgcctattgTAATCTCGGTCTGACTATCG		deni
chr12_113345315_G_rs372433785	ACTGGCCGCTTGACGCTATTATTAACAAGTGACCCTCCCCCCTACTTCCCGCTGAAGTTTATGAACCACTGTCCTGGGCGATGCCCATTTCAGAAATAGGGAACTGAATCCCAGCTCTGGTAAACAGTTTGCTAATTCGTGGCCAGGCTAGGGGCTCACCATTTCTGCAGTGAAGAATCATATGTCACTGCGGCTCCTGCAGAGTACCTAGACGTCCATCGTACGCTTATCCGGACTGATGAGTcaaactcgtattgggcctagTAATCTCGGTCTGACTATCG		nonarchaic
chr12_113346470_A_rs139804868	ACTGGCCGCTTGACGGCTGACCTGGTTGTCTTCCTCAGTCCTCTCACCACTTTTCAGGATCAGTTAAATCGCCGGGGAGAGTTCATCCAGGAAATTAGGAGACAGCTGGAAGCCTGTCAAAGAGAGAGAGCATTTTCCGTGAAGTTTGAGGTCCAGGCTCCACGCTGGGGCAACCCCCGTGCGCTCACTGCGGCTCCTGCAGAGTACCTAGACGTCCATCGTACGCTTATCCGGACTGATGAGTttgttggtccccggaaccatTAATCTCGGTCTGACTATCG		nonarchaic
chr12_113346470_G_rs139804868	ACTGGCCGCTTGACGGCTGACCTGGTTGTCTTCCTCAGTCCTCTCACCACTTTTCAGGATCAGTTAAATCGCCGGGGAGAGTTCATCCAGGAAATTAGGGGACAGCTGGAAGCCTGTCAAAGAGAGAGAGCATTTTCCGTGAAGTTTGAGGTCCAGGCTCCACGCTGGGGCAACCCCCGTGCGCTCACTGCGGCTCCTGCAGAGTACCTAGACGTCCATCGTACGCTTATCCGGACTGATGAGTacgttcccggttagtcgaatTAATCTCGGTCTGACTATCG		deni
chr12_113346546_C_rs146859513	ACTGGCCGCTTGACGAAATTAGGAGACAGCTGGAAGCCTGTCAAAGAGAGAGAGCATTTTCCGTGAAGTTTGAGGTCCAGGCTCCACGCTGGGGCAACCCCCGTGCGCTCAGCTTCGTACTGAGTTCGCTCCAGCTCGGGGAGGGGGTGGAGTTCGATGTGCTGCCTGCCTTTGATGCCCTGGGTCACTGCGGCTCCTGCAGAGTACCTAGACGTCCATCGTACGCTTATCCGGACTGATGAGTggcagatgtgaaagaaccggTAATCTCGGTCTGACTATCG		nonarchaic
chr12_113346546_G_rs146859513	ACTGGCCGCTTGACGAAATTAGGAGACAGCTGGAAGCCTGTCAAAGAGAGAGAGCATTTTCCGTGAAGTTTGAGGTCCAGGCTCCACGCTGGGGCAACCGCCGTGCGCTCAGCTTCGTACTGAGTTCGCTCCAGCTCGGGGAGGGGGTGGAGTTCGATGTGCTGCCTGCCTTTGATGCCCTGGGTCACTGCGGCTCCTGCAGAGTACCTAGACGTCCATCGTACGCTTATCCGGACTGATGAGTctggacggagtacggtaaggTAATCTCGGTCTGACTATCG		deni
chr12_113348921_G_rs143462183	ACTGGCCGCTTGACGGTAGATTTTGCCCGAACAGGTCAGTTGACTGGCGGCTATAAACCTAACCCCCAAATCTATGTCAAGCTCATCGAGGAGTGCACCGACCTGCAGAAAGAGGGCGAGTTCTCCACCTGCTTCACAGAACTACAGAGAGACTTCCTGAAGCAGCGCCCCACCAAGCTCAAGAGCACTGCGGCTCCTGCAGAGTACCTAGACGTCCATCGTACGCTTATCCGGACTGATGAGTtaggtgtgaaaccacttagcTAATCTCGGTCTGACTATCG		nonarchaic
chr12_113348921_T_rs143462183	ACTGGCCGCTTGACGGTAGATTTTGCCCGAACAGGTCAGTTGACTGGCGGCTATAAACCTAACCCCCAAATCTATGTCAAGCTCATCGAGGAGTGCACCTACCTGCAGAAAGAGGGCGAGTTCTCCACCTGCTTCACAGAACTACAGAGAGACTTCCTGAAGCAGCGCCCCACCAAGCTCAAGAGCACTGCGGCTCCTGCAGAGTACCTAGACGTCCATCGTACGCTTATCCGGACTGATGAGTcggacggtgttgtcctcataTAATCTCGGTCTGACTATCG		deni
chr12_113479353_A_rs370655920	ACTGGCCGCTTGACGCTGGTCTCGAACTCCTGACCTCAAGTGATCCACCCACCTTGGCCTCCCAAAGTGCTGGGATTACAGGAGTAAGCCACAGCACGCAGCCAATAATGTTTTTGTTTAATTTTTTTTAAGCTAGCTAACATTAACTGAGGTCATTCTGAATTAGGTATTGTTCTAAGAACGCACACTGCGGCTCCTGCAGAGTACCTAGACGTCCATCGTACGCTTATCCGGACTGATGAGTtcgactctatagaggcatcTAATCTCGGTCTGACTATCG		deni
chr12_113479353_G_rs370655920	ACTGGCCGCTTGACGCTGGTCTCGAACTCCTGACCTCAAGTGATCCACCCACCTTGGCCTCCCAAAGTGCTGGGATTACAGGAGTAAGCCACAGCACGCGGCCAATAATGTTTTTGTTTAATTTTTTTTAAGCTAGCTAACATTAACTGAGGTCATTCTGAATTAGGTATTGTTCTAAGAACGCACACTGCGGCTCCTGCAGAGTACCTAGACGTCCATCGTACGCTTATCCGGACTGATGAGTccatgtcgttactgaacgtaTAATCTCGGTCTGACTATCG		nonarchaic
chr12_113479711_A_rs375463218	ACTGGCCGCTTGACGACTTCTTAACTAAGAATGGCGGCTGGGCACAATGGCTCATGCCTGTAATCCCAGAAGTTTGGGAGGCTGAGGTGGGCGGATCGCAAGGTCAGGAGATCGAGACCATCATGGCCAACATGGTGAAACCCCGTCTCTACTAAAAATACAAAAATTAGCTGGGTGTGGTGGTGCACTGCGGCTCCTGCAGAGTACCTAGACGTCCATCGTACGCTTATCCGGACTGATGAGTtcagacagatcacgtcatcgTAATCTCGGTCTGACTATCG		deni
chr12_113479711_G_rs375463218	ACTGGCCGCTTGACGACTTCTTAACTAAGAATGGCGGCTGGGCACAATGGCTCATGCCTGTAATCCCAGAAGTTTGGGAGGCTGAGGTGGGCGGATCGCGAGGTCAGGAGATCGAGACCATCATGGCCAACATGGTGAAACCCCGTCTCTACTAAAAATACAAAAATTAGCTGGGTGTGGTGGTGCACTGCGGCTCCTGCAGAGTACCTAGACGTCCATCGTACGCTTATCCGGACTGATGAGTggtgatccgtcacgtatgagTAATCTCGGTCTGACTATCG		nonarchaic
chr12_113480355_C_rs372139279	ACTGGCCGCTTGACGGGGTCCTTCTAAGAGGAAGCAGAAGATCAGAGTGAAGAAAAAAGTGACAGCGGAAGCAGGGAAAGGGACTGGAGGGTGCTGCTGCCTGTGAAGATGAAGGTGGGGCCCTGCGCCAAGGAATAAGGGAACTGGAGCAGCCTCTAGGAGCTGGAAGAAGGCAAGGAAAAGGACACTGCGGCTCCTGCAGAGTACCTAGACGTCCATCGTACGCTTATCCGGACTGATGAGTaaggtatctgctcgacaatcTAATCTCGGTCTGACTATCG		deni
chr12_113480355_G_rs372139279	ACTGGCCGCTTGACGGGGTCCTTCTAAGAGGAAGCAGAAGATCAGAGTGAAGAAAAAAGTGACAGCGGAAGCAGGGAAAGGGACTGGAGGGTGCTGCTGGCTGTGAAGATGAAGGTGGGGCCCTGCGCCAAGGAATAAGGGAACTGGAGCAGCCTCTAGGAGCTGGAAGAAGGCAAGGAAAAGGACACTGCGGCTCCTGCAGAGTACCTAGACGTCCATCGTACGCTTATCCGGACTGATGAGTgctagactcagctgctcgacTAATCTCGGTCTGACTATCG		nonarchaic
chr5_40490609_C_rs9283753	ACTGGCCGCTTGACGTTCTAATCAATAAAATGAGAGTCACGAGCTAATTTAAAGAATGTCTGACCCAGCTTTAAAATTCTAAGAGGCTGTAATCTTGCACCATATGGAATTCCCCAAATTGTTTGTCTTAACTTTAGCGAAGACTAAAATTAGCTAACGGTGGCAGTTGGATTGGGCAGACATCACACTGCGGCTCCTGCAGAGTACCTAGACGTCCATCGTACGCTTATCCGGACTGATGAGTacgcccaggcatagttttagTAATCTCGGTCTGACTATCG		ref
chr5_40490609_T_rs9283753	ACTGGCCGCTTGACGTTCTAATCAATAAAATGAGAGTCACGAGCTAATTTAAAGAATGTCTGACCCAGCTTTAAAATTCTAAGAGGCTGTAATCTTGCATCATATGGAATTCCCCAAATTGTTTGTCTTAACTTTAGCGAAGACTAAAATTAGCTAACGGTGGCAGTTGGATTGGGCAGACATCACACTGCGGCTCCTGCAGAGTACCTAGACGTCCATCGTACGCTTATCCGGACTGATGAGTgagtactagtcagtggcactTAATCTCGGTCTGACTATCG		alt

## Sheet: primers
Supplementary Table 9b- Table reporting the list of primers tested in the MPRA
Sequence(5-3)	Name
ACTGGCCGCTTGACG	F_primer_1st_pcr
CGATAGTCAGACCGAGATTA	R_primer_1st_pcr
GCTCAGAACAGCACATCTGGCCTAACTGGCCGCTTGACG	F_primer_2nd_pcr
GTTTAAGGCCTCCGTGGCCCGATAGTCAGACCGAGATTA	R_primer_2nd_pcr
CCTGCTAGTGTCACCTGATC	chr12_113345293_A_rs368816473
GTTCACGAACAAGGTCGTCC	chr12_113345293_G_rs368816473
CAATAGGCGTCGACATTAGG	chr12_113345315_C_rs372433785
CTAGGCCCAATACGAGTTTG	chr12_113345315_G_rs372433785
ATGGTTCCGGGGACCAACAA	chr12_113346470_A_rs139804868
ATTCGACTAACCGGGAACGT	chr12_113346470_G_rs139804868
CCGGTTCTTTCACATCTGCC	chr12_113346546_C_rs146859513
CCTTACCGTACTCCGTCCAG	chr12_113346546_G_rs146859513
GCTAAGTGGTTTCACACCTA	chr12_113348921_G_rs143462183
TATGAGGACAACACCGTCCG	chr12_113348921_T_rs143462183
GATGCCTCTATAGAGTCGA	chr12_113479353_A_rs370655920
TACGTTCAGTAACGACATGG	chr12_113479353_G_rs370655920
CGATGACGTGATCTGTCTGA	chr12_113479711_A_rs375463218
CTCATACGTGACGGATCACC	chr12_113479711_G_rs375463218
GATTGTCGAGCAGATACCTT	chr12_113480355_C_rs372139279
GTCGAGCAGCTGAGTCTAGC	chr12_113480355_G_rs372139279
CTAAAACTATGCCTGGGCGT	chr5_40490609_C_rs9283753
AGTGCCACTGACTAGTACTC	chr5_40490609_T_rs9283753
